# Supplementary material for: Low-density lipoprotein balances T cell metabolism and enhances response to anti-PD-1 blockade in a HCT116 spheroid model
Source: Front Oncol. 2023 Jan 27;13:1107484. doi: 10.3389/fonc.2023.1107484 (PMC9911890; doi:10.3389/fonc.2023.1107484)
Supplement: Supplementary Data Sheet 1 — FACS gating MACS isolated CD4+ or CD8+ T cells [file DataSheet_1.zip]

Archive with 11 entries (10 files):
- Supplement 1/
- Supplement 1/Supplemental Data S1 FACS gating MACS isolated CD4+ or CD8+ T cells.PPTX
- Supplement 1/Supplemental Data S10 Spheroid Statistics Green Object Total Area.PPTX
- Supplement 1/Supplemental Data S2 Original Surface Marker Statistics (not corrected).PPTX
- Supplement 1/Supplemental Data S3 Corrected Statistics Benjamini Hochberg.XLSX
- Supplement 1/Supplemental Data S4 T cell Data Points 48h.XLSX
- Supplement 1/Supplemental Data S5 T cell Data Points 96 h.XLSX
- Supplement 1/Supplemental Data S6 ELISA graphs, Perforin, Granzym B, PRESENS Statistics and Metabolic Statistics (not corrected).PPTX
- Supplement 1/Supplemental Data S7 ELISA DATA.XLSX
- Supplement 1/Supplemental Data S8 PRESENS Data Points.XLSX
- Supplement 1/Supplemental Data S9 Original Viability and Proliferation Statistics (not corrected).XLSX
