# Supplementary material for: Low-density lipoprotein balances T cell metabolism and enhances response to anti-PD-1 blockade in a HCT116 spheroid model
Source: Front Oncol. 2023 Jan 27;13:1107484. doi: 10.3389/fonc.2023.1107484 (PMC9911890; doi:10.3389/fonc.2023.1107484)
Supplement: Supplementary Data Sheet 1 — FACS gating MACS isolated CD4+ or CD8+ T cells [file DataSheet_1.zip › Supplement 1/Supplemental Data S3 Corrected Statistics Benjamini Hochberg.XLSX]

## Sheet: CD4 96h
marker CD4 96 h	p value	p value		versus control		% 96h	Benjamini and Hochberg		MFI 96h	Benjamini and Hochberg
	%	MFI					p corr (all p values 96h)			p corr (all p values 96h)
CD154	0.0678	0.021		low		.0678	.1994507		.021*	.112
	0.0001	0.0001		high		.0001***	.00384**		.0001***	.00384**
PD-1	0.0368	0.0054		low		.0368*	.1576851		.0054**	.06336
	0.0001	0.0015		high		.0001***	.00384**		.0015**	.032*
LAG3	0.0678	0.2233		low		.0678	.1994507		.2233	.4085832
	0.0001	0.0128		high		.0001***	.00384**		.0128*	.08192
TIGIT	0.6856	0.2277		low		.6856	.8331342		.2277	.4085832
	0.0089	0.0031		high		.0089**	.068352		.0031**	.0541091
CD28	0.0348	0.0084		low		.0348*	.1567256		.0084**	.068
	0.9997	0.9991		high		.9997	.9999		.9991	.9999
PD-L1	0.0008	0.0537		low		.0008***	.0219429*		.0537	.1824
	0.0145	0.0228		high		.0145*	.0888		.0228*	.1122462
CD137	0.3064	0.9772		low		.3064	.5160421		.9772	.9999
	0.0304	0.0064		high		.0304*	.1437659		.0064**	.06336
CD39	0.1665	0.0971		low		.1665	.3552		.0971	.2519351
	0.0187	0.1218		high		.0187*	.1025829		.1218	.2872976
CTLA-4	0.6111	0.0418		low		.6111	.7981714		.0418*	.1672
	0.0551	0.9999		high		.0551	.1824		.9999	.9999
LDL-R	0.4131	0.1879		low		.4131	.6245291		.1879	.3837957
	0.1736	0.4331		high		.1736	.3633391		.4331	.64965
CD95	0.1144	0.0065		low		.1144	.27888		.0065**	.06336
	0.078	0.0042		high		.078	.2170435		.0042**	.0589714
CD69	0.0085	0.0227		low		.0085**	.068		.0227*	.1122462
	0.1495	0.055		high		.1495	.3337674		.055	.1824
OX40	0.9143	0.6584		low		.9143	.9999		.6584	.8208623
	0.6202	0.9213		high		.6202	.8045838		.9213	.9999
CD226	0.2319	0.2818		low		.2319	.4122667		.2818	.4876108
	0.9266	0.4894		high		.9266	.9999		.4894	.7012299
CD45RO+CD62L+	0.0057			low		.0057**	.06336
	0.0001			high		.0001***	.00384**
GITR	0.6042	0.1956		low		.6042	.7945644		.1956	.3911258
	0.0162	0.0307		high		.0162*	.0942545		.0307*	.1437659
BTLA	0.0561	0.0041		low		.0561	.1825627		.0041**	.0589714
	0.1081	0.0386		high		.1081	.2695481		.0386*	.1576851
CD25	0.2819	0.2277		low		.2819	.4876108		.2277	.4085832
	0.1976	0.9999		high		.1976	.3911258		.9999	.9999
CD27	0.4118	0.0696		low		.4118	.6245291		.0696	.1994507
	0.0228	0.9885		high		.0228*	.1122462		.9885	.9999
CD45RO+CD62L-	0.065			low		.065	.1994507
	0.1227			high		.1227	.2872976
ICOS	0.134	0.443		low		.134	.3062857		.443	.6542769
	0.0385	0.0077		high		.0385*	.1576851		.0077**	.0672
CD44	0.9999	0.0482		low		.9999	.9999		.0482*	.1779692
	0.9999	0.0005		high		.9999	.9999		.0005***	.016*
TIM-3	0.5521	0.455		low		.5521	.7517957		.455	.6618182
	0.0385	0.2173		high		.0385*	.1576851		.2173	.4085832
CD244	0.6774	0.2631		low		.6774	.8331342		.2631	.4634422
	0.2022	0.2107		high		.2022	.3961469		.2107	.404544
FOXP3	0.6501	0.8284		low		.6501	.8180706		.8284	.975784
	0.8575	0.8284		high		.8575	.9978182		.8284	.975784
CD127	0.0122	0.0461		low		.0122*	.0807724		.0461*	.1761882
	0.3362	0.2868		high		.3362	.556469		.2868	.4916571

## Sheet: CD8 96h
marker CD8 96 h	p value	p value		versus control		% 96h	Benjamini and Hochberg		MFI 96h	Benjamini and Hochberg
	%	MFI					p corr (all p values 96h)			p corr (all p values 96h)
CD154	0.6346	0.999		low		.6346	.812288		.999	.9999
	0.091	0.959		high		.091	.2393425		.959	.9999
PD-1	0.0063	0.0043		low		.0063**	.06336		.0043**	.0589714
	0.007	0.0026		high		.007**	.064		.0026**	.04992*
LAG3	0.1665	0.3116		low		.1665	.3552		.3116	.5202365
	0.0011	0.081		high		.0011**	.0264*		.081	.2221714
TIGIT	0.0457	0.0508		low		.0457*	.1761882		.0508	.1794327
	0.0114	0.0118		high		.0114*	.0807724		.0118*	.0807724
CD28	0.3571	0.9219		low		.3571	.5761613		.9219	.9999
	0.9999	0.3993		high		.9999	.9999		.3993	.6245291
PD-L1	0.3698	0.9999		low		.3698	.59168		.9999	.9999
	0.8823	0.4118		high		.8823	.9999		.4118	.6245291
CD137	0.0066	0.0148		low		.0066**	.06336		.0148*	.0888
	0.0173	0.0889		high		.0173*	.0976941		.0889	.2370667
CD39	0.0468	0.1529		low		.0468*	.1761882		.1529	.3374345
	0.0713	0.1162		high		.0713	.2013176		.1162	.27888
CTLA-4	0.2188	0.2277		low		.2188	.4085832		.2277	.4085832
	0.9984	0.4118		high		.9984	.9999		.4118	.6245291
LDL-R	0.1661	0.1373		low		.1661	.3552		.1373	.3101365
	0.0514	0.1292		high		.0514	.1794327		.1292	.2988723
CD95	0.4118	0.0627		low		.4118	.6245291		.0627	.1989246
	0.9999	0.0115		high		.9999	.9999		.0115*	.0807724
CD69	0.6478	0.7235		low		.6478	.8180706		.7235	.8736604
	0.498	0.5276		high		.498	.7082667		.5276	.7287712
OX40	0.1774	0.2277		low		.1774	.3662452		.2277	.4085832
	0.8869	0.9999		high		.8869	.9999		.9999	.9999
CD226	0.8124	0.8881		low		.8124	.97488		.8881	.9999
	0.4831	0.3985		high		.4831	.6974075		.3985	.6245291
CD45RO+CD62L+	0.3566			low		.3566	.5761613
	0.1948			high		.1948	.3911258
GITR	0.5621	0.1018		low		.5621	.7600225		.1018	.2571789
	0.0351	0.0693		high		.0351*	.1567256		.0693	.1994507
BTLA	0.5777	0.9764		low		.5777	.7737333		.9764	.9999
	0.0678	0.9609		high		.0678	.1994507		.9609	.9999
CD25	0.1002	0.5939		low		.1002	.256512		.5939	.7864055
	0.5485	0.4403		high		.5485	.7517957		.4403	.6542769
CD27	0.1741	0.6519		low		.1741	.3633391		.6519	.8180706
	0.5803	0.5082		high		.5803	.7737333		.5082	.7122219
CD45RO+CD62L-	0.8284			low		.8284	.975784
	0.0495			high		.0495*	.1793208
ICOS	0.349	0.8339		low		.349	.5727179		.8339	.9762732
	0.0632	0.0828		high		.0632	.1989246		.0828	.2239099
CD44	0.9999	0.2049		low		.9999	.9999		.2049	.3973818
	0.4548	0.9999		high		.4548	.6618182		.9999	.9999
TIM-3	0.5074	0.8868		low		.5074	.7122219		.8868	.9999
	0.3047	0.6814		high		.3047	.5160421		.6814	.8331342
CD244	0.6856	0.6283		low		.6856	.8331342		.6283	.8096215
	0.1156	0.5135		high		.1156	.27888		.5135	.7144348

## Sheet: CD4 48h 
marker CD4 48 h	p value	p value		versus control		% 48h	Benjamini and Hochberg		MFI 48h	Benjamini and Hochberg
	%	MFI					p corr (all p values 48h)			p corr (all p values 48h)
CD154	0.9738	0.9586		low		.9738	.9999		.9586	.9999
	0.2413	0.336		high		.2413	.4059252		.336	.5169231
PD-1	0.0017	0.0466		low		.0017**	.0306*		.0466*	.1553333
	0.0004	0.0568		high		.0004***	.024*		.0568	.1704
LAG3	0.0129	0.2277		low		.0129*	.0725625		.2277	.3903429
	0.0128	0.0031		high		.0128*	.0725625		.0031**	.034875*
TIGIT	0.8009	0.3704		low		.8009	.9182293		.3704	.5510083
	0.7739	0.9407		high		.7739	.9010385		.9407	.9999
CD28	0.625	0.8384		low		.625	.785375		.8384	.9380124
	0.0589	0.0371		high		.0589	.1738033		.0371*	.1484
PD-L1	0.0003	0.1156		low		.0003***	.024*		.1156	.2667692
	0.0522	0.1156		high		.0522	.1648421		.1156	.2667692
CD137	0.4118	0.1676		low		.4118	.6026341		.1676	.3507907
	0.2277	0.4154		high		.2277	.3903429		.4154	.603
CD39	0.8069	0.9665		low		.8069	.9192532		.9665	.9999
	0.6469	0.9994		high		.6469	.7962857		.9994	.9999
CTLA-4	0.0334	0.1937		low		.0334*	.1366364		.1937	.3874
	0.0162	0.0729		high		.0162*	.083		.0729	.1988182
LDL-R	0.2277	0.0329		low		.2277	.3903429		.0329*	.1366364
	0.0031	0.0031		high		.0031**	.034875*		.0031**	.034875*
CD95	0.2277	0.0025		low		.2277	.3903429		.0025**	.034875*
	0.0031	0.0017		high		.0031**	.034875*		.0017**	.0306*
CD69	0.1156	0.2277		low		.1156	.2667692		.2277	.3903429
	0.0089	0.0537		high		.0089**	.0712174		.0537	.1666552
OX40	0.0879	0.0015		low		.0879	.2326765		.0015**	.0306*
	0.0654	0.003		high		.0654	.1877538		.003**	.034875*
CD226	0.042	0.1619		low		.042*	.1495385		.1619	.3428471
	0.0126	0.0333		high		.0126*	.0725625		.0333*	.1366364
CD45RO+CD62L+	0.3413			low		.3413	.5206271
	0.6968			high		.6968	.8417718
GITR	0.4484	0.6014		low		.4484	.6257077		.6014	.7741277
	0.1819	0.0429		high		.1819	.3678876		.0429*	.1495385
BTLA	0.9999	0.8525		low		.9999	.9999		.8525	.9472222
	0.0323	0.1993		high		.0323*	.1366364		.1993	.3903429
CD25	0.0011	0.9882		low		.0011**	.0306*		.9882	.9999
	0.0064	0.0004		high		.0064**	.064		.0004***	.024*
CD27	0.2189	0.839		low		.2189	.3903429		.839	.9380124
	0.0767	0.0427		high		.0767	.2060597		.0427*	.1495385
CD45RO+CD62L-	0.219			low		.219	.3903429
	0.285			high		.285	.4706422
ICOS	0.2227	0.4752		low		.2227	.3903429		.4752	.648
	0.0503	0.0901		high		.0503	.1616786		.0901	.2350435
CD44	0.3146	0.3044		low		.3146	.5011327		.3044	.4981091
	0.4318	0.742		high		.4318	.612		.742	.8786842
TIM-3	0.9999	0.5777		low		.9999	.9999		.5777	.7535217
	0.959	0.0678		high		.959	.9999		.0678	.1877538
CD244	0.6064	0.3485		low		.6064	.7741277		.3485	.5271429
	0.7107	0.98		high		.7107	.85284		.98	.9999

## Sheet: CD8 48h
marker CD8 48 h	p value	p value		versus control		% 48h	Benjamini and Hochberg		MFI 48h	Benjamini and Hochberg
	%	MFI					p corr (all p values 48h)			p corr (all p values 48h)
CD154				low
				high
PD-1	0.0055	0.0662		low		.0055**	.0582353		.0662	.1877538
	0.0009	0.008		high		.0009***	.0306*		.008**	.0712174
LAG3	0.1119	0.3332		low		.1119	.2667692		.3332	.5169231
	0.0417	0.0488		high		.0417*	.1495385		.0488*	.1597091
TIGIT	0.9791	0.7759		low		.9791	.9999		.7759	.9010385
	0.1144	0.2241		high		.1144	.2667692		.2241	.3903429
CD28	0.2261	0.0557		low		.2261	.3903429		.0557	.1699322
	0.2332	0.6362		high		.2332	.396		.6362	.7897655
PD-L1	0.3629	0.2607		low		.3629	.54435		.2607	.4345
	0.4519	0.8919		high		.4519	.6257077		.8919	.9849202
CD137	0.7809	0.5777		low		.7809	.9010385		.5777	.7535217
	0.1415	0.5777		high		.1415	.3144444		.5777	.7535217
CD39	0.4494	0.6283		low		.4494	.6257077		.6283	.785375
	0.4645	0.6503		high		.4645	.6382443		.6503	.7962857
CTLA-4	0.5777	0.0176		low		.5777	.7535217		.0176*	.0833684
	0.0678	0.0087		high		.0678	.1877538		.0087**	.0712174
LDL-R	0.0008	0.0119		low		.0008***	.0306*		.0119*	.0725625
	0.0017	0.012		high		.0017**	.0306*		.012*	.0725625
CD95	0.2185	0.181		low		.2185	.3903429		.181	.3678876
	0.0935	0.1223		high		.0935	.2404286		.1223	.2786582
CD69	0.959	0.4833		low		.959	.9999		.4833	.6540902
	0.3146	0.1012		high		.3146	.5011327		.1012	.253
OX40	0.0272	0.0113		low		.0272*	.1255385		.0113*	.0725625
	0.0172	0.0135		high		.0172*	.0833684		.0135*	.0736364
CD226	0.0161	0.0302		low		.0161*	.083		.0302*	.1359
	0.0166	0.0077		high		.0166*	.083		.0077**	.0712174
CD45RO+CD62L+	0.6023			low		.6023	.7741277
	0.3213			high		.3213	.5073158
GITR	0.012	0.0445		low		.012*	.0725625		.0445*	.1511321
	0.6751	0.7376		high		.6751	.8210676		.7376	.8786842
BTLA	0.9722	0.9999		low		.9722	.9999		.9999	.9999
	0.2185	0.1542		high		.2185	.3903429		.1542	.3344096
CD25	0.5295	0.9466		low		.5295	.7112687		.9466	.9999
	0.1798	0.2025		high		.1798	.3678876		.2025	.3903429
CD27	0.3146	0.9927		low		.3146	.5011327		.9927	.9999
	0.1542	0.6229		high		.1542	.3344096		.6229	.785375
CD45RO+CD62L-	0.3839			low		.3839	.5664098
	0.1581			high		.1581	.3387857
ICOS	0.0432	0.0108		low		.0432*	.1495385		.0108*	.0725625
	0.0401	0.0091		high		.0401*	.1495385		.0091**	.0712174
CD44	0.9999	0.7521		low		.9999	.9999		.7521	.8848235
	0.0431	0.813		high		.0431*	.1495385		.813	.9203774
TIM-3	0.1401	0.1997		low		.1401	.3144444		.1997	.3903429
	0.095	0.4215		high		.095	.2408451		.4215	.60696
CD244	0.3312	0.1066		low		.3312	.5169231		.1066	.2628493
	0.4287	0.0095		high		.4287	.612		.0095**	.07125

## Sheet: Met CD4 96h
marker CD4 96 h		p value		versus control	MFI 96 h	Benjamini and Hochberg
		MFI				p corr (all p values 96h)
ROS		0.0192		low	.0192*	.1024
		0.0018		high	.0018**	.0144*
MitoTracker		0.9999		low	.9999	.9999
		0.9999		high	.9999	.9999
TMRM		0.7769		low	.7769	.9999
		0.8194		high	.8194	.9999
Fillipin		0.3166		low	.3166	.51984
		0.2612		high	.2612	.51984

## Sheet: Met CD8 96h
marker CD8 96 h		p value		versus control	MFI 96 h	Benjamini and Hochberg
		MFI				p corr (all p values 96h)
ROS		0.1638		low	.1638	.51984
		0.0001		high	.0001***	.0016**
MitoTracker		0.9343		low	.9343	.9999
		0.3249		high	.3249	.51984
TMRM		0.2175		low	.2175	.51984
		0.1855		high	.1855	.51984
Fillipin		0.2637		low	.2637	.51984
		0.4588		high	.4588	.6673455

## Sheet: Met CD4 48h
marker CD4 48 h		p value		versus control	MFI 48 h	Benjamini and Hochberg
		MFI				p corr (all p values 48h)
ROS		0.1923		low	.1923	.61536
		0.0013		high	.0013**	.0208*
MitoTracker		0.2735		low	.2735	.70608
		0.0085		high	.0085**	.068
TMRM		0.9999		low	.9999	.9999
		0.4413		high	.4413	.70608
Fillipin		0.4047		low	.4047	.70608
		0.0637		high	.0637	.2548

## Sheet: Met CD8 48h
marker CD8 48 h		p value		versus control	MFI 48 h	Benjamini and Hochberg
		MFI				p corr (all p values 48h)
ROS		0.403		low	.403	.70608
		0.0151		high	.0151*	.0805333
MitoTracker		0.9999		low	.9999	.9999
		0.8284		high	.8284	.9999
TMRM		0.8638		low	.8638	.9999
		0.9612		high	.9612	.9999
Fillipin		0.6091		low	.6091	.8859636
		0.4274		high	.4274	.70608

## Sheet: Viability 
marker		p value		versus control	%	Benjamini and Hochberg
		%				p corr
Viability CD4 48 h		0.1181		low	.1181	.1574667
		0.0169		high	.0169*	.0676
Viability CD8 48 h		0.252		low	.252	.252
		0.0722		high	.0722	.1444
Viability CD4 96 h		0.0006		low	.0006***	.0012**
		0.0001		high	.0001***	< .001 ***
Viability CD8 96 h		0.0044		low	.0044**	.0058667**
		0.006		high	.006**	.006**

## Sheet: Proliferation
marker		p value		versus control	%	Benjamini and Hochberg
		%				p corr
Proliferation CD4 48 h		0.6717		low	.6717	.9947
		0.9947		high	.9947	.9947
Proliferation CD8 48 h		0.1625		low	.1625	.65
		0.9051		high	.9051	.9947
Proliferation CD4 96 h		0.0866		low	.0866	.1154667
		0.003		high	.003**	.006**
Proliferation CD8 96 h		0.4964		low	.4964	.4964
		0.003		high	.003**	.006**

[truncated: 4 more sheets: Presens, Perforin GranzymB , Cytokines 48h, Cytokines 96h]
