# Supplementary material for: Low-density lipoprotein balances T cell metabolism and enhances response to anti-PD-1 blockade in a HCT116 spheroid model
Source: Front Oncol. 2023 Jan 27;13:1107484. doi: 10.3389/fonc.2023.1107484 (PMC9911890; doi:10.3389/fonc.2023.1107484)
Supplement: Supplementary Data Sheet 1 — FACS gating MACS isolated CD4+ or CD8+ T cells [file DataSheet_1.zip › Supplement 1/Supplemental Data S4 T cell Data Points 48h.XLSX]

## Sheet: Tabelle1
CD4 pos [%] 48h	Control	LDL 50 µg/ml	LDL 200 µg/ml		CD4 MFI 48h	Control	LDL 50 µg/ml	LDL 200 µg/ml		CD8 pos [%] 48h	Control	LDL 50 µg/ml	LDL 200 µg/ml		CD8 MFI 48h	Control	LDL 50 µg/ml	LDL 200 µg/ml
OX40	99.3	99.1	95.9		OX40	10227	9409	7996		OX40	98.3	95.8	88.3		OX40	2473	1796	1412
	90.8	87.3	73.6			8195	7354	6392			66.6	62.9	46.9			3634	3239	2496
	95	92	78.6			10408	9654	7859			84.4	79	59.3			4722	3935	2770
	98.7	97.7	92.2			8996	7986	6514			91.1	84.3	67.3			2485	1988	1346
	99.3	98.3	96			4470	3998	3400
CD39	4.29	4.63	4.95		CD39	836	926	919		CD39	14	13.7	14.4		CD39	2226	2203	2327
	3.53	3.12	3.37			837	821	774			5.65	6.46	5.73			1199	1229	1189
	7.65	7.26	6.68			1595	1468	1433			17.1	20.4	20.6			2538	3269	3439
	0.72	0.47	0.7			670	602	526			0.71	0.9	0.78			670	602	490
	5.36	7.35	9.87			139	215	414
LAG-3	27.6	20.6	15.6		LAG-3	5000	3962	3300		LAG-3	55.6	38.9	29.4		LAG-3	9651	5982	3978
	31.9	27	16.2			3561	3382	2283			56.6	54.4	34.2			7312	7786	4581
	35.2	28.9	18.5			4258	3832	2734			76.9	66.1	50.9			14246	12980	10089
	17.2	11.5	7.78			3837	3050	2490			39.1	33.6	33.3			8754	7837	7251
	59.4	46.2	30.8			8349	6514	5457
PD-1	90.7	86	62.9		PD-1	23486	21114	11224		PD-1	50.7	37.2	16.5		PD-1	7392	5517	3013
	81.6	71.3	45.6			15619	12786	7254			71.9	62.6	46.2			12961	9933	7680
	85.3	76.7	60.2			13606	12499	9061			62.5	53.9	34.4			7247	6356	4260
	74.5	67	45.8			13631	11030	7008			67.4	58.7	35.8			5883	4862	2614
	81.9	73.4	58.8			551	506	417
CTLA-4	2.86	1.8	1.13		CTLA-4	1296	1170	894		CTLA-4	0.13	0.086	0.1		CTLA-4	896	820	672
	3.27	1.32	0.3			1165	1018	702			0.23	0.22	0.11			1042	995	821
	4.75	1.08	0.6			1676	1002	733			0.4	0.2	0.16			858	748	588
	2.44	1.35	1.29			1766	1569	1437			0.69	0.76	0.5			1624	1516	1243
	3.68	2.29	1.49			299	298	275
CD28	3.24	1.2	0.63		CD28	723	577	446		CD28	0.019	0.012	0		CD28	316	307	247
	12.2	13.5	2.23			749	751	434			0.81	0.44	0.18			417	406	523
	6.13	12.2	1.07			469	834	445			1.22	0.88	0.37			475	450	363
	3.96	3.5	0.78			710	681	509			0.15	0.11	0.067			421	392	318
	4.72	5.79	2.79			605	630	473
CD226	70.1	61.6	56.4		CD226	16274	12771	11810		CD226	64.3	57.5	38.8		CD226	11594	10776	6970
	77.7	71.6	48.6			16366	14918	9770			74.2	71.5	63.1			18580	17158	15054
	72.8	66.4	47.8			13088	12132	8420			64.9	59.7	45.3			11686	10836	8650
	83.9	78.8	66.4			18743	17064	13378			80.6	75	65.2			17094	15142	11648
	85.1	85.4	76.6			6406	6977	6408
ICOS	98.9	98.5	93.3		ICOS	154062	103904	71000		ICOS	90.8	85.9	54.8		ICOS	62949	53261	26176
	99.5	98.5	89.1			126714	113201	68922			90.1	87.9	79			80163	70612	54887
	99.7	99.5	94.2			121229	118466	79731			96.8	93.2	78.7			86334	71217	49364
	99.1	98.2	95.1			77239	66523	50894			89	81.6	65.6			44972	36995	24413
	99.3	99.6	98.7			66742	82174	72982
GITR	53.8	51.3	59.3		GITR	9351	8021	10715		GITR	36.5	41.7	38		GITR	5026	5526	4666
	41.5	44	44.6			6418	7018	7518			41.1	44	36.8			5930	6256	5202
	48.2	48.8	46.1			8442	9485	8867			45.9	49.5	54.2			6458	7350	8230
	33.2	35	39.2			8618	9024	10598			38.3	41.1	41.1			8494	8862	9408
	34.3	39.4	48.3			8035	9506	11194
CD137	8.44	9.63	11.7		CD137	2061	2141	2217		CD137	79.5	77.6	55.3		CD137	14058	15177	9053
	11.3	15.3	26.3			1892	2144	3229			85.7	86.3	78.6			13972	17342	13606
	13.5	16.9	21.7			1739	2043	2213			76.2	80.2	73.4			8413	11097	9940
	12.1	10.8	8.99			2850	2746	2357			69.8	59.7	41.6			13183	11398	7599
	36.1	41.8	41			1132	1474	1544
CD25	88.7	86.5	75.8		CD25	6186	6299	5249		CD25	96.5	94.6	82.3		CD25	9761	9812	7018
	87.8	85.3	77			5646	5626	4635			94.2	95.7	95.1			7843	8455	8124
	91.8	88.8	80.2			5955	5803	5142			97.4	96.7	91			9061	9066	8099
	96.1	93.7	89.2			6478	6568	5505			94.5	91.3	86.7			8874	8443	6604
CD95	1.58	2.06	3.86		CD95	1140	1292	1692		CD95	0.49	1.27	1.67		CD95	1236	1431	1516
	2.07	3.31	5.42			1058	1245	1487			0.46	1.02	1.06			940	1069	1138
	0.9	1.49	2.06			1133	1448	1643			0.63	1.54	2.82			1396	1732	2081
	2.31	3.49	5.14			1510	1709	2007			1.32	1.1	1.89			1602	1587	1746
	4.57	8.27	24.1			759	971	1564
CD154	74.5	66.9	39.1		CD154	7692	6794	2812
	75.2	73.6	62.9			8720	8840	6578
	73.6	76.2	62.4			6671	7916	6238
	47.1	47.1	42.8			4555	4411	4764
	25.1	29.7	29.5			653	746	791
TIM-3	6.23	7.29	5.8		TIM-3	4391	4372	3478		TIM-3	2.87	3.71	5.34		TIM-3	3477	3684	3476
	6.27	6.25	4.15			3100	3215	2447			9.7	14	16.5			3928	4485	4764
	4.06	2.73	3.86			2559	2355	2434			5.87	7.58	11.9			2947	3179	3663
	3.22	3.25	4.09			3653	3649	3523			5.49	6.58	6.58			4282	4271	4085
CD44	100	99.9	100		CD44	50847	53974	52567		CD44	100	100	99.9		CD44	58986	58496	55239
	100	99.9	100			46769	48789	50252			100	100	99.9			60253	64842	62792
	100	100	99.9			50664	54673	54977			100	100	99.9			52417	57621	63731
	99.9	99.6	99.3			49033	47668	44798			99.6	99	98.2			49626	45969	47147
CD27	91.7	89.7	84		CD27	5268	5613	5049		CD27	97	95.3	88.4		CD27	9245	9232	6750
	97.3	95.8	93.3			6500	6599	6084			97.9	97.7	98.5			11186	11105	11984
	98.8	97.4	93.5			7334	7348	6554			99.5	98.9	96			9643	10056	9373
	71.7	63.6	56.7			2998	2778	2499			72.9	68.1	64			4297	4035	3800
CD45RO+ CD62L+	56.2	57.5	53.6							CD45RO+ CD62L+	42.5	40.2	49.3
	69.1	71.5	69.1								42.7	50.3	63.8
	53.6	64	60.2								28.4	39	36.7
	66.4	66.6	68.3								49.2	46.2	45.5
PD-L1	37.2	51.7	48.7		PD-L1	17559	21737	20434		PD-L1	0.38	0.53	0.51		PD-L1	4382	4610	3734
	30.7	43.9	31.4			17819	21684	16938			0.72	0.72	0.97			6141	6642	6507
	19.7	38.6	47.6			15241	21543	24005			0.87	2.57	4.1			5739	7127	7584
	14.6	27.6	36			17937	23502	25546			1.24	1.67	1.42			9127	9173	8514
	6.73	22.6	39.6			9945	14651	21502
LDLR	83	36.9	16.5		LDLR	4993	2272	1379		LDLR	90.4	51.5	7.73		LDLR	6543	2832	999
	83.1	33.1	19.9			4415	1912	1371			81.6	52.1	23.4			5044	2588	1579
	83.4	40.1	17			6096	3015	1836			96	57.9	16.8			9012	3829	1827
	68.2	30.1	13.6			3672	1671	988			77.9	39.7	10.9			5425	1971	898
	91.4	89.7	68.4			4928	4930	3129
CD244					CD244					CD244					CD244
	0.29	0.32	0.21			347	375	334			2.23	1.88	1.91			553	538	500
	0.21	0.24	0.43			339	369	406			4.04	2.43	1.62			539	504	481
	0.58	0.49	0.53			594	584	517			1.94	1.65	1.68			793	748	724
	0.95	1.61	0.36			85.5	94.3	88.8
	84.7	91.2	79			1758	2388	1805
TIGIT					TIGIT					TIGIT					TIGIT
	9.58	10.3	9.68			659	728	701			17.1	17.4	15.7			1986	1986	1874
	16.4	18.2	14.4			1070	1322	1107			32.6	33.6	31			3439	3594	2875
	18.9	17.1	13.2			1513	1460	1024			29.8	28.8	29.3			3576	2984	2671
	13.5	14.6	16.5			680	776	909
CD69	94.4	80.9	89.6		CD69	6362	5604	5633		CD69	63.5	81.7	76.2		CD69	3311	3583	3219
	95.4	94.9	94.2			6619	6536	6119			90.3	85	87.5			4584	3990	4248
	95.3	93.6	90.2			6446	6232	5309			89.8	81.3	80.1			5127	4644	4797
	96.8	94.9	87.2			7755	8115	5298			84.5	81.4	79.3			4132	4016	4056
	78	75	74.4			1796	1731	1794
BTLA	53	49.8	422.6		BTLA	5643	5564	4668		BTLA	27.3	42.6	227.6		BTLA	2990	4502	3219
	74	72.8	66.1			6624	6843	6241			70.4	69.4	66.9			7443	7033	6844
	76.9	80.1	66.7			6432	7345	5560			53.2	50	36			4232	4033	3015
	82.9	77.5	59.5			7705	6785	4616			60	52.8	39.2			4354	3856	3164
