# Supplementary material for: Low-density lipoprotein balances T cell metabolism and enhances response to anti-PD-1 blockade in a HCT116 spheroid model
Source: Front Oncol. 2023 Jan 27;13:1107484. doi: 10.3389/fonc.2023.1107484 (PMC9911890; doi:10.3389/fonc.2023.1107484)
Supplement: Supplementary Data Sheet 1 — FACS gating MACS isolated CD4+ or CD8+ T cells [file DataSheet_1.zip › Supplement 1/Supplemental Data S5 T cell Data Points 96 h.XLSX]

## Sheet: Tabelle1
CD4 pos [%] 96h	Control	LDL 50 µg/ml	LDL 200 µg/ml		CD4 MFI 96h	Control	LDL 50 µg/ml	LDL 200 µg/ml		CD8 pos [%] 96h	Control	LDL 50 µg/ml	LDL 200 µg/ml		CD8 MFI 96h	Control	LDL 50 µg/ml	LDL 200 µg/ml
OX40	30.3	22.7	19		OX40	2563	2467	1868		OX40	6.14	1.51	2.67		OX40	261	169	301
	52.6	46.2	63.8			9176	8882	10771			1.89	2.28	5.11			1495	1451	1574
	38.1	46.5	58.8			5505	7824	7606			5.25	5.45	9.33			1741	1470	1861
	42.2	42	47.1			6533	7136	6925			10	4.33	3.97			2446	1688	1442
	55.6	56.3	54.1			12130	11675	10033			6.26	3.28	4.44			12130	11675	10033
CD39	6.86	19.1	35.7		CD39	207	378	1042		CD39	36.8	63.7	71.7		CD39	1455	3508	5992
	6.11	16.6	29.7			293	695	1390
	16.9	25.4	27.1			2034	3938	5677			50.2	72.2	68			11740	25787	30421
	10.1	20.2	25.4			1320	2887	5095			41.3	45.4	54.9			7094	9858	14428
	48.3	58.2	61.5			5319	8617	14423			79	88.9	89.8			13605	24630	36969
	3.34	4.72	3.01			837	1004	873			22.9	32.3	25.1			837	1004	873
LAG-3	56.7	52.3	32.8		LAG-3	6787	8856	7213		LAG-3	90.6	84.5	59.6		LAG-3	26245	28476	14483
	44.1	28.2	19			8098	6582	5117
											81.3	73.7	71.3			16639	13840	17173
	47.7	35.4	29.2			9374	7310	5838
	40.3	37.9	29.5			3939	4372	3372
	41	26.2	15.9			4791	3688	2109
	38.3	29.3	28.8			8762	7399	8377			74.6	72.3	53.6			19508	17756	11841
	50.6	38.8	28.6			8417	7380	5473			82.4	69.5	57.3			17645	13441	11022
	3.19	2.12	1.89			1719	1382	1133			15	12.8	10.7			2808	2629	2187
	33.7	25.6	16.8			7712	6283	4195			75.6	66.1	52.6			7712	6283	4195
PD1	81.7	53.3	30.1		PD1	7033	4370	2302		PD1	64.1	22.5	10.5		PD1	4388	1904	1031
	82.8	49.1	28.2			9707	5519	3065
											35.7	17.4	12.7			2762	1575	1263
	75.3	54.6	50.3			9595	6424	5306
	94.8	87.2	89.6			1118	957	849
	65.2	53.9	51.6			8159	5850	4662
	86.7	65.5	59.3			20226	12134	10136			39	12.6	9.49			5705	2597	1892
	71.4	58.8	38.7			14463	10266	5876			46	20.3	23			6114	3260	3478
	71.7	59.9	44			10993	9671	6698			38.7	22	9.2			4837	3260	2015
	68.9	57.8	48.2			11353	8998	7769			27.4	17.6	15.2			3806	2769	2496
CTLA-4	2.71	6.37	3.14		CTLA-4	115	155	139		CTLA_4	0.89	0.8	1.04		CTLA-4	160	164	189
	8.63	8.53	5.75			236	255	250
	9.7	8.89	7.28			1218	1485	1190			1.14	1.17	0.36			930	861	652
	4.89	10.1	4.16			826	1547	1051			2.35	1.76	3.36			1090	875	1084
	7.53	8.55	6.12			1052	1283	1053			1.9	1.18	1.51			878	816	828
	5.44	2.79	2			1775	1427	1171			0.23	0.17	0.17			1127	919	869
CD28	42.6	79.1	80.4		CD28	323	749	961		CD28	1.07	6.08	10		CD28	160	308	275
	45.1	78.7	87.9			781	1675	2544
	91.8	96.6	77.3			980	1384	623
	59	76.3	46.5			1797	2652	1529			4.4	5.24	2.01			485	438	338
	61.8	71	42.8			1704	2231	1164			4.94	7.27	4.41			561	465	418
	28.6	49.7	18.6			1382	2180	1097			0.89	2.4	2.58
	75.5	73.3	49.6			2708	2660	1670			10.6	8.77	3.05			667	585	398
CD226					CD226					CD226	69	84	82.6		CD226	2213	3449	4011
	64.9	73.6	71.5			18459	22226	19467			54.3	58.9	43.1			11798	12367	9218
	69.9	73.3	69.4			21248	22830	17931			79	66.4	66.3			19878	16221	15488
	73.2	81.8	72.7			16187	21151	16760			50.2	58.3	44.9
	90.9	89.3	80.8			25251	24168	19091			86.2	84.1	73.3			16507	16546	14521
ICOS	94.1	92.8	78.9		ICOS	111134	109896	75331		ICOS					ICOS
	96.8	96.3	89.2			164972	172178	130115			69.5	63.4	48.7			60284	56318	44217
	96	95	85.7			150334	154836	112060			68.8	57.8	62.5			63769	55328	59451
	95.8	96	88.1			141366	156530	122769			72.9	73.8	47.3			70446	73865	50163
	99.6	99.2	98.7			86810	82165	72349			90.2	89.8	79.8			44110	47130	37230
GITR	47.9	59.6	87.4		GITR	7592	10536	18426		GITR					GITR
	48.6	47	74.5			12804	13507	26392			24.1	26.5	42.8			5883	6318	9306
	48.2	45.1	70			1500	13840	23914			22.2	36.7	38.2			6032	8640	9230
	57.9	56.3	67			17277	16922	20987			44.3	43	49			9410	9947	10271
	56.1	64.5	75.4			16335	20485	29635			45.8	45.1	62.9			11370	12014	20252
CD137	15.5	12.8	10.7		CD137	582	471	457		CD137	66.7	55.2	46		CD137	1745	1439	1654
	19.4	20.1	14.9			472	508	413
	9.82	8.64	5.23			1375	1365	1208			72.2	54.5	38.7			8390	7081	4274
	2.54	2.2	1.76			2082	2093	1877			40.3	30.6	28			7866	6225	6295
	6.27	6.07	4.51			2071	2307	1762			49.9	36.7	23.4			6398	5404	3924
	2.69	2.16	2.06			1623	1393	1429			29.1	23.1	19.8			5087	4040	4054
CD25					CD25					CD25					CD25
	66	68.4	71.4			3035	3852	3451
	67.3	65.2	60.4			8801	9325	8117			67.1	65.3	67.8			8165	8555	9360
	76.8	73	67.6			10722	11881	9026			70.3	61.6	73.4			7829	6794	8991
	85.8	81.7	77.7			9098	11153	9833			84.6	75.4	71.6			8439	8012	8183
	94.8	92.9	87.2			12841	12414	9909			90.4	87.6	84.6			7655	7584	7554
CD95	92.6	98.9	99.1		CD95	827	1254	1483		CD95	96.1	99.1	99.2		CD95	1054	1569	1986
						1231	1832	2155
	97.9	99.3	99.7			2587	3593	4673			99.4	98.7	98.3			3345	3622	4329
	97.3	99.2	99.4			2649	3890	4455			95.8	96	96.7			1994	2481	3057
	95.8	99.1	98.8			2269	4077	4745			96.6	99.3	97.9			2159	3299	4227
	95.8	98.4	99.3			4521	5957	6220			96.2	96.4	95.8			3228	3396	4046
CD154	9.39	19.5	44.8		CD154	158	258	593		CD154	1.98	5.84	7.66		CD154	63.5	89.1	113
	17.1	29.4	31.6			351	521	658
											0.98	2.3	4.27			153	168	215
	27.2	32.9	38.4			598	770	1017
	7.13	20.7	29.8			203	380	519
	12.5	19.1	26.5			382	538	765
	6.19	10.3	18.9			1033	1687	2294
	12.3	19.6	33.2			2085	2441	4040
	10.9	20.2	34.4			1493	2388	4528
	21.8	33.5	47.6			1779	2625	3964
TIM-3	43.6	49.3	32.3		TIM-3	7991	9417	6731		TIM-3	44.8	54.6	52.2		TIM-3	7396	8296	8650
	37.6	43.4	34.2			7375	8481	7813			48.3	49.7	66.9			7982	7856	11562
	30.4	30.5	21.5			7838	7822	6076			41.8	44.8	46.1			10251	9711	9631
	18.8	16	12.9			6634	6261	5325			29.6	27	27.7			8661	7785	7733
CD44	100	100	100		CD44	14998	17300	26226		CD44					CD44
	100	100	100			12786	15977	32093
	99.5	99.3	99.5			18222	17684	29157			99.9	99.8	99.8			39467	32499	37826
	99.8	99.8	99.7			21474	22089	34506			99.7	99.9	98.7			33462	32823	43096
	99.9	100	99.4			24525	27717	43504			100	99.9	99.9			33624	31227	37640
	98.6	98.5	99.5			21919	24951	34567
CD27	79.8	78.4	74.9		CD27	358	440	468		CD27					CD27
	83.8	80.8	76.3			8722	9419	8018			86.7	80.3	80.9			8354	8194	9237
	84.8	83.9	80.8			4101	4742	3944			82.1	78.4	86.1			3576	3704	4515
	82.2	82.8	78			4727	5687	5292			86.7	73.2	70.7			4374	4074	4040
	61	58.3	59.8			1646	1782	1969
CD45RO+ CD62L+	17.8	47.3	68.2							CD45RO+ CD62L+	18.1	51.4	44.6
	37	56.4	70.1
											5.93	9.24	11
	15.4	33.5	39
	26.3	35.3	44.1
	45.7	53.8	53.2
	39.2	56.6	59.2								15.2	27.9	29.2
	51.6	60.5	60.4								38.8	39.5	55.3
	43.3	60.3	54.1								15.3	23	32.2
	55	60.3	65.6
PDL1	4.17	14.9	15.5		PDL1	5225	7884	8429		PDL1	0.25	0.59	1.07		PDL1	3722	3591	3538
	7.85	23.5	30.7			8449	13630	16209
	21.3	30.4	29			14478	18096	17338			1.96	2.35	1.2			5242	5036	3639
	16.5	28.3	25.5			13903	18704	17055			1.91	1.37	0.78			5013	5185	3535
	10.3	24.1	27.3			10786	16348	17463			2.8	4.02	3.82			6420	7289	6156
											1.54	2.08	2.59			6964	7146	7356
LDLR	49.9	61.3	49.9		LDLR	1034	1197	1486		LDLR	67.7	70.1	66.6		LDLR	1551	1253	1511
	67.6	77.9	75			1620	1605	2233
	64.7	42.2	20.3			2401	1693	955			62.6	60.6	33.2			2595	2236	1301
	66.6	33.4	21.8			2471	1299	974			83.3	50	40.3			4832	1605	1322
	54.3	26.4	19.3			1789	1027	813			59.6	44.9	41.9			2036	1385	1433
											80.8	60.3	33.7			5799	2926	1559
CD244					CD244					CD244	2.9	5.81	13.1		CD244	150	192	250
	2.35	1.1	2.07			370	351	381			5.67	9.66	6.61			543	643	542
	0.42	0.8	1.44			399	458	471			3.18	5.78	6.43			610	720	811
	4.84	6.91	7.91			633	717	698			13.9	10.3	11.2			908	786	808
	1.83	2.85	4.34			543	578	544			8.66	10.5	11.2			857	908	928
TIGIT	9.57	10	12.6		TIGIT	281	329	601		TIGIT	11.4	16.9	24.6		TIGIT	538	1021	1825
	13.6	12.6	15.9			617	733	1177
	8.51	14.1	23.6			456	827	1986			16.8	24.2	26.8			1118	1881	3983
	11.4	13.7	27.2			643	853	2149			24.7	26.2	44.6			1327	1478	3913
	20.5	28.6	30.3			1466	2232	2725			31.8	37.3	44.6			2193	2838	4504
CD69	62.6	34.2	20.8		CD69	902	686	329		CD69					CD69	570	370	358
	58.7	26.7	19.4			785	390	309
	44.7	25.6	42.1			2547	1364	1790			53.9	32.6	34.1			2674	1568	1805
	56.1	42.3	58.7			2510	1888	2262			23.8	41	28.7			995	2448	1298
	71.1	50.2	49.7			4947	3572	3093			80.5	63	50.9			4947	3572	3093
	27.9	23.7	27.5			2067	1588	1725			33.5	25.6	38.1			2391	1867	2817
FOXP3	8.13	7.25	6.42		FOXP3	2640	2590	2444
	6.11	7	4.98			2247	2576	2243
	6.63	9.44	8.07			727	967	881
BTLA	92.2	94.9	95.2		BTLA	1171	1815	1765		BTLA					BTLA
	90.3	96.3	95.6			1847	2321	3207			95.8	96.5	89.9			2317	2275	1750
	92.6	95.7	94.9			2292	3284	4561			89.5	81.6	89.4			2321	2114	3286
	98	97.9	96.9			1922	2608	3207			84.8	83.8	76.5			1475	1829	1680
	87.9	92.3	92.6			4823	5905	5234			94.6	93.2	87.9			2528	2509	2241
