# Supplementary material for: Low-density lipoprotein balances T cell metabolism and enhances response to anti-PD-1 blockade in a HCT116 spheroid model
Source: Front Oncol. 2023 Jan 27;13:1107484. doi: 10.3389/fonc.2023.1107484 (PMC9911890; doi:10.3389/fonc.2023.1107484)
Supplement: Supplementary Data Sheet 1 — FACS gating MACS isolated CD4+ or CD8+ T cells [file DataSheet_1.zip › Supplement 1/Supplemental Data S7 ELISA DATA.XLSX]

## Sheet: Cytokines 1
	VD = diluted	UV = final concentration pg/ml
	ELISA Liste für Alice LDL T cell Experimente
							IL15			IL7			IL21			IL4			IL10			IL17
	Überstand Nummer	Spender	Spender ID	T cells	Treatment	Timepoint	VD	UV	fold change	VD	UV	fold change	VD	UV	fold change	VD	UV	fold change	VD	UV	fold change	VD	UV	fold change
	1	1	D0106	CD4+	Control	48h	4.18337	4.18337	1	2.74008	2.74008	1	39.2193	392.193	1	109.504	109.504	1	1789.64	8948.19	1	622.308	504.3	1
	2	1	D0106	CD4+	LDLlo	48h	3.11037	3.11037	0.743508	0.253789	0.253789	0.0926212	37.5711	375.711	0.957974	90.6527	90.6527	0.827848	1627.72	8138.62	0.909527	929.813	669.7	1.32798
	3	1	D0106	CD4+	LDLhi	48h	2.78529	2.78529	0.6658	0.461525	0.461525	0.168435	30.4935	304.935	0.777512	55.891	55.891	0.510402	464.943	2324.71	0.259797	841.418	898.8	1.78227
	4	1	D0106	CD8+	Control	48h	2.87554	2.87554	1	1.17081	1.17081	1	0.0146963	0.146963	1	6.44285	6.44285	1	84.0961	420.48	1	20.7847	20.7847	1
	5	1	D0106	CD8+	LDLlo	48h	3.06659	3.06659	1.06644	0.305237	0.305237	0.260706	0.00655767	0.0655767	0.446212	5.19398	5.19398	0.806162	108.057	540.287	1.28493	32.1155	32.1155	1.54515
	6	1	D0106	CD8+	LDLhi	48h	3.10599	3.10599	1.08014	0.433141	0.433141	0.36995	0.0219758	0.219758	1.49533	2.82163	2.82163	0.437948	74.5393	372.696	0.886359	37.7738	37.7738	1.81739
	7	2	12275	CD4+	Control	48h	3.59574	3.59574	1	0.423911	0.423911	1	77.3353	773.353	1	121.963	121.963	1	967.672	4838.36	1	287.496	287.496	1
	8	2	12275	CD4+	LDLlo	48h	4.51688	4.51688	1.25618	0.649031	0.649031	1.53106	50.5435	505.435	0.653562	94.5535	94.5535	0.775265	764.314	3821.57	0.789848	443.028	443.028	1.54099
	9	2	12275	CD4+	LDLhi	48h	3.94707	3.94707	1.09771	0.768915	0.768915	1.81386	60.8191	608.191	0.786434	107.544	107.544	0.881777	844.267	4221.33	0.872472	597.278	597.278	2.07752
	10	2	12275	CD8+	Control	48h	2.75962	2.75962	1	0.939052	0.939052	1	0.0113457	0.113457	1	5.97705	5.97705	1	5.60883	28.0442	1	2.14021	2.14021	1
	11	2	12275	CD8+	LDLlo	48h	3.32231	3.32231	1.2039	1.33147	1.33147	1.41789	0.0237984	0.237984	2.09757	6.14746	6.14746	1.02851	8.30175	41.5087	1.48012	14.0992	14.0992	6.58778
	12	2	12275	CD8+	LDLhi	48h	3.26462	3.26462	1.183	1.76592	1.76592	1.88054	0.0183867	0.183867	1.62059	5.4276	5.4276	0.908074	8.41819	42.091	1.50088	13.7022	13.7022	6.40228
	13	3	D0128	CD4+	Control	48h	4.42241	4.42241	1	1.50918	1.50918	1	128.378	1283.78	1	151.999	151.999	1	1804.5	9022.5	1	385.449	385.449	1
	14	3	D0128	CD4+	LDLlo	48h	3.35791	3.35791	0.759294	0.28599	0.28599	0.189501	120.873	1208.73	0.94154	147.431	147.431	0.969944	1606.16	8030.79	0.890084	466.407	466.407	1.21004
	15	3	D0128	CD4+	LDLhi	48h	3.68181	3.68181	0.832533	0.352569	0.352569	0.233617	113.456	1134.56	0.883766	111.825	111.825	0.735695	1151.29	5756.46	0.638012	527.331	527.331	1.3681
	16	3	D0128	CD8+	Control	48h	3.28235	3.28235	1	0.538094	0.538094	1	0.520355	5.20355	1	38.2984	38.2984	1	35.6758	178.379	1	1.89026	1.89026	1
	17	3	D0128	CD8+	LDLlo	48h	4.00242	4.00242	1.21938	1.18036	1.18036	2.19359	0.0834965	0.834965	0.160461	37.4747	37.4747	0.978491	34.0848	170.424	0.955405	0.887955	0.887955	0.469752
	18	3	D0128	CD8+	LDLhi	48h	3.58671	3.58671	1.09273	0.797333	0.797333	1.48177	0.0162683	0.162683	0.0312639	26.2948	26.2948	0.686577	19.201	96.0051	0.538209	1.20528	1.20528	0.637625
	19	1	D0106	CD4+	Control	96h	4.56427	4.56427	1	0.552929	0.552929	1	29.2325	292.325	1	94.1109	94.1109	1	1436.14	7180.69	1	1037.27	1622	1
	20	1	D0106	CD4+	LDLlo	96h	4.38004	4.38004	0.959636	0.438734	0.438734	0.793473	15.8501	158.501	0.542207	77.8564	77.8564	0.827284	1359.56	6797.81	0.94668	976.892	1920	1.18372
	21	1	D0106	CD4+	LDLhi	96h	5.47303	5.47303	1.1991	0.344396	0.344396	0.622857	10.1112	101.112	0.345889	61.1872	61.1872	0.65016	654.432	3272.16	0.455689	over	1617	0.996917
	22	1	D0106	CD8+	Control	96h	3.47865	3.47865	1	1.54887	1.54887	1	0.0019734	0.019734	1	8.1073	8.1073	1	132.798	663.989	1	33.4505	33.4505	1
	23	1	D0106	CD8+	LDLlo	96h	3.85976	3.85976	1.10956	0.49696	0.49696	0.320854	0.00133581	0.0133581	0.676907	6.36862	6.36862	0.785542	89.0073	445.037	0.670247	23.9984	23.9984	0.717429
	24	1	D0106	CD8+	LDLhi	96h	3.1851	3.1851	0.915614	0.450046	0.450046	0.290565	0.00297273	0.0297273	1.5064	5.10147	5.10147	0.629244	62.9732	314.866	0.474204	43.5611	43.5611	1.30226
	25	2	12275	CD4+	Control	96h	4.65457	4.65457	1	0.839646	0.839646	1	63.847	638.47	1	135.261	135.261	1	1243.27	6216.34	1	557.808	557.808	1
	26	2	12275	CD4+	LDLlo	96h	3.67727	3.67727	0.790033	2.18629	2.18629	2.60382	61.8345	618.345	0.96848	134.933	134.933	0.997573	1144.38	5721.92	0.920465	607.06	607.06	1.0883
	27	2	12275	CD4+	LDLhi	96h	3.94247	3.94247	0.84701	1.37577	1.37577	1.63851	40.5612	405.612	0.635287	81.0317	81.0317	0.599075	638.975	3194.87	0.513948	481.357	481.357	0.862944
	28	2	12275	CD8+	Control	96h	3.34455	3.34455	1	0.374353	0.374353	1	0.0596839	0.596839	1	4.3381	4.3381	1	14.7474	73.7369	1	3.66652	3.66652	1
	29	2	12275	CD8+	LDLlo	96h	4.15078	4.15078	1.24106	0.359189	0.359189	0.959493	0.0146963	0.146963	0.246236	4.3381	4.3381	1	14.2637	71.3183	0.9672	4.00473	4.00473	1.09224
	30	2	12275	CD8+	LDLhi	96h	5.49765	5.49765	1.64376	0.133041	0.133041	0.355389	0.012933	0.12933	0.216692	2.62147	2.62147	0.60429	10.9166	54.5831	0.740242	10.9852	10.9852	2.99609
	31	3	D0128	CD4+	Control	96h	4.80747	4.80747	1	0.268896	0.268896	1	75.3116	753.116	1	150.701	150.701	1	1911.68	9558.39	1	968.382	987.6	1
	32	3	D0128	CD4+	LDLlo	96h	7.44188	7.44188	1.54798	0.412987	0.412987	1.53586	64.1241	641.241	0.85145	171.638	171.638	1.13893	1699.56	8497.78	0.889039	882.583	844.2	0.8548
	33	3	D0128	CD4+	LDLhi	96h	4.28616	4.28616	0.891563	0.565825	0.565825	2.10425	50.2817	502.817	0.667648	113.388	113.388	0.752404	1165.2	5826	0.609517	639.432	406.8	0.411908
	34	3	D0128	CD8+	Control	96h	3.00117	3.00117	1	1.09582	1.09582	1	0.0173014	0.173014	1	42.6603	42.6603	1	34.4806	172.403	1	0.258791	0.258791	1
	35	3	D0128	CD8+	LDLlo	96h	2.77673	2.77673	0.925216	0.45768	0.45768	0.41766	0.0239699	0.239699	1.38543	37.738	37.738	0.884615	42.4065	212.032	1.22987	1.41675	1.41675	5.47451
	36	3	D0128	CD8+	LDLhi	96h	2.70418	2.70418	0.901041	0.863954	0.863954	0.78841	0.0261061	0.261061	1.5089	27.8781	27.8781	0.653489	19.3596	96.7979	0.561463	0.919257	0.919257	3.55213
	37	1	D0203	CD4+	Control	96h	3.72272	7.44544	1	0.62821	1.25642	1	3.31851	33.1851	1	8.1073	16.2146	1	1183.91	5919.54	1	758.662	836.6	1
	38	1	D0203	CD4+	LDLlo	96h	4.56427	9.12853	1.22606	0.349286	0.698571	0.556001	1.03771	10.3771	0.312702	10.6123	21.2245	1.30898	1066.27	5331.33	0.900632	906.685	1169.8	1.39828
	39	1	D0203	CD4+	LDLhi	96h	4.99514	9.99029	1.3418	4.35321	8.70642	6.92954	1.0845	10.845	0.326804	10.6963	21.3926	1.31934	767.304	3836.52	0.648111	828.663	955.8	1.14248
	40	1	D0203	CD8+	Control	96h	3.80482	7.60965	1	0.346021	0.692042	1	0.0198199	0.198199	1	0.116565	0.233131	1	49.5703	247.852	1	17.9855	35.971	1
	41	1	D0203	CD8+	LDLlo	96h	4.55004	9.10008	1.19586	0.49095	0.9819	1.41884	0.0755731	0.755731	3.81299	0.290162	0.580325	2.48926	39.3304	196.652	0.793426	18.7136	37.4271	1.04048
	42	1	D0203	CD8+	LDLhi	96h	3.29566	6.59132	0.866179	0.237918	0.475836	0.687583	0.0229555	0.229555	1.15821	0.238402	0.476805	2.04522	8.05001	40.25	0.162396	1.29679	2.59357	0.0721016
	43	2	D0285	CD4+	Control	96h	4.43184	8.86369	1	0.305237	0.610473	1	0.00661783	0.0661783	1	3.49807	6.99614	1	1184.19	5920.97	1	1071.9	3919.6	1
	44	2	D0285	CD4+	LDLlo	96h	4.6641	9.3282	1.05241	0.218964	0.437929	0.717359	0.020722	0.20722	3.13124	2.80318	5.60636	0.801351	887.449	4437.24	0.749411	1051.78	3708	0.946015
	45	2	D0285	CD4+	LDLhi	96h	4.34713	8.69427	0.980886	0.252443	0.504885	0.827039	0.0678498	0.678498	10.2526	1.87067	3.74134	0.534772	754.497	3772.49	0.63714	1046.28	2168	0.553118
	46	2	D0285	CD8+	Control	96h	2.94905	5.89809	1	0.574515	1.14903	1	0.124142	1.24142	1	0.913172	1.82634	1	32.6677	163.339	1	29.0978	58.1957	1
	47	2	D0285	CD8+	LDLlo	96h	3.03603	6.07205	1.02949	0.872138	1.74428	1.51804	0.0900864	0.900864	0.725671	0.934755	1.86951	1.02364	14.0433	70.2167	0.429884	20.3375	40.675	0.698934
	48	2	D0285	CD8+	LDLhi	96h	3.10599	6.21198	1.05322	0.166841	0.333683	0.290403	0.0359774	0.359774	0.289809	0.605046	1.21009	0.662576	25.8424	129.212	0.791069	21.9078	43.8155	0.7529

## Sheet: Cytokines 2
	ctrl	LDLlow	LDLhigh
CD4 96h	21662	28775	14632
IFNg	10976	32959	11809
pg/ml	55000	37028	11829
N	1	1.32836	0.675469
	1	3.00282	1.07589
	1	0.673236	0.215073
CD8 96h	19745	22325	21702
IFNg	1611	1664	1344
pg/ml	9113	9161	4896
N	1	1.13067	1.09911
	1	1.0329	0.834264
	1	1.00527	0.537254
CD4 48h	12725	26957	11717
IFNg	5379	6134	10613
pg/ml	9332	8231	4239
N	1	2.11843	0.920786
	1	1.14036	1.97304
	1	0.882019	0.454243
CD8 48h	9758	11733	11538
IFNg	849	1207	786
pg/ml	6375	4942	4189
N	1	1.2024	1.18241
	1	1.42167	0.925795
	1	0.775216	0.657098
CD4 96h	7572	17116	12698
TNFa	6771	10162	8133
pg/ml	9511	6263	4223
N	1	2.26043	1.67697
	1	1.50081	1.20115
	1	0.658501	0.444012
CD8 96h	8178	9376	4384
TNFa	3663	6502	4745
pg/ml	3426	4778	2389
N	1	1.14649	0.536072
	1	1.77505	1.29539
	1	1.39463	0.697315
CD4 48h	16242	15251	11873
TNFa	962	936	691
pg/ml	5419	6419	5611
N	1	0.938985	0.731006
	1	0.972973	0.718295
	1	1.18454	1.03543
CD8 48h	5648	6283	5082
TNFa	4090	4945	3012
pg/ml	3925	3186	2322
N	1	1.11243	0.899788
	1	1.20905	0.73643
	1	0.81172	0.591592
