# Supplementary material for: Low-density lipoprotein balances T cell metabolism and enhances response to anti-PD-1 blockade in a HCT116 spheroid model
Source: Front Oncol. 2023 Jan 27;13:1107484. doi: 10.3389/fonc.2023.1107484 (PMC9911890; doi:10.3389/fonc.2023.1107484)
Supplement: Supplementary Data Sheet 1 — FACS gating MACS isolated CD4+ or CD8+ T cells [file DataSheet_1.zip › Supplement 1/Supplemental Data S8 PRESENS Data Points.XLSX]

## Sheet: CD4 Oxygen Consumption 
minutes	Control	Control	Control	Control	Control	Control	LDL 50ug/ml	LDL 50ug/ml	LDL 50ug/ml	LDL 50ug/ml	LDL 50ug/ml	LDL 50ug/ml	LDL 200ug/ml	LDL 200ug/ml	LDL 200ug/ml	LDL 200ug/ml	LDL 200ug/ml	LDL 200ug/ml		720	12h
																				1440	24h
0.03	140.69	132.36	131.13	140.26	144.51	115.04	138.98	140.01	130.16	138.03	142.01	114.35	136.31	135.31	131.38	133.59	141.76	114.89		2160	36h
1.03	141.42	139.27	138.27	147.03	150.82	116.99	139.23	145.77	135.55	143.76	147.28	115.9	136.55	141.26	139.02	139.02	146.27	115.94		2880	48h
2.03	142.65	145.26	145.26	152.61	155.93	119.18	139.96	149.81	140.76	149.3	150.57	117.23	137.28	145.77	143.76	143.01	150.57	117.46
3.03	142.65	150.06	150.57	157.21	159.79	122.01	140.69	153.63	144.51	153.37	154.65	119.42	138.25	150.06	148.29	147.03	154.14	119.81
4.03	143.38	153.37	153.88	160.31	163.16	124.86	140.93	156.19	148.29	157.21	159.02	121.86	140.45	152.86	152.86	151.33	157.99	122.88
5.03	145.6	155.93	156.44	162.9	166.03	128.19	141.91	158.5	150.82	160.31	161.35	124.94	140.69	155.67	155.67	153.63	161.09	125.61
6.03	145.6	158.5	158.5	164.73	169.18	131.15	143.38	160.31	152.61	162.9	164.21	128.2	142.89	157.99	157.99	154.9	163.42	129.07
7.03	147.08	160.31	160.83	166.82	170.5	133.32	144.37	162.12	154.9	164.47	166.03	130.2	144.86	159.53	160.83	156.7	164.99	131.48
8.03	148.57	161.61	163.16	168.66	172.09	136.8	146.34	162.9	156.96	166.56	168.39	132.93	145.85	160.05	163.16	159.28	167.87	134.13
9.03	149.06	163.16	165.25	169.18	173.68	139.33	147.82	163.42	158.76	168.39	170.24	135.59	148.07	161.61	164.73	161.09	169.45	136.44
10.03	150.31	164.73	167.08	171.03	174.21	141.37	148.32	163.42	160.57	169.18	172.09	137.95	149.56	162.64	167.61	162.38	171.29	138.76
11.03	151.3	165.51	168.13	171.29	173.94	143.91	150.31	164.73	161.86	170.24	173.68	139.91	150.81	162.12	168.39	163.42	172.35	141.45
12.03	153.05	167.08	169.71	171.56	173.68	146.63	152.3	163.68	162.9	169.71	173.15	141.86	152.8	162.9	170.24	163.68	173.68	143.17
13.03	154.05	167.87	170.5	172.09	172.35	148.12	155.06	164.21	163.68	170.5	171.56	143.51	154.56	163.16	169.71	164.99	174.74	145.15
14.03	156.06	168.92	171.03	172.35	172.88	150.28	155.56	164.99	164.73	170.76	169.71	145.9	156.57	163.95	169.71	164.99	175.01	147.75
15.03	157.58	170.24	172.35	173.15	172.62	152.28	157.07	164.99	166.03	170.76	169.71	147.39	157.83	164.73	169.97	167.08	175.01	149.62
16.03	158.84	171.29	172.88	172.88	172.35	154.21	158.84	165.51	167.61	169.71	167.87	149.38	159.85	164.99	171.29	166.3	173.15	151.37
17.03	160.11	172.62	173.68	173.68	172.62	156.48	159.35	166.3	167.34	170.5	168.39	151.04	162.14	165.51	171.29	167.61	172.62	153.63
18.03	161.89	173.15	175.01	174.47	171.82	158.42	160.11	166.82	167.87	170.76	168.66	152.8	162.91	165.77	171.03	167.61	172.35	155.01
19.03	163.42	174.21	176.07	175.01	172.88	160.37	163.42	166.82	168.66	171.56	166.82	154.22	164.44	166.82	171.29	168.39	171.29	156.78
20.03	164.18	174.74	176.34	175.54	172.35	161.99	164.69	167.87	169.18	171.82	167.61	155.74	165.72	167.34	170.76	169.18	172.88	158.81
21.03	166.23	175.54	176.87	176.07	171.82	163.52	165.72	169.18	169.97	171.82	168.39	156.92	167	167.61	171.82	169.18	172.35	159.7
22.03	167	176.07	177.67	176.07	172.62	164.63	165.98	168.92	169.71	172.09	168.92	158.27	168.55	169.18	171.56	170.24	172.62	160.97
23.03	167.78	176.6	178.21	176.87	172.09	165.74	167.78	169.18	170.24	172.35	168.39	159.04	169.32	168.66	171.82	171.03	171.56	162.38
24.03	169.06	176.87	179.28	176.87	173.15	166.95	167.52	169.71	171.03	172.62	168.13	160.4	170.36	169.45	172.88	170.5	172.09	163.27
25.03	169.58	177.41	180.09	176.87	172.35	168.07	169.84	170.76	171.03	173.15	168.66	161.41	171.65	169.45	172.88	171.29	172.88	165.07
26.03	171.65	177.94	179.55	177.67	173.41	169.1	170.62	171.82	171.29	173.15	168.39	162.94	172.69	170.76	172.62	171.82	172.62	165.46
27.03	170.87	178.21	179.82	177.67	172.88	169.27	171.65	172.62	172.35	174.47	169.45	163.11	172.95	171.03	175.01	172.09	173.41	166.87
28.03	171.91	178.48	180.62	178.21	173.41	170.48	171.65	171.56	172.35	175.27	169.71	164.14	173.47	171.82	173.94	172.62	172.62	167.25
29.03	172.17	178.48	180.89	178.21	173.15	171.18	172.95	173.15	172.09	175.27	170.5	164.57	174.51	172.35	176.34	172.35	173.94	167.77
30.03	174.25	177.94	180.09	178.21	173.15	171.87	172.69	173.41	172.62	175.27	169.45	165.94	176.87	173.15	176.34	172.35	172.88	168.8
31.03	174.25	177.67	180.62	177.94	174.47	171.96	172.95	173.15	174.47	175.01	169.45	166.28	176.87	173.41	176.87	172.62	173.41	169.45
32.03	174.78	178.21	180.36	178.48	174.47	172.65	175.56	173.15	173.68	174.74	170.76	167.05	177.39	172.88	177.94	173.41	173.41	170.49
33.03	175.82	177.67	179.28	177.41	174.21	172.74	173.99	173.15	175.27	175.27	168.92	167.39	178.18	174.74	178.74	173.41	173.68	170.36
34.03	176.08	177.94	179.28	177.94	174.47	173.61	176.08	173.68	175.01	175.01	170.24	168.34	179.49	174.74	178.74	173.15	174.21	171.39
35.03	177.13	177.14	179.82	177.94	175.01	173.43	175.82	173.94	176.87	174.74	169.45	168.34	179.76	174.74	178.74	173.15	173.94	171.13
36.03	177.39	177.67	179.28	177.67	175.54	174.04	175.3	173.94	177.41	175.54	170.5	169.28	179.49	175.01	180.09	173.68	174.47	172.57
37.03	178.18	177.14	179.82	177.67	175.27	173.69	176.61	173.94	176.87	175.8	170.24	169.46	181.34	175.54	181.16	173.41	174.47	172.31
38.03	178.44	176.87	179.55	177.41	176.07	174.3	176.61	175.01	177.14	175.54	170.5	169.89	181.61	176.07	181.16	173.94	173.94	172.04
39.03	178.7	177.41	179.55	177.41	176.07	174.39	177.39	175.01	178.21	174.47	171.03	170.32	182.4	175.8	181.7	174.21	174.21	172.96
40.03	178.44	177.14	179.82	176.87	175.8	174.65	177.92	174.74	179.01	175.27	169.71	170.06	182.13	176.07	181.43	174.21	174.47	173.48
41.03	179.23	176.6	179.28	176.87	175.54	175.35	177.39	175.27	178.74	174.21	170.24	171.18	181.87	176.34	181.7	174.74	174.21	173.35
42.03	180.55	176.6	179.55	176.6	175.27	175.18	178.44	175.27	179.01	175.54	169.97	171.09	183.46	175.8	182.24	174.47	174.21	173.87
43.03	180.55	176.07	179.82	176.34	175.8	175.18	178.44	175.54	179.01	175.01	169.71	171.18	182.93	175.8	182.24	174.74	173.94	173.61
44.03	180.55	175.54	179.01	176.6	174.74	175.18	178.7	174.21	179.28	174.74	170.5	171.61	183.46	175.8	181.7	175.01	173.41	174
45.03	181.34	175.8	180.09	176.34	175.01	175.18	180.02	175.27	177.94	175.01	170.24	172.05	183.72	175.54	181.97	174.47	172.35	174.13
46.03	181.34	175.8	179.55	176.07	175.27	175	178.97	175.27	178.74	175.01	169.45	171.79	183.46	176.07	182.51	175.27	172.88	174.13
47.03	181.08	175.54	179.55	176.6	175.54	174.83	179.23	175.01	178.74	174.74	168.66	171.87	183.99	176.87	182.24	174.21	171.82	174.13
48.03	182.4	175.8	179.55	176.34	175.01	174.56	179.76	175.54	178.74	175.01	170.5	171.79	183.72	175.8	182.24	174.47	172.35	174.39
49.03	181.61	175.54	179.01	176.34	175.27	174.65	178.97	175.27	178.21	175.54	169.18	172.48	183.46	176.07	181.97	174.74	171.56	174.13
50.03	180.28	175.27	179.01	175.8	174.47	174.48	178.97	175.8	177.94	175.27	169.71	172.57	183.99	175.8	183.05	175.27	170.76	174.52
51.03	181.34	175.27	179.01	176.34	175.01	174.83	178.97	175.8	177.41	174.74	170.5	172.74	183.99	175.54	182.24	175.01	171.03	174.26
52.03	180.55	175.27	179.01	176.07	174.21	174.13	178.44	175.01	177.14	174.74	168.92	172.66	184.26	175.54	182.51	174.74	170.76	174.52
53.03	181.08	174.21	178.48	176.07	174.47	174.13	180.02	175.01	176.87	175.27	169.45	172.22	184.52	175.27	182.24	173.94	171.03	173.74
54.03	181.87	174.74	179.01	176.34	175.01	174.65	180.81	175.8	176.6	176.07	169.97	172.66	184.26	175.8	182.78	175.54	172.09	174.39
55.03	181.34	175.01	178.74	176.07	175.27	173.7	180.02	175.8	176.87	176.07	169.97	172.57	184.79	176.34	181.97	174.74	171.82	173.61
56.03	181.87	174.74	179.01	175.8	174.74	173.96	179.49	175.54	177.14	175.01	169.97	172.66	184.26	175.27	182.78	175.01	172.62	174.39
57.03	181.87	173.94	177.67	175.27	173.94	173.61	179.23	175.01	176.07	175.54	169.45	172.92	184.79	175.54	182.51	174.21	171.03	173.87
58.03	181.08	173.68	177.41	175.27	175.01	173.44	179.76	175.01	175.8	176.34	169.18	173.26	184.79	175.54	181.7	174.21	171.82	174.39
59.03	180.81	173.94	179.01	175.27	174.47	173.17	179.49	175.27	176.07	176.34	169.97	172.48	183.72	175.54	182.24	174.47	172.62	173.21
60.03	181.61	173.41	177.67	175.54	173.94	172.91	179.49	175.8	176.07	176.07	169.18	173.18	184.79	175.27	182.78	175.01	171.82	174
61.03	181.61	173.15	177.94	174.74	173.94	172.91	180.02	175.8	175.8	176.07	169.45	173.09	183.72	175.01	181.7	174.47	171.56	174
62.03	181.87	172.88	178.48	175.27	174.47	172.56	180.55	175.8	175.27	176.6	169.71	172.74	183.72	174.47	181.7	175.01	172.88	173.48
63.03	181.34	173.15	177.14	175.01	174.47	172.3	180.81	175.27	175.8	176.6	168.66	172.48	183.72	175.27	181.7	174.74	171.82	173.22
64.03	181.08	172.88	176.87	175.01	174.47	172.48	180.02	174.74	175.54	176.07	168.92	172.65	184.52	175.27	182.51	175.27	172.09	173.34
65.03	181.61	172.62	176.87	175.01	174.21	171.44	180.02	175.01	174.47	176.07	169.18	171.96	182.93	175.01	180.62	173.94	172.88	172.43
66.03	181.08	172.35	177.14	174.74	175.01	170.57	180.55	174.21	174.74	176.87	168.66	171.52	183.99	174.21	180.89	175.01	172.62	171.39
67.03	180.55	171.82	176.34	174.47	174.47	170.57	181.08	174.21	173.68	176.6	168.92	170.92	183.19	173.94	180.62	174.47	172.62	171.39
68.03	180.28	171.82	176.07	174.47	174.47	170.31	180.28	174.74	174.21	176.87	169.71	170.57	183.46	175.01	181.43	175.27	172.62	171.52
69.03	180.81	171.82	176.6	173.94	174.47	170.83	180.55	173.68	174.47	177.14	169.18	170.75	183.19	174.74	180.89	173.94	172.88	171
68.98	181.34	171.29	175.8	173.94	174.74	170.31	179.76	174.47	173.68	176.87	169.18	170.14	184.26	173.68	178.74	174.47	172.62	170.22
69.98	180.81	171.03	175.8	173.68	174.21	170.48	180.28	174.21	173.94	176.6	169.97	170.05	182.66	174.74	179.01	173.41	172.35	170.48
70.98	180.81	170.76	175.54	173.41	174.21	170.31	180.55	174.21	173.41	176.6	169.45	170.14	183.72	173.68	179.55	173.68	172.88	170.35
71.98	180.55	170.24	175.8	173.68	174.21	170.31	180.55	173.94	173.41	176.87	168.92	170.23	183.46	173.94	179.01	173.41	172.35	170.61
72.98	181.34	170.24	174.74	173.68	174.21	169.97	181.34	173.94	172.88	176.6	169.97	169.97	182.66	173.41	178.21	173.94	173.41	170.48
73.98	181.34	170.24	175.27	173.15	173.94	170.48	180.81	174.21	173.68	176.87	168.92	170.49	183.19	173.41	179.55	173.15	172.88	171.13
74.98	180.28	169.97	174.74	172.62	173.68	170.4	180.28	173.94	172.62	176.6	168.92	169.97	183.19	174.21	179.28	172.88	172.35	170.74
75.98	179.76	169.97	174.21	173.15	174.21	170.05	180.81	173.15	172.09	176.87	169.45	169.71	182.4	173.41	178.48	173.68	173.41	170.87
76.98	179.76	169.45	173.94	173.68	173.94	169.79	179.49	173.41	171.82	176.6	169.71	169.88	182.66	172.62	178.48	173.94	173.41	170.74
77.98	180.02	169.45	174.74	172.35	173.15	169.88	181.34	172.62	172.62	175.54	168.39	169.8	183.46	173.15	178.74	172.88	172.09	170.61
78.98	180.55	169.71	173.41	173.15	173.41	169.88	179.76	172.35	171.82	176.6	169.45	169.88	181.87	172.88	178.48	173.94	173.15	170.74
79.98	179.23	169.18	172.88	172.62	172.88	169.62	178.97	172.35	172.09	176.07	169.45	169.36	181.61	172.88	177.94	172.62	172.88	170.48
80.98	180.28	169.18	173.41	171.82	173.15	169.36	179.76	172.62	172.35	175.54	168.66	169.53	182.4	172.62	176.6	172.35	172.88	170.61
81.98	180.55	168.66	173.68	172.09	172.88	169.54	178.7	172.88	171.56	176.07	170.24	169.62	181.34	172.09	176.87	171.82	172.35	170.61
82.98	180.02	169.18	173.15	172.09	172.35	169.45	179.76	172.35	172.35	175.8	168.92	169.62	182.13	172.88	176.6	172.09	172.35	171
83.98	181.08	168.13	173.15	172.09	172.88	169.19	180.28	172.62	171.03	175.54	168.66	169.62	180.81	172.09	176.87	171.56	172.62	170.35
84.98	179.49	168.39	173.41	171.82	172.62	169.19	179.49	172.09	171.29	175.54	168.66	169.19	180.55	172.09	177.14	171.29	172.62	170.35
85.98	180.02	168.66	171.82	171.82	172.35	168.93	179.76	171.56	171.29	175.54	168.39	169.19	181.34	171.56	176.07	170.76	172.35	170.48
86.98	180.28	168.39	172.62	171.29	172.35	169.28	179.49	172.35	171.56	174.74	169.18	169.02	181.34	171.82	176.6	170.76	172.35	169.96
87.98	178.97	167.87	172.35	171.03	172.09	168.93	178.44	172.09	171.03	176.07	168.66	169.02	180.55	172.09	176.6	172.09	172.09	170.09
88.98	179.49	168.13	172.88	171.03	171.29	168.84	178.7	171.82	170.76	175.8	169.45	169.36	180.81	171.56	176.87	169.97	172.62	169.83
89.98	179.23	168.13	171.82	170.5	172.09	168.59	178.44	171.82	171.03	175.01	168.13	169.19	180.55	172.09	175.27	169.71	172.62	169.32
90.98	179.76	168.13	172.09	170.5	172.09	168.5	177.65	171.29	170.5	175.27	169.18	169.11	180.55	171.56	175.27	170.24	172.35	169.58
91.98	180.02	167.87	172.09	169.71	171.82	168.67	177.65	171.03	170.24	175.01	168.92	168.76	180.81	171.29	175.27	170.24	172.62	169.83
92.98	179.23	167.87	171.56	169.71	171.29	168.5	177.92	171.03	169.45	175.27	168.66	169.02	180.28	171.29	175.54	170.24	172.35	169.84
93.98	178.7	168.13	171.29	169.45	171.29	168.85	178.44	170.5	169.71	175.01	168.13	169.02	179.49	171.03	174.74	170.24	172.35	169.45
94.98	180.02	167.34	171.03	168.92	171.56	168.24	177.65	171.29	169.71	174.21	168.92	168.67	180.81	171.29	175.27	169.97	172.62	169.19
95.98	179.23	167.34	171.03	169.45	171.29	168.93	176.61	170.5	169.45	175.27	168.66	169.2	180.02	171.56	175.27	169.45	171.82	169.58
96.98	179.23	167.87	171.03	168.66	170.5	168.93	176.34	171.03	169.18	175.01	168.39	169.28	178.97	171.82	174.74	169.18	172.35	169.84
97.98	178.97	167.34	171.56	168.92	171.03	169.19	175.82	171.29	169.71	175.54	168.66	169.54	179.76	171.03	174.74	168.66	172.09	170.23
98.98	177.92	167.08	170.5	168.39	170.76	168.85	176.61	169.71	169.18	174.74	168.39	169.19	179.23	171.29	173.68	168.92	172.35	169.45
99.98	177.92	167.34	170.5	168.13	170.5	168.76	176.08	170.24	168.66	173.68	168.92	169.28	179.49	171.56	175.54	168.92	170.76	169.58
100.98	177.39	167.34	170.5	168.13	169.45	168.93	175.04	170.24	169.18	174.21	168.92	169.71	178.7	170.76	175.8	168.92	171.56	170.49
101.98	177.65	167.34	170.24	167.87	169.71	169.11	175.82	169.45	168.39	173.94	168.92	170.14	179.23	169.97	175.01	169.18	171.29	170.74
102.98	177.92	166.82	170.24	167.61	169.45	169.11	175.04	170.76	168.39	172.88	168.39	170.06	178.44	171.03	173.94	168.66	170.76	170.23
103.98	177.65	167.08	170.5	167.34	168.66	168.85	174.78	169.71	168.92	172.62	168.66	170.32	177.92	170.76	173.41	168.39	170.5	170.23
105	177.65	166.56	169.45	167.08	169.18	169.54	175.04	169.97	167.87	172.88	168.92	170.06	177.92	170.24	174.47	167.87	171.03	170.87
106	177.65	166.82	169.97	167.34	168.92	169.45	175.04	170.76	168.13	173.15	168.39	169.88	177.92	171.03	174.21	168.66	171.82	171.13
107	176.34	166.56	168.66	166.82	168.66	169.19	173.99	169.71	168.92	172.88	167.61	170.06	177.92	171.03	174.74	167.34	170.24	170.61
108	176.87	166.3	169.18	166.82	168.92	169.8	174.51	169.18	167.61	172.88	168.13	170.23	178.97	169.97	173.94	167.61	170.24	170.75
109	177.39	166.03	169.45	167.08	168.39	169.28	174.51	170.24	167.34	171.82	167.08	169.8	178.44	170.76	174.21	168.13	170.5	170.75
110	175.3	166.3	169.71	166.82	168.13	169.8	173.21	169.18	167.87	172.35	167.08	170.23	177.39	170.76	173.94	167.08	169.97	170.74
111	176.87	166.03	169.18	167.08	167.87	169.63	173.47	168.92	168.39	171.56	167.08	170.58	178.18	169.97	173.68	167.87	170.5	170.36
112	176.34	166.03	169.18	166.82	167.61	169.37	173.21	169.18	167.08	170.76	168.13	170.06	177.65	170.24	172.88	167.08	169.71	170.49
113	176.34	165.77	168.92	166.56	167.61	169.89	172.95	169.18	167.34	170.76	166.56	170.49	177.39	169.71	173.68	167.08	169.71	171
114	176.34	166.03	168.92	166.56	168.39	169.54	172.95	168.13	167.08	171.03	167.87	170.06	177.65	169.97	173.68	167.61	170.76	170.49
115	176.61	164.99	168.39	167.08	167.61	169.89	171.13	168.92	167.08	171.03	167.61	170.23	177.92	169.71	173.94	167.34	169.97	170.48
116	175.82	165.51	168.39	166.82	167.61	170.14	172.43	168.66	167.08	170.5	167.34	170.32	177.65	169.97	173.15	166.56	169.18	169.84
117	176.61	164.47	168.39	166.3	167.08	170.23	172.17	168.92	167.34	169.97	168.13	169.97	177.13	169.97	173.68	166.82	169.97	170.48
118	175.82	164.99	168.39	166.3	167.08	170.4	171.39	168.92	167.34	169.97	167.87	170.32	177.13	169.18	172.88	166.03	169.71	170.74
119	175.3	164.99	168.39	166.56	167.87	170.4	172.17	168.39	166.3	169.97	167.34	169.97	177.39	169.18	172.88	167.34	170.5	170.48
120	175.82	164.99	167.08	165.77	167.61	171.09	172.69	168.39	166.03	169.97	167.34	170.75	176.61	168.92	173.41	166.82	169.71	170.74
121	175.3	163.68	167.61	166.3	166.03	170.49	171.39	168.39	165.77	169.18	166.03	170.32	175.56	168.92	172.35	166.3	168.92	171
122	174.25	164.47	167.87	165.51	166.03	170.66	171.13	168.92	166.3	169.45	166.82	170.4	176.61	169.45	172.62	166.56	168.66	170.74
123	173.47	164.47	167.87	165.77	167.34	171.01	171.39	167.61	166.56	169.45	167.34	170.4	176.61	168.13	172.62	166.3	169.18	170.75
124	174.25	164.21	167.08	165.77	167.08	171.53	171.65	168.13	166.3	168.92	166.56	170.92	176.87	168.39	172.62	166.82	168.66	171.13
125	173.73	164.21	167.34	166.03	165.77	170.57	170.87	168.13	165.51	169.18	166.82	170.49	176.08	167.87	171.82	166.3	168.66	170.36
126	174.78	163.95	167.08	165.51	166.03	171.09	171.39	167.61	165.77	168.92	166.3	170.92	176.34	168.13	173.15	165.77	167.34	171.39
127	172.69	163.42	166.56	165.51	166.3	171.44	171.65	167.87	165.51	168.13	167.08	170.83	176.08	167.61	171.56	165.51	168.66	171.91
128	174.25	163.68	167.34	165.51	166.03	171.27	171.39	167.87	165.77	168.92	167.61	170.4	175.82	168.13	172.88	165.77	167.87	171.39
129	173.21	162.9	166.03	165.51	166.56	171.35	171.13	166.82	164.99	169.18	166.3	171.01	175.82	167.08	170.76	165.51	168.13	171.13
130	173.21	163.42	166.3	165.51	166.3	171.27	171.39	167.34	164.99	168.66	166.3	170.83	176.08	167.34	172.35	166.3	168.13	171.65
131	172.95	162.9	166.3	164.73	166.03	171.18	170.1	167.61	164.73	167.87	166.56	170.83	176.34	167.61	170.24	164.99	167.34	171.26
132	172.43	163.16	167.34	164.99	165.25	171.18	169.06	167.08	164.21	168.39	166.03	170.49	174.78	167.34	171.03	165.25	167.34	171
133	172.69	162.64	166.3	165.25	165.77	171.01	170.1	166.82	164.99	168.66	166.56	170.57	175.3	167.08	170.76	164.99	167.34	171.39
134	172.43	162.64	166.03	164.99	165.77	170.92	170.62	167.08	163.95	168.39	165.77	170.92	175.3	167.08	170.76	166.03	167.34	171.13
135	172.17	162.64	165.77	165.51	165.25	171.18	169.84	166.82	164.21	168.92	166.82	170.66	175.3	166.82	170.76	165.77	167.08	171
136	171.13	162.38	165.77	164.73	165.51	171.18	169.58	166.82	164.21	167.34	165.51	170.75	174.78	166.03	171.03	164.99	167.61	171.39
137	171.65	162.64	165.77	164.99	165.77	171.18	170.36	167.08	164.21	167.87	165.51	170.57	175.82	166.3	171.03	165.77	167.08	171.26
138	172.69	162.38	165.51	164.73	165.77	171.18	169.58	167.08	163.42	167.34	166.3	170.83	175.04	165.51	170.24	164.99	167.34	171.52
139	171.65	161.61	165.51	164.99	165.51	171.09	170.36	166.56	164.21	167.61	166.56	170.75	174.51	166.03	171.03	165.25	167.34	171.65
140	172.17	162.38	165.51	164.99	165.77	170.83	170.62	166.3	163.68	167.61	165.77	170.83	175.04	165.25	170.5	165.51	167.34	171.39
141	171.65	161.86	165.77	165.25	164.73	170.75	169.58	166.56	163.68	167.87	166.03	170.83	174.78	165.51	170.5	164.47	167.34	171.26
142	171.65	162.12	165.25	164.99	165.51	170.75	170.36	165.77	163.95	167.61	165.25	170.57	173.73	165.25	170.24	165.77	167.08	171.13
143	170.62	161.86	165.77	164.99	165.77	170.57	169.84	166.56	163.95	167.87	166.03	170.4	173.99	166.03	170.24	165.25	166.82	171.26
144	172.17	161.86	164.99	164.73	165.25	170.83	169.58	166.3	163.16	167.61	166.03	170.57	173.99	164.47	170.5	164.73	167.08	171.26
145	171.91	161.61	164.47	164.73	165.51	170.49	170.62	164.99	163.42	167.34	165.77	170.57	174.78	164.47	169.97	164.73	166.03	171.26
146	171.39	161.86	164.73	164.47	164.99	170.23	170.62	165.25	163.16	167.34	165.25	170.4	173.73	165.25	169.45	164.47	166.56	171.13
147	171.65	161.86	164.21	164.73	165.25	170.14	169.06	164.47	163.42	167.87	166.3	170.22	173.99	164.99	170.5	164.73	166.82	170.74
148	171.39	161.09	164.47	164.73	165.25	170.49	170.1	164.99	163.42	167.61	166.03	170.48	173.99	164.47	169.45	164.47	166.3	170.87
149	171.65	161.35	164.47	164.47	165.51	170.4	169.58	166.3	162.9	167.08	164.73	170.4	174.25	164.99	170.5	164.99	166.3	171
150	171.65	161.09	164.73	165.51	164.99	170.14	169.32	166.03	162.64	168.13	165.51	170.14	173.99	164.21	169.45	164.99	166.03	170.74
151	171.39	161.09	164.99	164.47	164.73	169.79	168.81	165.51	163.16	167.61	165.51	170.14	173.21	164.73	170.24	164.47	166.3	170.74
152	171.39	161.09	164.21	163.68	164.21	169.97	169.06	164.73	163.42	167.61	164.99	170.22	173.21	164.47	169.71	164.47	165.51	171.13
153	171.13	161.09	164.73	164.73	164.73	169.79	169.32	165.25	163.16	167.61	164.99	170.22	173.21	163.95	169.18	164.47	166.3	170.87
154	170.62	161.09	164.21	163.95	164.73	169.71	169.32	165.25	162.9	168.39	164.99	169.62	173.47	163.95	169.45	164.21	165.77	170.48
155	170.36	161.35	163.68	164.21	163.95	169.45	169.58	164.99	162.9	167.61	164.21	169.88	173.21	164.47	169.18	163.95	165.51	170.09
156.02	170.36	160.83	163.95	164.47	163.95	169.53	169.06	164.47	162.64	166.56	164.73	169.96	172.43	163.68	169.71	164.21	166.3	170.35
157.02	170.87	160.31	163.95	163.95	163.95	169.01	170.1	164.99	162.9	167.61	165.25	169.45	172.95	163.42	169.45	163.95	164.99	170.09
158.02	170.62	161.09	164.47	163.95	164.47	169.1	169.06	164.73	162.38	167.08	163.68	169.71	171.91	163.95	169.71	163.95	166.03	170.22
159.02	171.13	160.57	163.95	163.95	164.47	169.62	168.29	164.73	162.64	167.61	163.95	169.97	173.47	164.21	168.66	164.21	165.77	170.35
160.02	169.84	160.31	163.68	163.95	163.95	168.76	167.52	164.99	162.12	167.61	164.99	169.53	172.95	164.21	168.13	164.47	165.51	170.22
161.02	170.36	160.57	163.16	164.47	163.95	169.19	167.78	163.68	162.12	167.34	164.99	169.62	172.17	163.42	168.92	164.73	165.25	170.09
162.02	169.58	160.57	163.95	163.95	164.47	168.59	168.03	164.73	162.12	167.61	164.21	169.1	172.69	163.68	168.13	164.21	165.51	169.58
163.02	169.58	159.79	164.21	163.68	163.42	168.76	169.32	163.95	161.35	167.34	163.68	169.27	172.17	163.95	168.92	163.95	164.73	169.83
164.02	169.84	160.31	163.68	163.95	164.21	168.07	168.55	164.99	161.61	167.87	163.95	168.84	172.69	163.68	168.39	163.16	164.99	169.19
165.02	170.1	160.83	163.42	164.21	163.68	168.33	168.55	164.21	161.86	167.61	163.95	169.62	172.69	163.68	168.13	164.21	165.25	170.09
166.02	169.32	159.79	163.16	163.95	163.42	168.07	168.81	164.73	162.12	167.08	163.68	168.76	172.17	164.21	169.18	163.68	164.21	169.57
167.02	168.81	160.57	163.16	163.68	163.42	168.33	168.29	163.95	162.12	166.82	163.95	169.19	171.39	163.16	168.13	163.16	164.47	169.58
168.02	170.87	160.31	163.16	163.68	163.95	167.9	167.78	164.21	162.12	167.08	164.21	168.67	172.69	163.16	168.39	163.68	165.25	169.44
169.02	168.81	160.05	163.42	163.68	163.42	167.55	168.81	164.21	161.86	167.61	164.21	169.01	171.91	163.68	167.87	163.42	164.99	169.31
170.02	169.58	160.05	162.64	163.95	163.95	167.64	168.03	163.16	162.12	167.87	164.73	168.67	172.69	163.16	168.13	163.42	164.47	169.57
171.02	170.62	159.79	162.64	163.68	163.42	167.98	169.06	164.47	162.12	167.34	164.47	168.84	171.91	163.16	168.13	163.68	164.21	169.32
172.02	170.62	160.31	162.9	163.16	163.16	167.98	168.29	163.68	161.35	166.82	162.9	168.67	171.91	163.42	167.34	162.9	164.73	169.45
173.02	170.1	160.05	163.16	163.42	163.68	167.64	167.78	163.42	161.61	167.61	163.95	168.58	171.91	162.9	167.34	162.64	163.95	169.7
174.02	169.32	159.28	162.64	162.9	163.68	167.55	168.29	162.9	160.57	167.34	163.42	168.5	171.91	162.64	166.03	163.16	164.47	168.93
175.02	169.32	159.79	162.64	162.9	162.9	167.38	168.03	163.42	161.09	167.08	163.42	168.24	171.13	163.95	168.13	162.38	164.21	168.93
176.02	169.58	159.79	162.9	162.9	163.68	167.9	168.29	162.9	160.83	167.34	163.68	168.67	171.91	163.42	166.3	162.9	163.42	169.06
177.02	169.58	159.53	162.9	163.16	162.9	167.55	166.23	163.42	161.09	167.08	163.42	168.07	170.62	162.9	167.08	162.9	163.95	169.06
178.02	170.1	159.53	162.38	162.9	162.38	167.98	168.55	163.68	160.83	166.56	163.16	168.24	170.1	161.86	166.82	162.12	163.68	169.06
179.02	169.58	159.53	162.12	163.16	163.42	167.98	168.03	163.68	160.83	166.03	163.42	168.33	171.39	163.42	166.56	162.9	163.95	168.67
180.02	169.06	159.53	162.38	162.38	162.38	167.21	167.52	163.42	161.09	167.08	163.42	168.24	171.13	162.64	167.08	162.38	163.42	169.19
181.02	169.32	159.79	162.64	162.38	162.38	167.38	167	163.42	161.35	166.82	162.9	167.64	171.13	163.16	166.3	162.38	163.68	168.41
182.02	169.06	159.53	161.61	162.38	163.16	167.46	167	162.9	160.31	166.56	163.68	167.98	171.13	162.64	166.82	162.12	163.95	168.8
183.02	169.06	159.53	162.12	162.38	163.16	167.46	168.03	163.16	160.57	166.82	162.64	167.89	171.13	163.42	166.82	161.86	164.21	168.92
184.02	168.55	159.53	162.12	162.38	163.42	167.38	167.26	162.9	160.31	166.3	162.9	167.72	171.13	163.42	166.56	161.61	163.16	168.15
185.02	169.58	159.28	161.35	162.38	163.16	167.29	167.78	163.16	160.05	166.82	162.64	167.64	169.84	163.42	166.56	162.12	164.47	168.67
186.02	168.55	159.53	161.35	162.9	162.9	167.81	165.98	162.38	160.31	166.3	162.9	167.98	170.62	162.12	166.03	162.38	163.68	168.41
187.02	169.58	159.28	162.12	162.38	162.64	167.38	167.52	162.12	160.57	166.3	162.9	167.38	170.1	162.38	165.77	161.61	163.68	168.28
188.02	169.06	159.28	161.86	162.64	162.64	167.04	166.75	162.12	160.31	166.56	163.42	167.21	170.62	162.12	165.51	162.12	163.95	168.02
189.02	169.58	159.02	161.86	162.12	162.38	167.12	167.78	162.38	160.05	165.51	162.38	167.72	170.1	162.12	166.56	161.61	163.16	168.93
190.02	169.32	159.53	162.12	162.38	162.38	167.04	167.52	162.38	160.05	166.56	162.64	167.38	170.62	162.12	166.56	161.61	163.42	167.64
191.02	169.32	158.76	161.09	161.86	161.86	167.38	167	162.38	160.57	166.03	161.35	167.29	170.62	162.12	166.3	162.12	162.38	167.77
192.02	169.32	159.28	161.61	162.12	162.38	166.52	166.23	161.61	159.53	165.77	162.38	167.03	171.39	162.9	166.3	162.38	164.21	167.25
193.02	170.1	159.28	162.38	161.86	161.61	166.95	166.49	162.9	160.05	166.56	162.64	167.38	170.62	162.38	165.25	162.38	163.16	168.28
194.02	168.29	159.02	161.35	162.38	162.64	166.78	166.49	161.86	160.31	166.03	162.64	166.35	170.87	162.9	166.3	162.38	163.68	166.86
195.02	169.06	159.02	161.35	161.61	162.38	167.12	166.49	162.12	159.79	165.77	162.9	166.86	169.84	161.86	165.25	161.86	163.42	167.89
196.02	168.03	159.28	160.57	161.35	162.12	166.78	166.49	162.9	158.76	166.03	161.61	166.95	170.36	162.64	165.77	161.35	163.16	167.38
197.02	168.81	159.28	161.35	162.12	161.61	166.78	166.23	162.64	159.79	166.03	161.61	166.69	170.1	162.12	164.99	161.86	162.38	166.99
198.02	168.29	159.02	161.61	161.61	161.61	167.04	165.98	162.12	159.28	166.03	161.61	166.6	170.36	161.86	165.25	161.09	162.64	167.51
199.02	168.29	158.5	161.61	161.61	162.38	167.03	165.98	160.57	159.53	166.3	162.9	166.6	169.84	161.86	165.77	161.35	163.16	167.12
200.02	168.55	158.5	161.35	161.61	162.12	166.86	166.49	162.64	159.02	165.77	162.64	166.52	169.84	161.61	165.25	161.35	163.42	167.51
201.03	168.81	159.02	161.61	161.61	161.86	166.69	166.23	162.12	159.79	165.77	161.86	166.78	170.62	162.38	165.25	161.61	162.9	167.12
202.03	168.29	158.76	161.61	161.35	162.12	166.78	165.98	161.86	159.53	165.51	162.64	166.52	170.1	162.12	165.25	161.09	162.64	166.99
203.03	168.03	158.76	161.35	161.35	161.35	166.61	166.23	161.61	159.79	164.73	161.86	166	170.1	161.61	165.51	160.31	162.12	166.99
204.03	167.78	158.76	161.35	162.12	162.12	166.69	165.72	162.12	158.76	165.51	161.35	166.43	169.32	161.61	164.47	160.57	162.9	166.99
205.03	168.03	158.24	160.83	161.09	162.12	166.78	166.49	161.61	159.02	165.51	161.35	166.6	170.1	161.61	164.99	161.86	163.42	167.12
206.03	168.03	158.5	161.09	161.35	161.35	166.86	166.75	161.35	158.76	165.77	162.12	166.43	169.32	162.38	164.99	161.35	163.16	166.86
207.03	167.78	158.24	160.83	161.35	161.35	166.43	166.49	161.86	158.5	165.77	161.09	165.66	169.58	161.61	163.68	161.35	163.16	166.73
208.03	168.03	158.24	160.57	161.35	161.86	166.78	166.23	162.12	158.5	165.25	161.86	166.26	168.81	162.38	164.47	161.09	163.16	167.12
209.03	167.52	158.24	161.35	160.83	161.86	166.26	165.72	161.86	158.76	165.51	161.61	166.09	169.32	162.12	164.73	161.35	163.16	166.86
210.03	168.55	157.99	160.83	160.83	161.61	166.69	166.23	161.61	158.5	165.25	161.61	165.92	169.58	161.86	164.73	160.57	162.64	166.61
211.03	167	157.73	160.57	161.35	161.86	166.78	165.21	161.86	158.24	165.77	161.35	165.92	169.58	161.61	164.47	161.09	162.9	166.35
212.03	167.52	158.24	161.09	161.09	162.12	166.09	165.72	161.61	158.24	165.51	162.64	165.58	169.58	161.86	163.68	160.83	162.12	166.22
213.03	167.78	157.73	160.57	161.09	161.86	166.26	165.21	160.83	158.76	164.99	161.61	165.41	170.1	161.09	164.73	160.83	162.38	166.73
214.03	169.06	158.5	160.57	161.61	161.61	166.26	166.23	162.12	158.5	164.99	161.09	165.49	169.84	161.61	164.21	161.09	162.38	166.48
215.03	167.52	157.99	160.83	161.09	162.12	165.92	166.75	161.61	158.5	165.77	161.86	165.23	169.06	160.83	164.99	161.35	162.9	165.83
216.03	168.81	157.73	160.83	161.35	160.83	166.09	166.75	161.86	158.76	165.25	160.83	165.15	169.32	161.09	164.73	160.31	162.12	166.09
217.03	167.52	158.24	160.57	160.31	161.35	165.92	166.75	161.09	158.76	165.25	161.86	165.06	169.84	161.61	163.95	160.57	162.12	166.22
218.03	167.78	157.99	159.79	161.09	161.35	166.43	165.46	160.83	157.99	164.73	160.83	165.32	169.84	161.09	164.21	160.31	162.64	166.22
219.03	168.55	158.24	160.57	161.35	161.86	166.09	166.75	161.86	158.24	164.47	161.09	165.06	169.58	161.61	163.95	160.83	161.86	166.6
220.03	167.78	157.73	160.83	160.57	161.35	166.09	166.23	161.35	158.76	164.99	161.86	165.24	169.84	161.86	163.95	160.83	162.12	165.83
221.03	166.75	157.73	160.31	161.09	161.61	165.75	165.98	160.83	157.47	165.51	160.83	164.89	169.32	160.83	163.42	160.83	162.64	165.7
222.03	168.03	157.47	160.05	161.09	161.35	165.24	166.23	160.83	157.99	165.25	161.86	164.38	169.32	161.35	163.42	160.57	162.9	165.19
223.03	168.29	157.99	160.83	161.09	161.35	165.41	165.21	160.31	158.24	165.25	162.12	164.72	168.29	161.61	164.21	161.09	162.38	165.57
224.03	168.03	157.73	160.05	160.83	161.35	165.49	165.21	160.57	158.76	165.25	161.61	164.81	169.32	161.61	163.16	161.09	162.12	165.7
225.03	167.52	157.73	159.79	160.57	161.61	165.66	165.21	160.83	158.5	164.47	162.12	165.06	169.06	161.09	163.42	160.57	162.38	165.83
226.03	167.52	157.99	160.05	160.83	161.35	165.49	166.23	161.61	158.24	164.99	161.35	164.81	168.29	160.57	163.68	160.83	162.38	165.44
227.03	168.03	157.73	159.53	161.09	161.86	165.49	165.46	161.09	157.73	164.73	161.35	164.72	169.06	160.83	163.16	160.83	161.86	166.22
228.03	167	157.99	160.57	161.09	160.83	165.15	164.69	161.09	158.5	164.73	162.12	164.38	169.06	161.35	164.21	159.53	162.12	165.32
229.03	167.78	157.47	160.57	160.57	161.61	164.89	166.49	160.83	158.24	165.25	160.83	164.38	168.81	160.83	163.42	160.83	162.64	164.8
230.03	167.26	157.47	160.05	160.83	161.35	165.24	165.98	160.05	157.47	164.73	161.35	164.63	168.55	161.35	163.16	160.57	161.86	165.06
231.03	166.75	157.21	159.53	161.09	160.83	165.06	165.98	159.79	157.47	164.21	160.83	164.21	169.58	160.31	163.16	159.53	161.61	165.31
232.03	167.78	156.96	159.79	160.57	161.35	165.32	165.72	161.09	158.24	164.21	161.35	164.29	168.81	160.31	164.47	160.05	161.61	164.55
233.03	167.78	157.47	160.31	160.83	161.35	164.89	165.21	161.61	157.99	164.73	161.61	164.2	168.29	160.31	162.9	159.79	162.12	165.31
234.03	167.78	156.96	160.05	160.83	160.83	164.81	164.69	160.57	158.24	164.99	160.83	164.21	168.81	161.09	164.21	160.05	161.86	164.68
235.03	167.26	157.21	160.05	160.57	161.35	164.55	165.21	159.79	157.99	163.95	160.57	164.12	168.03	160.83	162.38	159.79	161.86	165.18
236.03	166.49	156.7	160.05	160.83	161.09	164.89	164.69	160.57	157.99	164.47	160.57	164.03	168.55	160.57	163.16	159.79	161.86	164.93
237.03	167.52	157.21	160.05	160.57	160.83	164.89	164.95	160.31	157.47	164.21	161.86	164.46	168.55	160.31	163.16	160.57	161.61	165.31
238.03	166.75	156.96	159.28	160.83	161.35	164.63	165.72	160.83	157.47	164.21	161.61	164.12	168.03	161.35	163.68	159.79	161.61	164.8
239.03	165.72	157.21	159.79	161.09	160.83	164.38	164.44	161.09	157.47	164.21	161.09	164.03	168.55	160.83	162.9	160.83	162.38	164.55
240.03	166.75	157.21	159.53	160.31	161.09	164.37	164.69	161.09	157.21	164.73	160.57	163.7	167.52	160.31	163.16	160.57	161.35	164.93
241.03	167.26	156.96	159.79	160.57	160.83	164.55	164.95	160.57	158.24	164.73	161.86	163.78	167.78	160.57	163.95	159.02	161.61	164.29
242.03	166.49	156.7	159.02	160.57	160.83	164.63	164.69	160.31	156.7	163.68	160.31	164.29	168.03	159.79	162.64	160.57	162.64	165.32
243.03	165.21	157.21	159.28	160.05	160.83	164.55	164.69	161.09	157.21	164.47	161.09	164.12	168.29	160.57	162.38	161.09	162.12	164.42
244.05	166.23	156.96	159.28	160.31	161.35	164.29	163.67	160.31	157.73	164.73	161.35	163.44	167.26	160.83	162.64	160.05	162.38	164.54
245.05	166.49	156.7	159.79	160.31	161.09	164.12	164.44	160.05	156.96	164.47	161.09	163.69	167.26	160.31	162.9	160.05	162.12	164.29
246.05	165.46	157.21	159.79	160.83	161.35	164.38	164.18	160.83	156.7	164.47	161.09	163.43	168.03	160.05	163.42	160.05	162.12	165.06
247.05	166.49	156.96	160.05	160.31	161.35	164.38	164.69	159.53	157.21	164.47	160.57	163.27	167.52	159.53	162.9	159.79	162.12	164.8
248.05	166.49	156.96	159.28	161.09	161.09	164.12	164.44	160.57	158.24	163.68	160.83	163.87	168.29	160.05	162.64	159.53	161.86	163.9
249.05	166.23	156.44	159.79	160.31	161.86	163.86	164.69	160.57	157.21	164.21	160.57	163.18	168.55	160.83	162.38	159.79	162.64	163.9
250.05	165.46	156.44	158.76	160.31	161.86	164.29	164.69	159.79	157.47	164.47	161.09	163.18	167.78	160.31	162.64	160.05	161.35	164.67
251.05	166.49	156.44	159.53	160.05	161.61	164.03	165.21	160.57	156.7	164.21	161.09	162.93	167.78	159.53	163.42	159.79	162.12	163.78
252.05	166.23	157.21	159.79	159.79	160.83	164.37	164.18	160.05	157.47	164.21	160.83	163.52	168.29	160.83	163.42	160.31	162.12	164.03
253.05	165.98	156.19	158.5	159.53	161.09	164.38	164.18	159.79	157.21	164.47	160.31	163.43	167.52	160.31	162.9	159.53	161.35	164.29
254.05	165.98	156.7	158.76	160.05	160.57	163.78	165.21	160.57	157.21	163.95	159.79	163.01	167.52	160.57	162.64	159.79	161.09	163.9
255.05	166.75	156.44	159.02	160.05	161.35	163.87	164.18	160.83	156.7	164.47	161.35	163.27	167.78	160.57	163.42	159.79	161.86	164.42
256.05	165.98	156.44	158.76	160.31	161.09	163.95	163.42	160.31	157.21	163.95	161.35	163.43	166.75	160.31	162.9	159.02	162.38	164.03
257.05	165.72	156.44	159.28	160.57	160.57	164.21	164.44	159.28	156.7	164.21	160.57	163.35	167	160.05	161.86	159.53	161.61	163.65
258.05	165.98	156.19	159.53	160.31	160.83	163.95	162.91	159.79	157.21	163.95	161.09	163.35	166.75	159.53	162.64	159.02	161.35	163.91
259.05	165.46	156.7	159.53	160.57	160.83	163.95	164.69	160.31	156.96	164.21	161.86	163.01	166.75	159.28	162.64	160.31	162.12	164.03
260.05	165.98	156.7	159.53	160.31	160.57	163.7	163.93	159.79	157.47	163.68	160.57	163.52	167	160.83	163.16	160.31	161.86	163.91
261.05	165.46	156.7	159.02	159.53	160.57	164.04	164.69	160.57	156.96	163.42	160.05	163.01	166.75	159.53	162.38	159.79	160.83	164.29
262.05	166.23	156.7	158.5	159.53	160.31	163.78	164.44	159.28	157.21	164.21	159.79	163.35	167	160.31	161.61	159.53	162.38	164.03
263.05	165.21	156.19	159.02	160.05	160.31	163.6	164.95	159.53	156.96	163.68	160.31	162.93	167.26	160.05	162.64	159.53	160.83	163.65
264.05	165.98	156.7	158.5	160.31	160.57	163.95	164.69	160.31	156.96	164.21	160.05	162.84	166.23	160.05	162.12	160.05	161.35	164.03
265.05	165.21	156.19	159.53	159.53	160.31	163.69	163.93	160.05	156.96	163.68	161.09	162.58	166.23	160.05	162.12	159.79	160.83	163.14
266.05	164.95	156.19	159.28	160.05	160.05	163.78	164.18	159.53	156.7	163.68	160.57	162.75	166.75	160.57	162.12	160.05	161.61	163.27
267.05	165.21	156.44	159.28	159.53	160.31	164.03	164.95	159.28	156.96	163.68	159.79	163.1	166.75	159.53	162.38	160.31	160.83	163.91
268.05	165.98	156.44	160.05	159.79	160.83	163.69	163.67	160.31	157.21	163.68	160.83	162.76	167.52	159.53	163.42	158.76	161.09	163.39
269.05	164.69	156.44	159.02	160.05	161.35	163.86	163.93	159.79	157.21	163.95	160.31	162.33	166.75	160.05	161.86	159.53	161.61	163.65
270.05	165.72	156.19	158.76	160.31	160.57	163.27	163.93	159.02	156.96	164.21	160.05	162.67	167	160.05	161.86	160.31	161.86	163.26
271.05	164.69	156.19	158.76	159.79	160.31	163.18	163.67	158.76	157.73	163.42	160.83	162.67	166.75	159.53	162.12	158.76	161.61	163.14
272.05	165.21	155.93	158.76	159.28	159.02	163.95	162.91	159.53	157.73	163.16	159.79	163.09	167	159.28	162.12	158.76	160.57	163.91
273.05	165.46	155.67	158.76	160.05	160.05	163.86	164.95	159.53	156.44	163.68	161.09	162.75	167.78	159.53	162.9	159.53	161.35	163.14
274.05	165.46	155.93	158.5	160.05	160.31	163.18	163.67	159.79	157.21	163.95	160.57	162.33	168.29	158.76	161.61	159.28	161.09	163.01
275.05	165.98	155.67	158.76	159.79	160.57	163.44	163.93	158.76	156.96	163.68	159.79	162.41	166.75	159.79	162.64	159.02	161.61	163.14
276.05	165.46	155.67	159.02	160.05	159.53	163.26	164.44	159.28	157.47	163.16	160.57	162.33	167.52	159.53	161.09	159.79	160.83	163.13
277.05	164.44	155.42	158.24	159.79	160.05	163.27	162.91	160.31	156.96	163.95	160.57	162.5	166.75	159.28	161.61	159.28	162.12	163.14
278.05	165.72	155.93	159.02	160.05	160.31	163.52	163.67	159.79	157.47	163.42	160.05	162.5	167.52	159.02	162.12	159.79	160.83	163.01
279.05	165.21	155.67	158.5	159.28	160.05	163.43	163.42	159.79	157.21	163.16	159.53	162.41	167.26	159.53	162.38	159.02	161.09	163.01
280.05	165.21	155.93	157.73	159.79	160.57	163.53	162.4	158.24	156.7	163.68	159.79	162.5	166.75	159.28	162.38	158.5	160.57	163.01
281.05	164.44	154.9	158.24	159.02	160.05	162.75	164.44	159.79	156.96	162.9	159.28	162.24	167.26	159.53	161.61	158.76	161.09	162.5
282.05	165.46	155.42	158.24	159.53	160.57	162.92	163.93	158.76	156.96	163.68	159.79	162.24	167.52	159.79	161.86	158.76	161.09	162.75
283.07	165.46	155.16	158.76	159.28	160.31	163.52	163.93	159.02	157.21	163.42	160.05	162.33	167.26	159.28	161.35	159.53	160.57	163.26
284.07	164.44	155.67	157.73	159.53	160.31	162.84	164.18	159.02	156.7	163.42	159.28	162.24	167.26	159.02	161.61	158.76	161.35	162.88
285.07	164.95	155.42	157.99	158.76	159.79	163.09	164.44	159.02	157.21	163.95	160.05	162.41	167	158.76	161.86	158.76	160.31	163.01
286.07	165.21	155.16	158.24	159.02	159.79	163.1	164.44	159.28	157.47	163.42	160.05	162.5	167.52	159.02	162.12	158.76	161.09	162.75
287.07	164.95	155.16	158.5	158.76	159.79	162.92	163.67	158.24	156.96	162.9	159.02	162.16	167.78	159.02	161.35	158.76	161.09	162.75
288.07	164.18	154.9	158.5	159.53	160.05	162.67	164.44	158.5	157.47	163.16	159.53	161.73	167.26	158.5	161.61	159.79	160.57	162.5
289.07	164.69	155.16	157.99	159.53	159.53	162.84	163.67	159.53	157.47	163.16	159.28	161.9	167.52	159.02	161.86	159.02	160.05	162.62
290.07	163.93	154.9	158.5	159.28	160.83	162.75	163.67	158.5	156.7	163.42	159.28	161.9	167.78	159.02	161.86	159.28	161.09	162.37
291.07	163.16	154.9	158.24	159.02	160.05	162.67	164.18	158.24	157.47	163.42	160.05	161.47	166.75	159.28	162.12	159.02	160.57	162.63
292.07	164.44	155.16	158.5	159.53	160.83	162.67	164.69	159.02	157.47	163.16	160.05	161.99	167.26	158.5	160.57	158.5	160.31	162.37
293.07	164.44	155.16	157.47	159.28	159.53	162.76	163.16	158.24	157.21	162.9	159.02	161.47	167.78	159.02	161.61	158.5	160.83	161.98
294.07	164.95	155.16	157.73	159.28	160.31	162.58	163.93	158.5	156.44	162.9	160.05	161.64	167.52	158.24	161.35	159.53	160.57	162.24
295.07	163.93	155.16	157.73	159.79	160.05	162.41	163.42	158.24	156.7	163.16	160.05	161.73	167.52	159.02	160.57	159.02	160.31	162.24
296.07	163.93	155.42	158.24	159.28	160.05	162.33	162.91	158.5	156.7	162.64	159.28	161.47	167.26	158.76	160.05	158.76	160.57	161.98
297.07	163.67	154.9	157.73	159.28	159.53	162.16	162.65	158.24	156.96	162.64	160.31	161.82	167.78	159.28	161.09	158.24	160.57	162.37
298.07	164.18	155.67	158.24	159.53	159.53	162.58	163.93	159.02	156.96	162.9	159.79	161.48	167.26	159.28	161.09	157.73	161.09	162.62
299.07	163.67	154.65	157.73	159.28	160.05	162.84	163.42	159.28	156.96	162.9	160.05	161.22	168.29	159.02	161.61	158.5	161.09	162.37
300.07	163.93	154.65	157.21	159.53	159.28	162.58	163.42	159.28	156.7	163.68	160.05	161.73	167.26	158.24	161.09	159.28	160.83	162.49
301.07	163.42	155.16	158.24	159.28	159.79	162.33	163.42	158.5	156.96	163.16	159.79	161.22	167.52	159.02	161.61	157.99	161.09	162.24
302.07	163.67	154.9	157.21	159.02	158.76	162.24	162.4	157.73	156.44	162.64	159.53	161.48	167.26	158.24	161.09	158.76	160.83	162.11
303.07	163.93	154.9	157.73	159.53	159.53	162.5	163.16	158.5	156.96	162.64	159.79	161.39	166.23	159.02	161.35	158.76	160.31	162.62
304.07	163.93	155.16	157.73	158.76	159.02	162.5	163.42	158.5	157.21	163.16	159.79	161.39	167.78	158.76	160.57	158.5	160.05	162.37
305.07	163.67	155.16	157.73	159.02	159.53	162.33	163.16	157.99	156.96	163.42	159.53	161.56	167.52	158.76	161.09	159.02	160.57	162.37
306.07	163.93	155.16	157.47	159.53	159.53	162.5	163.16	158.24	157.21	163.42	160.31	161.47	168.29	157.99	160.31	158.24	160.31	161.99
307.07	162.91	155.16	157.99	159.02	158.76	162.5	162.4	158.76	156.96	163.42	159.53	161.31	167.78	157.99	160.05	158.24	160.05	162.24
308.07	163.67	155.67	157.73	158.76	159.53	162.41	162.65	157.99	156.19	163.16	160.31	161.56	167.52	158.76	160.57	159.28	160.57	162.24
309.07	162.91	155.16	157.99	158.76	159.28	161.9	162.91	159.02	156.7	162.64	158.5	161.39	167	158.24	161.09	157.73	160.05	162.24
310.07	162.91	155.16	157.99	158.76	159.02	161.99	162.65	158.76	156.96	162.9	160.05	161.64	167	159.02	161.86	157.73	160.31	162.11
311.07	163.67	155.16	157.47	159.02	159.79	162.24	163.16	157.99	156.7	162.64	158.5	161.47	167.52	158.5	161.35	158.5	160.31	161.73
312.07	163.42	154.9	156.96	158.76	159.02	162.07	163.42	158.76	156.44	163.16	159.53	161.31	167.52	157.99	161.35	158.24	160.05	161.73
313.07	163.42	154.65	157.47	159.02	159.53	162.07	162.91	158.5	157.21	162.64	159.79	161.47	167.26	159.28	160.57	158.5	160.57	161.98
314.07	163.16	155.16	156.96	158.24	160.05	162.41	162.14	158.24	156.7	162.38	159.53	160.97	165.72	158.76	161.09	159.02	160.83	161.73
315.07	163.67	155.16	157.47	159.28	160.31	162.41	162.91	157.99	156.44	163.42	158.76	161.3	167.26	157.99	160.57	158.24	160.05	161.6
316.07	163.16	155.16	157.47	159.02	160.31	161.91	161.89	158.24	156.7	162.9	159.53	161.39	165.72	158.24	161.61	157.99	160.05	161.35
317.07	163.16	154.9	157.99	158.76	159.53	161.91	163.67	158.5	155.93	162.9	159.28	161.22	166.75	158.76	161.61	159.02	160.83	161.99
318.07	163.42	154.9	157.99	158.5	159.79	161.99	162.91	157.73	157.47	162.64	159.28	161.22	166.23	158.76	161.09	157.47	160.05	161.99
319.07	162.91	155.16	157.73	159.53	159.53	162.33	162.4	158.24	156.44	162.9	159.28	161.48	165.98	158.5	160.83	158.5	160.57	161.86
320.08	163.16	154.9	157.73	158.76	160.05	161.65	161.89	158.5	156.7	162.64	159.02	160.88	166.49	158.76	160.57	157.47	160.57	161.6
321.08	162.91	154.9	157.73	158.5	159.53	161.99	163.16	159.02	157.21	162.64	159.53	161.3	166.75	158.5	159.79	157.47	160.31	161.6
322.08	163.16	155.16	157.99	158.5	159.53	161.73	163.67	159.02	156.96	162.64	159.79	161.13	167	158.5	160.57	157.73	160.83	161.85
323.08	163.16	155.16	157.47	158.76	159.79	161.99	163.16	158.76	156.7	162.64	159.79	160.97	165.98	158.5	161.09	158.5	160.05	161.73
324.08	162.91	155.16	157.73	158.5	160.05	161.99	162.65	158.5	157.21	163.42	160.05	161.05	166.49	158.5	160.57	158.24	160.05	161.09
325.08	163.67	154.65	157.21	158.76	159.53	162.16	162.4	158.76	157.47	162.64	159.53	160.97	166.75	157.99	161.09	157.47	160.05	161.09
326.08	163.16	154.39	157.73	158.76	160.31	161.9	162.4	158.24	156.96	162.9	159.53	160.97	167.52	158.24	160.83	158.5	160.57	161.6
327.08	162.65	154.9	158.24	158.76	159.79	161.9	162.4	157.99	157.21	162.64	159.02	160.62	167.26	158.5	160.31	157.21	160.05	161.85
328.08	162.91	154.9	158.24	158.76	159.79	161.9	162.4	158.24	156.96	162.38	159.28	160.88	166.49	158.5	161.09	158.5	160.31	161.22
329.08	163.42	153.88	157.99	158.24	159.79	162.16	162.65	157.73	156.19	162.9	159.02	160.8	167	158.5	160.31	158.24	159.28	161.35
330.08	163.16	154.9	157.21	158.24	160.57	161.82	163.16	158.5	156.19	162.64	159.28	161.31	166.23	158.5	160.31	158.5	159.79	161.22
331.08	163.16	154.9	157.73	158.5	160.31	162.33	162.91	157.21	156.7	162.9	158.76	160.71	166.49	158.24	160.57	157.73	160.31	161.09
332.08	162.14	154.65	157.73	158.5	160.05	161.9	162.4	158.5	156.96	162.9	159.79	160.71	167.26	157.99	160.05	157.73	160.57	161.22
333.08	162.91	155.16	157.73	158.5	160.31	162.16	163.42	157.99	157.47	162.64	159.02	160.88	165.98	158.24	160.83	157.99	160.57	161.85
334.08	162.65	154.39	157.73	158.5	159.79	161.9	161.89	158.24	156.19	162.64	159.53	160.8	166.49	158.76	160.31	158.24	159.53	161.47
335.08	162.4	155.16	157.47	158.5	159.53	161.74	162.91	158.24	156.7	162.64	159.28	160.63	165.98	158.24	160.57	158.24	159.79	160.58
336.08	163.93	154.39	156.96	158.5	159.28	162.16	163.16	159.02	156.44	162.12	158.76	160.97	166.23	158.76	160.31	157.73	160.05	161.48
337.08	162.4	154.39	157.73	158.24	160.31	161.56	163.16	158.24	157.21	162.38	158.76	160.63	167.26	159.02	161.61	158.24	159.79	160.96
338.08	162.91	155.42	157.99	158.76	159.28	161.65	162.14	157.73	156.19	162.9	159.28	160.71	167.26	159.53	160.83	158.24	160.57	161.35
339.08	163.16	154.39	157.21	159.02	160.31	161.48	162.91	158.24	156.44	162.64	159.02	160.2	167	157.99	160.05	157.99	160.57	160.45
340.08	162.65	154.65	157.47	158.24	159.28	161.56	162.14	157.73	157.21	162.64	159.53	160.54	167.26	158.24	160.57	157.99	160.31	160.45
341.08	163.16	154.39	157.21	158.5	160.05	161.48	161.89	158.5	155.67	162.38	159.79	160.37	165.98	157.73	159.28	158.24	159.79	160.33
342.08	163.16	154.65	157.47	158.76	159.79	161.48	162.14	157.47	156.96	162.38	159.79	160.37	166.23	158.24	160.31	157.99	160.31	160.84
343.08	162.91	154.39	156.96	158.76	160.31	161.73	162.65	158.24	156.44	163.16	159.02	160.71	166.23	158.24	159.79	158.76	160.57	161.09
344.08	163.16	154.65	157.47	158.24	159.53	161.31	162.65	158.24	156.19	162.64	158.5	160.29	166.75	157.99	160.83	157.47	160.31	160.46
345.08	163.42	154.65	157.21	159.02	159.53	161.14	163.16	158.5	156.44	162.9	159.28	160.46	165.72	158.5	159.79	157.73	159.79	160.84
346.08	162.91	154.9	157.47	158.5	160.31	161.73	162.14	158.5	156.7	162.38	160.05	160.37	166.75	158.24	160.57	157.99	160.05	161.22
347.08	163.67	154.65	157.73	158.5	160.83	161.48	164.18	158.24	156.19	162.9	159.28	160.37	165.72	158.5	160.57	158.24	160.31	160.45
348.08	162.65	154.65	156.96	158.5	160.05	161.13	162.14	158.5	155.93	162.38	159.53	160.03	166.23	158.24	160.31	158.76	159.79	160.71
349.08	163.16	154.9	156.96	159.02	160.05	161.65	162.65	158.76	156.7	162.12	159.53	160.37	166.75	157.99	160.57	156.96	159.53	160.45
350.08	163.42	154.9	156.96	158.5	159.53	161.31	163.42	157.21	155.93	162.9	160.05	159.95	167	158.24	160.05	158.24	160.05	160.58
351.08	162.91	155.16	157.21	158.76	159.79	160.8	161.89	157.73	156.44	162.12	158.76	160.03	166.23	158.24	160.57	156.96	160.57	160.84
352.08	162.65	154.9	157.47	158.24	159.28	160.79	163.42	159.02	155.67	162.64	159.79	160.03	166.23	158.5	160.05	157.73	160.31	160.84
353.08	163.16	154.9	157.21	158.24	159.28	160.88	163.16	157.99	156.19	162.9	160.05	159.78	166.75	157.73	160.57	157.99	160.57	160.58
354.1	163.42	155.42	157.47	158.76	159.79	160.8	162.65	157.73	156.7	162.9	159.28	160.2	166.23	157.47	160.05	157.99	160.31	160.58
355.1	163.42	154.9	156.44	158.5	160.05	160.97	161.89	158.76	156.44	162.64	159.79	160.2	166.23	159.02	160.31	158.24	159.79	160.58
356.1	163.93	154.65	157.99	157.73	159.28	160.97	162.65	157.73	155.93	162.38	159.02	160.12	167.52	159.28	160.83	157.73	160.31	160.71
357.1	164.18	154.14	157.47	158.76	160.31	161.39	162.91	157.99	156.44	162.9	160.31	160.12	166.49	158.24	161.09	157.73	160.05	160.84
358.1	163.42	154.65	156.96	157.99	158.76	161.31	162.65	158.76	156.19	162.64	159.53	160.03	167.26	157.99	159.79	158.24	160.31	160.71
359.1	162.91	154.9	157.21	159.02	160.57	161.13	162.65	158.76	156.44	163.16	159.53	159.95	166.75	158.76	160.31	158.24	161.35	160.46
360.1	162.91	154.65	157.21	158.5	159.28	161.06	162.14	157.21	156.19	163.42	160.31	159.61	166.23	158.24	160.31	157.47	160.05	160.2
361.1	162.65	154.65	156.44	158.24	159.53	161.05	162.91	157.73	156.19	162.9	158.5	159.44	166.23	157.99	159.79	157.73	160.57	160.33
362.1	163.67	154.9	157.21	157.99	159.79	161.05	162.65	157.47	156.19	162.12	159.28	159.44	166.49	158.76	159.79	157.73	160.31	160.58
363.1	163.67	154.65	156.96	158.24	159.79	161.14	162.4	158.24	156.44	162.12	159.28	160.03	166.75	158.76	160.05	156.44	160.05	160.45
364.1	162.4	154.65	156.7	157.99	160.05	161.14	162.65	158.24	155.93	162.64	159.79	160.03	166.49	158.5	160.05	158.24	159.53	160.33
365.1	162.91	154.39	157.73	157.99	159.28	160.8	162.14	158.5	156.44	163.42	159.28	159.35	167	158.24	160.31	157.73	159.79	160.2
366.1	162.91	154.39	157.21	157.99	159.79	161.05	161.89	157.47	156.44	162.12	158.5	159.53	167	157.99	160.57	157.99	160.31	160.59
367.1	163.42	154.14	157.21	158.24	159.53	161.05	163.67	157.47	155.42	162.38	159.79	159.61	167.52	158.76	159.79	157.73	160.05	160.58
368.1	162.65	154.39	156.96	157.99	159.28	160.88	163.16	157.99	156.44	162.9	159.79	159.69	165.98	158.24	159.79	157.47	160.05	160.33
369.1	162.91	154.39	157.21	158.24	159.79	161.31	163.42	158.5	156.44	162.64	159.79	159.78	167	158.24	160.31	157.21	160.05	160.2
370.1	163.16	154.14	157.73	157.99	159.53	160.96	163.93	157.99	156.7	163.16	159.53	159.95	166.23	158.76	160.57	157.47	159.53	160.71
371.1	162.65	154.39	157.21	157.73	159.53	161.39	163.16	158.5	156.44	162.38	158.76	159.95	166.49	158.24	160.05	157.21	159.53	160.84
372.1	163.16	154.39	157.73	157.73	159.53	160.96	162.91	158.24	156.7	162.9	159.79	159.53	166.75	159.28	160.57	157.99	160.05	160.2
373.1	163.42	154.65	156.96	157.99	158.76	160.96	162.91	157.99	156.96	162.38	159.02	159.78	165.46	158.24	160.57	156.96	159.79	160.07
374.1	162.14	154.9	157.21	158.5	159.02	160.97	162.4	157.47	156.96	161.86	159.53	159.86	165.72	157.99	160.05	157.47	159.28	160.58
375.1	161.63	154.9	157.73	157.73	159.02	160.8	162.4	157.99	156.7	161.86	158.76	160.12	165.46	158.24	161.35	157.47	160.05	160.71
376.1	162.14	154.14	156.96	157.73	159.53	161.22	163.67	157.73	156.96	163.16	160.05	159.86	166.23	158.24	160.05	157.21	159.53	160.84
377.1	162.14	154.39	157.47	158.24	159.53	160.88	162.65	157.73	156.96	162.38	159.02	159.7	165.72	158.5	159.79	157.73	161.09	160.33
378.1	162.14	154.39	157.21	157.99	159.02	161.14	163.93	157.73	155.93	162.64	159.79	159.86	165.72	158.76	160.83	157.73	160.05	160.58
379.1	162.14	155.16	157.21	157.47	159.79	160.71	162.91	157.47	156.44	162.64	159.28	159.78	167	159.02	160.05	157.99	159.53	160.08
380.1	162.91	154.39	157.73	157.73	158.76	160.8	163.42	157.47	155.67	161.86	159.79	160.04	166.49	158.76	159.79	157.21	160.05	160.58
381.1	161.38	154.65	156.96	158.24	159.28	160.8	162.14	158.24	156.7	162.64	158.5	159.7	165.72	159.02	160.31	157.47	159.79	160.33
382.1	161.38	154.39	156.96	158.24	159.28	160.97	161.89	157.99	156.7	162.12	158.24	160.03	165.72	157.99	161.09	157.99	159.79	160.07
383.1	161.38	154.39	156.96	157.99	159.28	160.8	162.91	158.76	156.19	162.12	159.28	159.86	165.46	158.76	160.05	157.73	159.53	160.58
384.1	161.63	154.65	157.21	157.99	160.05	160.97	163.16	158.5	155.93	163.42	159.28	159.53	165.21	157.99	159.79	157.21	160.57	160.07
385.1	162.65	154.39	156.7	157.99	158.76	160.46	163.93	156.96	156.7	161.86	159.28	159.78	165.72	157.73	159.53	156.96	159.79	160.2
386.1	162.14	153.63	157.47	157.99	159.53	160.29	163.93	158.24	155.93	162.38	159.53	159.44	165.72	157.99	160.31	157.21	160.05	159.95
387.1	162.4	154.39	156.96	158.24	159.28	160.63	163.42	158.24	156.19	162.38	159.02	159.52	166.23	158.24	160.83	156.19	159.53	160.71
388.1	162.14	154.65	156.7	158.24	159.02	160.54	162.65	157.99	156.44	161.35	158.76	159.27	165.98	158.24	159.79	156.7	160.05	160.45
389.12	161.38	154.14	157.47	157.99	159.53	160.29	163.16	157.21	156.7	162.64	159.02	159.61	166.23	158.76	160.31	156.96	159.28	160.08
390.12	162.14	153.63	156.7	157.99	159.28	160.21	163.16	157.47	155.93	162.38	158.76	159.69	165.72	157.73	160.05	156.96	160.05	160.32
391.12	161.63	154.39	157.21	157.99	160.05	160.71	161.63	157.21	156.19	162.64	159.02	159.78	164.95	158.76	159.53	156.7	160.05	160.71
392.12	161.12	154.14	156.96	157.99	158.5	160.63	162.65	157.73	156.19	162.38	159.79	159.35	165.72	158.24	159.53	157.47	159.79	160.46
393.12	161.38	154.14	156.7	157.99	159.02	160.63	162.91	157.47	156.19	162.64	158.24	159.19	165.46	157.99	160.83	157.21	159.02	159.95
394.12	162.4	154.39	156.44	158.24	159.28	160.46	162.4	157.73	156.19	162.38	159.79	159.52	165.72	157.73	159.79	156.7	159.79	160.58
395.12	162.14	154.14	156.19	158.24	159.53	160.12	163.16	157.73	155.93	161.86	159.02	159.61	164.95	159.02	159.53	156.96	160.05	160.07
396.12	161.89	153.88	156.7	158.24	159.28	160.37	162.4	157.47	156.96	162.38	158.5	159.18	164.95	158.76	160.05	157.73	159.79	160.33
397.12	162.14	153.63	156.7	158.5	159.53	160.54	161.38	157.99	155.93	162.64	160.05	159.35	165.21	158.76	159.79	156.96	159.53	160.45
398.12	162.14	153.63	156.96	158.24	159.79	160.37	162.4	157.47	156.44	162.12	159.28	159.53	165.21	158.5	160.05	156.44	159.53	160.46
399.12	162.4	154.14	156.7	157.73	159.02	160.71	162.91	156.96	156.44	161.86	158.76	159.52	165.98	157.73	160.05	156.96	159.02	160.46
400.12	161.63	154.14	157.73	158.5	159.53	160.2	163.16	156.7	156.44	161.35	157.99	159.52	166.49	158.76	159.79	157.73	159.79	160.2
401.12	161.89	153.63	157.21	157.73	158.76	160.03	163.67	157.21	155.67	161.86	158.76	159.36	166.23	157.99	159.53	156.96	160.05	160.45
402.12	161.12	153.88	156.7	158.76	159.53	160.29	162.91	157.21	156.19	162.12	159.02	159.61	165.46	158.5	159.28	156.7	160.05	160.45
403.12	161.12	154.14	157.21	157.99	158.76	160.12	162.91	156.96	155.67	161.86	158.5	159.44	165.21	157.47	159.53	157.21	159.79	159.69
404.12	161.63	153.37	156.96	157.99	159.79	160.54	163.67	157.21	155.16	162.12	159.53	159.27	164.95	158.24	159.28	156.44	159.28	160.2
405.12	160.87	153.12	156.96	157.99	159.02	160.37	162.4	156.7	155.67	161.35	158.5	159.36	165.21	158.24	160.31	156.7	160.05	160.33
406.12	161.38	153.88	157.21	157.99	159.28	160.37	162.4	156.96	156.44	161.86	159.28	159.36	164.69	158.5	160.83	157.21	160.05	160.45
407.12	161.63	153.88	157.21	158.5	159.53	160.55	162.91	157.21	156.19	161.86	157.99	159.53	165.98	157.73	160.05	156.96	159.79	160.71
408.12	162.14	153.37	157.21	158.24	159.02	160.37	162.4	156.96	155.67	161.86	158.5	159.35	165.46	157.99	159.79	156.96	159.53	159.57
409.12	161.12	154.14	157.47	157.99	159.79	160.8	162.14	156.96	155.93	161.61	158.24	159.61	165.72	158.24	160.31	156.96	160.05	160.2
410.12	161.12	153.37	157.21	157.99	159.28	160.2	162.4	157.21	155.93	162.12	159.28	159.27	165.46	158.5	160.05	156.7	159.53	160.33
411.12	161.38	154.14	156.96	157.99	159.28	160.37	161.89	156.44	156.19	161.09	158.5	159.35	165.72	157.21	160.05	156.96	159.02	159.7
412.12	161.89	154.14	157.47	158.24	159.28	160.29	162.65	156.19	156.7	162.9	158.76	159.44	165.46	157.99	159.28	157.21	159.79	160.46
413.12	161.38	153.12	157.47	157.47	158.76	159.95	162.4	157.47	156.19	161.86	158.76	159.27	164.95	157.73	159.02	157.21	159.79	159.95
414.12	161.38	153.88	156.96	158.24	159.28	160.03	161.89	156.96	156.44	162.38	159.53	158.85	165.98	157.99	161.09	156.96	160.05	159.69
415.12	161.63	153.63	157.21	157.99	159.28	160.37	161.63	156.7	154.9	162.12	158.76	159.01	165.21	157.47	159.53	156.7	160.05	159.95
416.12	160.87	153.88	157.73	157.99	159.53	160.03	161.63	156.96	155.67	162.12	158.24	159.36	165.46	157.73	160.05	156.96	159.79	159.69
417.12	162.14	153.88	157.21	157.73	159.79	160.03	162.4	157.21	155.42	161.86	159.02	159.1	164.69	157.99	160.57	157.73	160.05	159.94
418.12	161.38	154.14	156.44	157.47	159.79	160.12	162.4	156.19	155.67	162.64	159.02	158.93	165.46	157.21	159.79	156.96	160.31	160.08
419.12	161.89	154.39	157.47	157.99	159.79	160.03	163.42	157.21	155.67	162.64	159.28	159.44	164.44	158.24	160.31	157.47	160.31	159.95
420.12	162.14	153.63	157.73	157.73	159.02	160.2	161.12	156.96	155.67	161.86	159.02	159.27	165.98	157.73	159.79	157.73	159.02	159.57
421.12	161.38	153.63	157.21	157.73	160.05	160.46	162.14	157.21	155.67	162.12	158.76	159.27	165.72	157.47	159.79	156.7	159.53	160.07
422.12	162.14	154.14	157.73	157.47	159.28	159.69	161.63	156.7	155.67	162.12	158.5	159.02	165.21	157.47	160.57	156.96	159.53	159.82
423.12	161.89	153.63	157.47	157.73	159.79	159.7	163.42	156.7	155.93	161.35	158.5	158.85	164.95	158.24	159.79	157.21	159.02	159.56
424.12	161.12	154.14	157.73	157.47	159.28	159.69	162.91	156.19	156.44	162.64	158.5	158.85	164.95	157.73	160.05	156.7	160.05	159.69
425.12	161.63	153.88	157.47	157.73	159.53	160.29	161.89	157.21	156.19	161.86	158.5	159.27	164.95	158.24	160.31	157.47	159.79	160.33
426.12	160.62	154.14	157.21	157.73	159.28	159.86	163.16	157.21	155.93	162.12	158.5	158.85	164.95	157.73	160.05	156.96	160.05	159.95
427.12	162.14	153.88	157.21	157.47	159.28	160.03	163.16	156.44	156.19	162.38	158.24	158.51	164.69	158.24	160.05	156.7	160.05	160.07
428.12	162.4	153.63	157.73	158.24	160.05	160.12	162.4	156.44	156.44	161.61	158.5	159.27	165.21	157.73	160.31	157.21	159.79	159.56
429.12	162.14	154.14	157.47	157.73	159.28	159.7	161.63	157.47	156.19	162.12	158.5	158.26	165.21	158.5	160.31	156.7	160.05	159.32
430.12	162.4	153.63	157.21	157.73	159.53	159.78	162.4	157.47	156.19	162.12	159.02	158.76	164.95	157.73	159.28	157.21	160.05	159.7
431.12	163.67	153.88	157.73	157.47	158.76	159.86	162.65	156.96	156.19	161.86	159.02	158.76	165.46	158.24	160.05	157.21	159.28	160.2
432.13	162.65	154.14	157.47	157.21	158.76	159.78	161.38	157.47	155.67	162.12	157.73	159.35	164.95	158.5	160.31	156.44	159.02	160.08
433.13	163.16	153.12	157.99	157.73	159.28	159.87	162.91	157.47	156.19	161.61	159.02	158.68	165.72	158.24	160.83	156.96	159.53	160.07
434.13	162.65	153.88	156.7	157.73	159.02	159.61	163.16	157.21	156.19	162.12	158.24	158.6	164.95	158.24	160.31	157.21	160.05	159.69
435.13	162.65	154.14	157.73	157.73	159.28	160.21	163.16	157.47	156.19	161.61	157.99	158.93	165.46	157.47	159.53	157.21	159.02	160.08
436.13	162.14	153.12	157.47	157.73	160.05	159.61	162.4	156.96	155.93	161.86	157.73	158.51	165.21	157.73	160.57	157.73	159.28	159.56
437.13	162.14	153.37	157.47	157.99	159.79	159.86	162.14	157.73	155.67	162.38	159.28	158.93	165.98	157.99	159.53	156.19	160.05	159.95
438.13	162.91	153.63	157.47	157.47	159.53	159.78	162.91	157.47	156.19	162.64	158.76	159.02	165.46	157.99	160.31	156.44	160.31	159.82
439.13	163.16	154.14	157.47	157.73	159.53	159.78	162.91	157.21	156.44	161.35	158.24	158.93	166.23	157.47	160.05	157.21	159.53	159.56
440.13	162.14	153.88	156.96	157.73	159.53	159.61	163.16	156.96	156.19	162.38	159.02	158.68	164.69	157.73	160.05	157.47	159.53	159.69
441.13	163.16	153.88	157.73	157.73	159.28	159.78	162.14	157.73	155.93	162.38	158.5	158.51	165.21	158.24	159.79	156.7	159.53	159.44
442.13	162.14	153.88	156.7	157.47	159.02	159.78	161.63	157.73	155.67	161.86	158.24	158.76	164.95	157.73	159.79	157.47	159.53	159.82
443.13	162.4	153.88	157.47	157.73	159.02	159.95	161.89	156.19	156.44	162.64	158.5	159.1	164.95	158.24	160.31	156.7	160.57	160.2
444.13	161.63	154.14	156.96	157.73	159.53	159.53	162.4	158.24	156.19	162.12	157.99	158.17	164.95	157.21	159.02	156.7	159.79	158.8
445.13	162.14	153.63	157.21	157.73	159.28	159.69	161.12	156.96	155.67	162.64	158.5	158.34	164.95	157.99	160.05	156.96	159.53	159.94
446.13	161.89	153.63	157.21	157.47	158.76	159.78	162.14	157.47	155.67	162.38	158.76	158.34	164.95	157.73	160.31	157.21	159.02	159.82
447.13	161.63	153.63	156.96	157.73	159.53	159.61	161.89	157.21	155.16	162.12	157.99	158.59	164.95	157.73	159.53	157.99	159.53	159.82
448.13	161.89	153.88	157.21	158.24	159.02	159.7	161.38	156.96	156.44	162.64	158.5	158.51	165.21	157.99	159.02	157.47	159.53	159.82
449.13	161.38	153.63	157.99	158.24	159.53	159.44	162.14	156.7	155.93	162.38	159.53	158.59	164.69	157.99	159.28	156.96	159.79	160.33
450.13	161.89	153.63	157.73	157.73	159.28	159.78	162.14	157.47	156.19	161.61	158.5	158.51	165.46	158.24	159.28	155.93	160.05	159.56
451.13	161.38	153.63	157.99	158.24	159.79	159.87	161.38	157.99	156.19	161.61	158.5	158.85	164.69	157.99	160.05	156.7	159.79	160.2
452.13	161.63	153.88	157.47	159.02	159.53	159.95	162.4	157.99	156.44	162.38	158.24	158.85	164.44	157.47	159.53	156.19	159.79	160.33
453.13	161.89	153.88	157.99	158.24	159.02	159.78	162.4	157.21	156.44	162.12	157.99	158.42	164.44	158.24	159.79	156.7	159.53	160.33
454.13	161.38	153.63	157.47	158.5	159.79	159.95	161.38	156.7	155.42	162.12	158.76	158.34	164.44	157.73	160.31	157.47	160.05	160.2
455.13	161.12	153.63	157.47	158.5	159.53	160.04	161.89	157.99	156.19	162.38	158.24	158.68	163.93	157.47	159.53	157.21	160.31	160.58
456.13	161.89	154.14	157.99	158.24	159.53	159.95	162.14	157.47	156.19	162.12	159.02	158.17	164.95	157.99	160.05	156.44	159.53	159.82
457.13	161.38	153.88	157.73	158.24	159.79	159.7	161.12	157.47	155.67	162.38	158.76	158.68	163.67	156.96	159.28	156.44	159.53	160.07
458.13	162.14	153.88	157.73	158.24	159.28	159.87	160.87	157.47	156.19	162.38	158.76	158.77	164.95	157.99	158.76	156.96	159.79	159.57
459.13	161.12	153.88	156.7	158.5	159.79	160.12	161.38	157.99	156.19	162.38	158.24	158.51	164.18	157.73	160.05	156.96	159.53	159.82
460.13	161.89	153.37	157.21	157.99	159.53	159.95	161.12	157.21	155.67	161.86	157.99	158.43	164.44	157.21	159.79	156.96	160.05	160.07
461.13	160.87	153.63	157.47	157.99	159.79	160.12	160.87	157.73	156.19	161.61	158.5	158.42	164.18	157.21	160.05	156.7	159.53	159.95
462.13	161.63	153.63	157.47	158.24	159.53	160.03	162.14	157.47	156.19	162.38	158.24	158.51	163.93	156.44	159.79	157.21	160.05	159.69
463.13	161.89	153.63	157.47	158.5	159.53	160.21	162.91	157.73	156.7	162.64	158.76	158.76	163.67	157.99	159.28	157.47	159.79	160.08
464.13	161.89	153.63	156.96	158.24	159.53	159.78	162.4	156.96	156.44	162.9	159.02	158.43	164.18	156.96	159.53	157.21	159.79	159.69
465.13	161.12	153.63	156.96	157.99	159.28	159.62	162.91	157.73	156.44	162.38	159.79	158.34	165.21	156.96	159.02	156.44	160.31	159.18
466.13	160.87	154.14	157.47	157.99	159.53	159.7	161.89	157.47	155.93	161.86	157.99	158.34	163.16	157.47	159.28	157.73	158.76	159.69
467.13	161.89	153.88	157.21	158.24	159.79	160.04	161.89	157.47	155.67	162.38	157.99	158.68	163.67	157.73	159.28	156.44	159.79	160.2
468.13	161.12	153.88	157.73	158.24	159.53	159.87	161.89	156.7	155.93	161.86	158.76	158.25	163.93	157.21	159.28	156.44	160.31	160.08
469.13	160.62	153.63	157.21	157.99	159.53	159.7	161.89	157.73	156.44	161.86	158.24	158.51	164.18	157.21	159.28	156.7	159.53	160.07
470.13	161.63	154.14	157.73	158.24	159.02	159.95	161.63	156.7	156.19	162.12	158.24	158.34	163.42	156.96	159.79	156.7	159.53	160.07
471.13	161.38	153.63	157.99	158.24	159.79	159.78	161.38	157.47	156.19	163.16	159.02	158.85	164.44	156.96	159.28	156.96	159.53	160.46
472.13	161.12	153.88	157.47	158.24	160.05	159.78	161.89	157.73	156.7	162.12	157.21	158.09	164.18	157.47	159.53	156.7	159.53	159.82
473.13	162.14	153.88	157.47	157.47	159.02	159.87	162.4	157.73	155.67	161.86	157.73	158.34	164.44	157.47	159.28	156.19	159.28	159.56
474.13	160.62	154.14	157.99	158.76	160.05	160.03	161.63	157.99	156.7	162.64	159.02	158.26	163.67	156.96	159.53	157.21	160.05	159.56
475.13	160.87	154.14	157.73	158.5	159.53	159.95	162.14	157.99	156.44	161.86	158.24	158.51	163.93	157.21	160.05	156.19	159.79	160.32
476.13	159.85	153.88	156.96	158.5	159.28	159.87	162.65	157.73	156.44	162.38	158.76	158.18	163.93	157.73	159.53	156.44	159.79	159.06
477.13	161.12	153.37	157.73	157.73	159.53	159.61	162.14	158.24	155.93	162.12	158.24	158.09	164.18	157.73	159.79	156.96	159.79	159.31
478.13	160.87	153.37	157.73	158.24	159.79	159.61	161.63	157.73	156.19	161.61	159.53	157.92	164.44	157.47	159.02	155.93	159.79	159.44
479.13	160.87	153.88	157.47	157.73	159.53	159.61	162.4	157.47	156.44	162.12	158.76	158.09	163.93	157.99	160.05	156.44	159.79	159.44
480.13	160.11	153.63	157.73	157.73	158.76	159.78	161.38	157.73	155.93	162.12	157.99	158.17	163.67	157.73	158.5	156.7	160.05	159.69
481.15	160.62	153.37	157.47	157.73	159.79	159.61	161.63	157.73	156.44	161.61	157.73	158.17	163.93	157.99	159.53	156.44	159.79	159.31
482.15	160.36	153.37	157.47	157.73	159.02	159.87	161.12	158.24	156.19	161.86	158.76	158.26	164.44	157.47	159.28	156.96	159.79	159.69
483.15	160.62	153.63	157.73	157.99	159.79	160.04	161.38	158.24	155.93	162.12	158.24	158.09	163.16	157.47	159.79	156.19	160.31	159.56
484.15	161.12	153.37	157.99	157.47	159.53	159.95	162.14	157.73	156.44	162.38	158.24	158.26	162.91	157.99	160.05	156.7	160.05	159.81
485.15	160.36	153.12	158.24	157.73	158.76	159.87	161.38	157.47	156.19	162.12	157.47	158.17	163.42	157.47	159.28	156.19	160.05	159.82
486.15	160.87	152.86	157.21	157.21	160.05	159.78	161.38	157.99	156.44	161.86	158.24	158.68	163.42	157.99	159.28	156.44	160.31	159.82
487.15	160.11	153.12	157.73	157.73	159.53	159.44	161.12	157.21	156.19	162.12	158.24	157.92	163.67	157.21	158.76	156.44	160.31	160.07
488.15	160.36	153.37	157.73	157.47	159.53	159.78	161.89	157.73	155.93	161.86	157.99	157.83	162.65	157.99	159.02	156.19	159.02	159.56
489.15	160.87	152.61	157.47	157.99	159.28	159.53	161.63	157.21	156.96	161.61	158.24	158.26	164.44	157.99	158.76	156.96	160.31	159.81
490.15	161.63	153.12	157.21	157.73	159.02	159.61	162.4	157.73	155.67	161.35	157.47	157.84	163.42	157.47	158.76	156.7	159.53	159.69
491.15	160.87	152.86	157.47	156.96	159.28	159.44	161.63	157.99	157.21	161.61	157.73	157.92	163.67	157.99	159.79	156.19	159.79	159.69
492.15	160.87	152.86	157.73	157.73	159.53	159.27	161.63	157.99	156.19	161.61	158.24	158.09	163.16	157.21	160.05	156.44	159.53	159.69
493.15	160.87	152.61	156.96	157.47	159.53	159.19	162.4	157.73	156.19	161.61	158.24	158.09	164.18	157.99	159.53	156.96	160.31	159.56
494.15	161.12	152.61	156.96	157.21	159.53	159.02	162.14	157.99	156.96	162.38	158.24	158.17	164.18	157.73	158.76	156.7	159.79	159.56
495.15	160.62	152.86	156.96	157.21	158.24	159.53	161.63	157.73	156.7	162.38	158.5	158.51	163.42	157.99	159.79	155.93	160.05	159.31
496.15	161.38	152.35	156.7	157.73	159.28	159.61	162.91	157.73	156.44	162.12	158.24	158.34	163.93	157.21	159.79	156.7	160.31	158.8
497.15	161.12	152.61	156.96	157.21	158.76	159.36	161.63	157.47	156.44	160.83	158.24	157.75	162.91	157.47	159.28	156.44	159.79	159.56
498.15	161.38	152.61	157.21	157.21	158.24	159.44	161.89	157.99	155.93	162.12	159.28	157.75	164.18	157.73	160.05	155.93	160.05	159.43
499.15	161.38	152.1	157.73	157.21	159.02	159.02	160.87	156.96	156.44	162.12	159.53	157.84	163.16	157.99	159.53	156.96	159.53	159.56
500.15	160.87	152.35	157.99	157.99	158.76	159.27	162.65	157.99	155.67	162.12	158.5	157.67	163.93	157.73	160.05	156.19	159.79	159.43
501.15	160.11	152.1	157.47	157.73	158.5	159.19	161.38	157.21	156.19	161.61	159.53	158.26	163.67	158.24	159.53	156.44	159.53	159.94
502.15	161.63	152.35	157.47	157.99	157.99	159.19	161.63	157.47	157.21	162.12	158.76	157.67	163.42	157.47	159.79	156.19	159.53	158.93
503.15	160.87	152.1	156.96	158.24	159.02	159.44	160.87	156.7	156.7	161.86	158.5	158.09	163.16	157.73	159.53	156.7	159.79	159.31
504.15	160.87	151.84	156.7	158.24	159.28	159.7	160.87	157.21	156.19	162.38	158.24	157.83	163.67	157.21	159.28	156.96	159.79	159.94
505.15	160.87	152.61	157.47	157.47	158.76	159.27	162.14	157.47	156.44	161.86	159.02	157.75	164.18	157.47	159.79	156.7	159.79	160.07
506.15	160.11	152.35	157.73	157.99	159.02	159.36	161.63	157.21	156.44	161.86	158.76	157.83	163.42	157.73	160.05	156.44	160.31	159.69
507.15	160.11	152.1	157.47	157.73	159.02	159.28	161.89	158.24	155.93	161.61	157.73	157.58	163.67	156.96	158.76	156.7	159.79	159.31
508.15	161.38	152.86	156.7	157.73	159.28	159.36	160.87	157.99	156.19	161.61	159.53	157.75	163.16	157.73	159.79	156.44	159.79	159.82
509.15	160.11	153.12	156.96	157.99	159.02	159.28	160.87	157.73	156.44	161.86	157.73	157.75	163.42	157.47	159.79	156.7	160.31	159.18
510.15	160.36	152.61	156.19	157.73	159.02	159.44	160.87	157.73	156.19	161.86	159.02	158.17	163.16	156.7	159.53	156.96	160.31	159.31
511.15	160.11	153.12	157.47	157.73	158.76	159.62	161.63	156.7	156.44	161.61	159.02	158.09	163.16	156.96	158.76	156.19	160.05	160.2
512.15	161.12	152.35	157.21	157.99	159.02	159.19	161.12	157.47	156.44	161.35	157.99	157.84	164.18	157.21	159.79	156.7	160.05	159.69
513.15	161.12	153.12	156.7	157.47	158.76	159.87	161.63	157.47	156.44	161.35	158.76	158.43	163.16	157.21	159.53	156.7	160.05	159.69
514.15	160.87	152.35	156.7	158.24	158.5	159.36	161.38	156.96	156.44	161.86	157.99	158.17	163.93	156.96	159.02	156.44	160.31	159.56
515.15	160.11	152.61	156.19	157.73	159.28	159.7	160.87	157.21	156.19	161.86	158.5	157.92	163.16	156.19	159.28	156.44	159.79	159.06
516.15	161.38	153.12	156.96	158.5	159.53	159.61	161.12	157.73	156.44	162.12	159.02	158.09	163.16	157.47	160.31	156.44	160.57	159.56
517.15	160.62	152.86	156.44	157.47	159.28	159.36	161.12	157.21	156.44	161.61	158.24	157.83	162.4	157.47	159.79	155.93	160.05	159.18
518.15	161.12	152.35	156.44	158.24	159.28	159.19	161.12	157.21	156.44	161.35	158.76	157.41	163.16	156.96	159.53	156.7	160.05	159.56
519.15	161.12	152.86	156.19	157.47	159.28	159.11	160.87	157.21	156.44	161.86	157.99	157.66	163.16	156.44	159.28	156.19	160.05	159.69
520.15	160.87	152.61	156.19	157.99	159.02	159.36	160.62	156.96	156.7	161.61	157.99	157.83	163.16	156.96	159.02	156.44	160.31	159.69
521.15	161.12	152.86	156.44	157.47	158.76	159.61	160.36	157.73	156.44	161.61	158.5	157.16	163.93	157.47	160.05	155.93	160.57	159.31
522.15	162.14	152.86	156.19	157.73	158.5	159.44	160.36	156.19	156.7	161.61	159.02	157.66	163.67	156.96	160.05	156.96	159.79	159.43
523.17	160.62	152.35	156.19	157.73	159.28	159.53	161.12	156.96	156.19	161.35	158.5	157.84	163.16	157.21	159.53	156.44	159.79	159.56
524.17	160.87	152.86	155.93	157.47	158.76	159.53	160.11	157.21	156.96	161.35	159.53	157.75	162.4	157.21	159.28	156.44	160.31	158.67
525.17	160.87	152.86	156.7	156.96	158.5	159.27	161.12	157.47	155.42	161.35	157.47	157.5	162.91	156.96	159.28	156.7	159.53	159.31
526.17	160.87	153.12	156.96	156.7	158.76	159.44	161.12	157.21	156.19	160.57	157.99	157.75	162.14	157.73	159.28	156.44	159.79	159.44
527.17	160.87	152.61	156.19	157.21	158.5	159.11	160.11	157.21	156.19	161.86	158.24	157.83	163.16	156.96	159.28	156.7	160.05	159.31
528.17	160.62	153.12	156.44	156.7	159.53	159.02	160.11	157.47	156.19	160.83	157.99	157.41	162.91	157.21	158.76	155.93	159.53	158.93
529.17	161.12	153.12	156.44	156.96	159.28	159.02	159.35	156.7	156.19	161.86	157.99	157.58	162.4	157.47	158.5	156.44	160.05	159.31
530.17	161.12	152.61	156.7	156.44	159.28	159.19	160.62	156.96	156.44	161.86	158.5	157.32	162.65	156.7	159.02	156.19	160.05	159.44
531.17	160.62	152.86	156.19	156.96	159.28	159.44	160.87	156.7	156.19	162.12	159.28	158.09	162.4	156.96	158.24	156.44	160.05	159.31
532.17	160.87	153.37	156.44	156.7	159.28	159.27	159.85	157.21	155.67	161.09	157.99	157.75	162.4	156.96	159.53	156.7	160.05	159.18
533.17	161.89	153.37	156.96	156.7	158.76	158.76	160.62	157.21	156.19	161.86	158.5	157.24	162.91	156.96	159.28	156.44	160.05	159.18
534.17	161.63	153.63	156.44	156.96	159.28	159.28	161.38	157.99	155.93	162.12	158.76	157.58	163.16	157.21	159.28	156.44	159.53	159.82
535.17	161.12	153.37	157.47	156.7	159.28	159.36	161.38	156.19	156.44	162.12	158.5	157.66	162.65	157.47	159.28	156.96	160.57	159.56
536.17	161.12	152.86	156.19	156.7	159.02	159.02	161.12	157.73	155.67	161.61	158.24	157.83	163.16	157.21	158.5	156.96	160.31	159.18
537.17	160.87	153.37	156.96	156.96	158.76	159.11	161.38	156.44	156.44	161.09	159.02	157.08	162.65	157.21	159.79	156.19	160.57	159.69
538.17	160.36	152.86	156.7	156.7	158.76	158.94	160.62	156.7	156.19	161.86	158.76	157.5	163.16	157.73	159.53	156.44	159.79	159.06
539.17	160.87	153.63	157.21	156.44	158.76	159.19	161.38	156.96	156.96	161.86	158.24	157.67	162.65	157.21	159.53	156.44	160.57	159.56
540.17	161.63	153.37	156.44	156.44	159.02	158.85	161.38	157.73	156.19	161.61	158.5	157.49	163.16	157.21	159.79	156.19	160.57	159.05
541.17	161.12	153.37	157.21	156.96	159.79	159.28	160.87	157.47	156.19	161.86	157.99	157.16	161.38	157.47	159.53	156.7	160.83	159.82
542.17	160.62	152.86	156.7	156.7	159.28	159.27	161.38	156.44	156.19	161.61	157.73	157.92	162.65	157.47	159.28	156.19	159.79	160.32
543.17	161.12	152.61	157.21	156.96	159.02	159.02	160.87	157.73	155.93	161.86	158.5	157.24	161.63	156.7	158.5	156.7	160.31	159.44
544.17	160.87	152.86	156.19	157.21	159.28	159.36	161.38	157.47	155.42	162.38	159.02	157.5	162.4	157.21	159.02	156.96	160.31	159.69
545.17	161.12	153.12	156.7	156.96	158.76	159.11	161.63	157.21	155.42	161.61	159.02	157.33	162.91	156.96	157.99	156.7	159.53	159.56
546.17	161.12	153.37	156.44	156.44	159.53	158.94	161.89	157.47	156.7	161.86	158.24	157.16	163.42	157.99	158.24	156.19	159.79	159.31
547.17	161.12	152.61	156.44	156.96	159.02	159.36	161.12	157.73	156.19	161.86	157.47	157.66	162.65	156.7	158.76	155.93	160.05	160.32
548.17	161.12	152.86	156.7	156.44	159.02	159.19	161.12	157.99	155.93	161.61	158.5	157.33	162.65	157.47	158.76	156.19	160.31	159.44
549.17	160.11	153.63	157.21	156.7	159.53	159.19	160.11	157.47	156.44	161.61	158.76	157.58	162.4	157.99	159.79	156.7	159.53	159.56
550.17	161.38	153.37	157.47	156.7	159.28	159.11	160.36	156.44	155.93	161.61	157.99	157.84	162.91	157.47	159.28	156.19	160.05	159.69
551.17	160.87	153.12	156.96	157.21	159.28	158.6	161.38	157.47	156.44	161.61	158.5	157.16	163.42	157.21	157.73	156.19	160.83	158.42
552.17	161.12	153.12	156.7	156.7	159.53	159.19	160.87	156.7	155.93	161.09	157.73	157.58	163.42	157.47	159.02	157.21	160.05	159.56
553.17	160.62	152.86	156.44	156.44	159.53	158.93	161.12	156.44	155.67	162.12	157.73	157.07	163.42	157.73	159.28	155.93	160.05	159.06
554.17	160.62	153.12	156.19	156.19	159.02	159.27	160.36	156.7	155.67	161.35	158.24	157.67	163.42	158.24	158.76	155.93	159.79	159.44
555.17	160.11	153.37	157.21	157.21	159.02	159.53	160.62	156.7	155.16	161.61	158.76	157.66	164.18	157.73	159.02	157.21	160.31	159.94
556.17	160.36	153.63	156.96	156.7	158.5	158.94	161.12	157.47	156.19	160.83	157.73	157.41	163.67	157.73	159.02	156.7	159.79	159.82
557.17	162.14	153.12	156.7	156.44	159.02	158.94	160.62	157.47	155.93	161.86	159.02	156.99	164.44	157.21	157.99	156.96	160.57	159.69
558.17	159.6	153.63	157.73	156.44	158.5	158.77	160.36	155.93	156.44	161.35	157.99	157.66	163.67	157.73	159.02	156.44	160.05	159.31
559.17	160.11	153.37	156.96	156.19	159.02	159.28	160.11	157.47	155.93	161.35	158.76	157.07	163.67	157.73	158.76	156.7	159.53	159.44
560.17	160.62	152.86	156.44	156.44	159.02	159.44	159.85	156.96	155.67	161.61	158.76	157.41	164.44	157.47	158.5	157.21	160.31	159.69
561.17	161.38	152.35	156.44	156.7	159.28	159.44	160.36	157.99	155.42	161.35	158.76	157.92	164.69	157.21	158.5	157.21	160.31	159.69
562.17	160.11	153.12	156.7	156.7	158.76	159.11	160.36	157.73	155.93	162.38	157.73	157.75	163.93	157.99	159.02	156.7	160.05	159.56
563.17	160.62	153.37	156.96	156.44	159.02	159.02	160.62	155.93	156.19	161.61	159.02	157.83	164.69	157.47	158.76	156.19	160.57	159.18
564.17	160.62	152.35	156.44	156.19	159.28	158.76	160.62	156.7	155.93	161.35	157.47	156.9	164.69	156.96	158.76	156.96	160.31	158.8
565.17	161.12	152.86	156.19	156.44	158.76	158.26	160.62	157.73	155.67	161.61	158.24	156.82	165.46	157.47	159.02	156.7	160.31	159.31
566.17	160.62	152.61	156.19	156.96	159.53	158.77	160.36	157.21	155.67	162.12	158.76	157.24	164.69	157.47	159.53	156.44	160.83	159.06
567.17	160.62	152.86	156.44	156.7	159.02	158.34	161.63	155.93	155.42	161.61	158.24	157.33	165.46	157.21	158.5	155.67	159.79	158.8
568.17	160.87	152.61	156.44	157.21	159.02	158.94	161.12	157.47	155.67	161.61	159.28	157.58	164.69	157.47	158.76	156.19	160.05	159.18
569.17	160.87	153.37	155.93	156.7	159.02	158.76	160.87	156.96	155.42	161.61	158.5	157.24	164.44	156.96	158.76	156.44	160.31	158.93
570.17	161.12	152.35	155.93	156.7	159.02	158.77	161.63	156.7	155.16	161.61	158.5	157.42	164.95	157.99	159.53	155.67	160.31	159.31
571.17	160.87	152.35	155.67	156.96	159.53	158.18	161.12	156.44	155.42	161.86	157.73	156.82	164.44	156.7	158.24	156.7	160.57	158.68
572.17	160.87	153.12	155.93	156.96	159.28	158.51	160.11	157.73	155.42	162.12	158.5	157.25	165.46	157.21	158.76	156.19	160.57	158.8
573.17	161.38	152.61	156.19	156.7	159.28	158.51	160.62	157.47	156.19	161.86	158.5	156.91	165.46	157.47	158.76	156.19	160.05	158.93
574.17	160.87	152.61	156.19	157.21	159.02	158.85	160.36	156.44	155.93	162.12	158.24	156.82	164.18	156.7	157.73	156.44	160.05	159.43
575.17	161.12	153.12	156.7	156.7	159.02	158.85	160.62	157.99	155.42	161.35	158.5	156.91	164.69	156.7	159.28	156.96	160.57	158.42
576.17	161.12	152.61	156.44	156.96	159.28	158.6	160.11	157.21	155.67	162.38	158.5	157.24	164.69	157.21	158.24	156.19	159.79	159.06
577.17	162.14	153.12	156.44	156.96	159.02	158.51	161.38	157.73	155.67	161.35	158.24	156.49	165.98	157.47	159.28	156.7	160.57	158.8
578.17	160.11	152.86	156.7	156.96	159.02	158.6	161.89	156.96	155.93	161.09	159.02	156.91	165.72	157.73	158.76	156.7	160.31	159.05
579.17	161.38	152.61	156.19	156.7	159.53	158.6	160.11	158.5	155.67	161.09	158.76	156.65	165.21	157.21	158.76	157.21	160.31	158.93
580.17	160.62	152.86	156.96	156.44	158.76	158.77	160.87	157.47	155.93	161.35	157.99	156.82	164.95	156.96	158.5	156.44	160.83	158.93
581.17	160.62	152.35	156.44	156.44	158.76	158.51	160.87	156.96	155.67	161.35	158.76	156.91	165.46	157.47	158.76	156.44	160.31	158.55
582.17	161.38	152.35	155.67	156.96	159.28	158.43	160.11	157.47	155.67	162.12	158.5	156.91	166.23	156.96	159.28	156.96	159.79	158.8
583.17	160.62	152.35	156.19	157.21	159.02	158.77	160.11	156.7	155.42	161.86	158.5	156.91	165.46	157.21	158.24	156.96	160.57	158.68
584.17	160.36	152.61	156.7	156.7	159.79	158.85	160.87	156.7	155.93	162.38	157.99	157.24	166.49	157.73	158.76	156.7	160.31	159.18
585.17	161.12	152.86	156.44	156.96	159.79	158.77	159.35	157.47	155.67	161.61	158.76	156.74	165.72	157.21	159.28	157.47	160.57	158.67
586.17	161.38	152.86	156.19	156.96	158.76	158.85	159.85	157.73	155.93	162.12	158.76	156.74	165.72	157.21	159.79	157.21	160.57	158.67
587.18	160.36	153.12	156.44	157.21	159.28	157.93	159.85	157.47	155.16	161.86	159.02	156.82	166.23	157.21	158.5	156.44	160.31	158.93
588.18	160.36	152.86	156.7	156.96	159.02	158.85	160.36	157.21	155.93	161.61	158.76	157.08	165.72	156.96	159.79	156.7	159.53	158.93
589.18	160.62	152.86	156.7	156.44	159.02	158.6	159.6	157.21	156.19	161.09	158.76	157.08	164.95	156.44	159.02	156.7	160.31	159.06
590.18	161.63	152.35	156.7	156.7	158.76	158.68	160.62	157.21	156.7	162.38	158.76	157.33	164.95	158.24	159.28	157.21	160.05	158.8
591.18	160.36	152.61	156.19	156.44	158.76	158.43	159.85	156.96	155.93	161.61	157.73	156.9	165.21	157.47	157.99	157.47	160.57	158.42
592.18	161.12	153.12	157.21	156.19	159.02	158.35	160.62	156.96	156.44	161.61	158.76	156.83	165.72	157.99	159.79	157.21	160.31	158.55
593.18	160.62	153.12	156.19	156.7	159.02	158.6	159.6	157.21	156.44	161.86	159.02	157.16	165.46	157.47	158.76	156.19	160.31	158.93
594.18	161.12	152.86	156.7	156.44	159.02	158.35	160.11	156.7	155.93	161.86	158.5	156.48	165.21	156.96	158.5	156.7	160.05	158.04
595.18	160.62	152.86	156.96	156.44	159.02	158.52	160.11	157.21	156.19	161.86	157.73	156.65	165.21	157.21	158.76	156.7	159.53	158.55
596.18	160.36	152.61	156.96	156.19	158.76	158.51	159.6	157.47	155.93	161.61	157.47	157.07	165.72	157.73	159.02	156.44	159.79	158.68
597.18	160.62	152.61	156.7	155.93	159.02	158.52	159.6	157.47	155.42	161.86	158.76	156.66	165.72	157.73	158.76	156.7	160.05	158.55
598.18	161.12	152.35	156.19	155.67	158.5	158.43	160.87	157.21	155.67	161.35	158.76	156.58	165.46	157.47	159.28	156.44	160.83	159.05
599.18	159.6	152.35	155.42	155.93	159.02	158.35	160.11	157.73	154.9	161.86	157.73	156.74	163.93	157.21	157.99	156.7	160.57	158.8
600.18	159.35	152.61	156.96	155.93	158.24	158.68	160.36	158.24	156.44	162.12	158.24	156.48	164.95	157.73	159.53	156.44	160.05	158.55
601.18	160.87	152.86	156.7	155.67	158.76	158.35	160.62	156.96	156.44	161.35	158.5	157.08	165.46	157.73	159.53	156.19	161.09	158.55
602.18	160.11	152.35	156.44	155.67	159.28	158.27	159.35	157.47	155.93	161.09	157.99	156.91	164.69	157.47	158.76	156.7	160.05	158.93
603.18	160.87	152.61	157.21	156.19	158.5	158.26	159.35	156.96	155.67	162.38	159.53	156.99	165.21	157.21	159.28	156.7	160.31	158.42
604.18	160.87	152.35	157.21	155.42	158.5	158.69	159.6	156.44	155.93	161.35	157.99	156.57	165.21	157.21	159.28	156.7	160.57	158.29
605.18	160.62	152.35	157.21	156.19	159.28	158.68	159.6	156.96	155.67	161.61	158.76	156.99	166.23	157.21	158.76	156.96	160.57	159.06
606.18	160.36	152.61	156.7	155.42	158.76	158.35	160.87	156.7	155.93	161.09	158.5	156.82	164.95	157.73	159.02	155.93	160.31	158.42
607.18	160.62	152.1	156.7	155.93	158.24	158.44	159.85	156.96	156.19	161.86	158.5	156.58	165.21	157.73	159.02	156.96	160.31	158.8
608.18	159.85	152.1	156.19	155.67	158.5	158.26	160.11	157.21	155.93	161.61	159.02	156.32	165.46	157.47	158.5	156.7	160.57	158.55
609.18	160.87	152.35	156.96	155.67	157.99	158.18	160.87	157.73	156.96	161.61	159.28	156.4	165.21	157.99	159.53	156.19	160.83	158.8
610.18	160.62	151.84	156.44	155.42	157.99	158.51	160.36	157.21	155.42	161.35	157.73	156.57	166.23	156.96	159.02	156.44	160.05	158.68
611.18	159.09	152.35	156.96	155.67	158.5	158.18	160.62	157.47	155.93	161.09	157.99	156.4	164.95	157.73	158.24	155.67	159.79	158.17
612.18	160.36	152.1	156.96	156.19	159.02	158.35	160.11	157.21	156.44	161.61	157.99	156.57	164.95	157.21	159.02	155.93	160.31	158.42
613.18	160.62	152.35	156.96	155.42	159.28	157.93	159.6	157.21	155.93	162.12	157.47	156.23	165.46	157.73	159.02	156.19	160.31	158.29
614.18	160.36	152.1	156.96	155.67	158.5	158.52	160.11	155.93	155.93	160.57	158.76	156.31	165.72	157.47	159.79	155.93	160.31	158.93
615.18	160.11	151.84	156.96	155.42	158.76	158.26	160.36	156.7	155.67	161.09	157.21	156.48	164.44	156.44	158.5	155.93	159.53	158.42
616.18	159.85	152.1	156.19	155.67	157.99	158.01	160.11	157.47	155.93	161.61	157.73	156.49	165.46	157.47	157.47	155.42	160.31	158.8
617.18	160.62	152.86	156.19	155.67	158.76	158.52	160.87	156.44	155.67	161.35	158.24	156.49	164.95	157.47	158.24	156.19	160.31	158.8
618.18	159.09	151.33	156.19	155.42	158.76	157.93	159.85	156.44	155.93	161.35	158.5	156.15	165.72	157.47	157.73	156.7	159.79	158.29
619.18	159.6	152.1	156.7	155.67	158.24	158.18	160.36	157.47	155.93	161.35	158.5	156.57	164.95	157.21	158.76	155.42	160.05	158.55
620.18	160.36	151.84	156.19	155.67	159.28	158.26	160.62	156.44	155.42	161.86	157.73	156.66	164.95	156.96	157.73	155.67	159.02	158.93
621.18	159.85	151.59	156.7	156.19	159.28	158.26	160.62	156.44	156.19	161.86	158.24	156.23	165.46	157.21	157.99	156.96	160.57	158.55
622.18	160.11	152.35	155.93	156.19	159.28	157.84	160.87	156.7	156.19	162.38	158.76	156.23	165.21	157.47	159.28	156.44	160.83	158.93
623.18	160.36	151.59	156.44	155.42	159.53	158.26	160.87	157.21	155.16	161.61	158.24	156.32	164.95	157.47	158.76	155.93	160.57	158.29
624.18	161.12	151.33	156.44	156.19	159.53	157.92	161.89	156.96	156.19	161.86	158.5	156.4	165.72	157.47	157.99	156.44	160.31	158.55
625.18	160.36	152.35	156.44	155.93	159.28	158.52	160.62	156.44	156.19	161.86	158.76	156.83	164.69	157.73	158.76	156.44	159.53	158.55
626.18	159.85	151.59	155.67	156.44	159.28	158.35	159.85	156.7	156.44	161.35	157.99	156.4	165.72	157.47	158.24	156.19	159.53	158.29
627.18	160.87	152.61	156.7	156.44	159.28	157.92	159.85	155.67	155.42	161.09	159.02	156.06	165.21	157.21	158.5	156.44	159.53	158.29
628.18	160.62	151.84	155.93	156.19	159.53	157.84	161.12	157.21	155.93	161.61	157.21	155.47	166.23	156.96	159.02	156.96	160.83	158.04
629.18	160.11	152.35	155.67	156.96	159.28	157.84	160.11	156.96	156.19	161.09	157.99	156.32	164.18	156.96	159.28	156.19	160.31	158.55
630.18	161.12	152.61	156.19	156.44	159.02	158.26	160.62	156.44	156.19	162.38	157.99	156.49	164.95	156.96	159.79	156.19	159.79	158.8
631.18	160.11	152.1	156.44	156.19	158.76	158.18	161.12	155.93	155.93	161.86	158.24	156.4	165.21	156.96	159.28	155.93	160.05	158.68
632.18	159.85	152.35	156.44	156.7	159.53	158.01	160.36	156.19	156.19	161.09	158.76	156.15	165.21	157.47	158.5	155.67	160.31	158.55
633.18	159.85	152.35	155.93	156.96	159.53	158.18	161.63	156.44	155.67	161.35	158.76	156.32	165.72	157.47	159.53	156.7	160.57	158.67
634.18	161.12	152.35	156.44	156.96	159.28	157.84	160.87	155.93	156.96	162.12	158.5	156.06	165.46	158.24	158.76	157.21	160.05	158.42
635.18	161.12	151.84	156.44	156.7	159.02	157.76	161.38	157.21	155.93	162.38	158.76	156.23	164.69	156.96	159.02	156.96	160.31	158.17
636.18	161.12	152.61	155.93	156.44	158.76	158.01	161.38	156.7	156.44	161.35	158.24	156.23	165.46	157.47	158.24	156.19	160.05	158.17
637.18	159.85	152.1	155.93	157.21	158.5	158.26	160.36	157.99	155.93	161.86	158.24	156.23	165.21	156.44	158.76	156.96	160.05	158.67
638.18	160.87	152.86	155.67	156.7	159.28	157.33	161.12	156.96	156.19	161.86	158.24	155.9	164.69	157.47	157.99	156.19	160.05	157.78
639.18	160.36	152.35	155.67	155.93	158.24	157.67	162.4	157.47	155.67	161.09	158.24	155.98	165.46	157.21	158.5	155.93	160.83	158.04
640.18	161.12	152.35	155.93	156.7	159.02	158.09	161.38	156.19	155.93	161.86	157.99	155.98	164.69	157.21	158.76	156.44	159.79	158.3
641.18	160.11	152.61	155.93	156.96	159.28	157.76	161.12	157.47	155.93	161.61	159.28	155.81	164.69	157.73	158.5	156.7	160.05	157.91
642.2	160.62	152.35	156.44	156.96	159.02	157.5	160.62	156.96	155.93	161.61	157.73	155.98	165.72	157.21	159.02	156.44	160.31	158.16
643.18	160.62	152.1	156.19	156.44	158.5	157.93	161.38	156.96	156.19	161.35	157.73	155.81	165.46	157.47	159.02	155.67	160.31	158.04
644.18	159.85	152.1	155.93	156.44	158.76	157.75	160.36	156.7	155.93	162.12	157.73	156.15	164.95	157.99	158.76	156.7	160.57	158.42
645.2	159.09	152.61	155.93	156.44	159.28	158.01	161.12	156.7	156.19	161.61	158.5	156.06	164.44	157.47	159.28	155.67	160.05	158.04
646.2	160.87	152.86	156.44	156.96	159.02	157.59	160.87	156.44	155.42	161.61	158.5	155.98	164.69	156.96	158.76	156.44	160.57	158.67
647.2	160.11	152.86	156.19	156.44	158.76	158.1	160.87	157.21	156.19	161.61	157.99	156.32	165.21	157.99	159.02	156.7	160.05	159.06
648.2	161.38	152.61	156.19	156.96	159.28	157.5	160.36	157.21	155.16	161.86	158.5	155.73	165.72	157.21	159.53	156.44	159.53	158.17
649.2	159.6	152.35	156.96	156.7	158.76	157.67	160.36	157.21	156.19	161.35	157.21	155.39	165.21	157.99	159.02	157.21	160.31	158.04
650.2	160.87	152.35	156.7	156.19	159.28	157.76	160.11	156.96	155.67	161.35	157.73	155.64	165.21	157.73	158.24	156.44	160.57	158.04
651.2	160.62	151.84	156.44	156.7	159.02	157.5	159.85	157.73	155.67	161.86	157.99	156.16	164.95	157.47	157.99	155.93	160.05	158.42
652.2	160.87	152.35	156.44	156.44	158.76	157.42	160.87	156.44	156.44	161.61	158.5	155.98	165.98	157.47	159.02	156.44	159.53	158.17
653.2	160.87	151.84	156.19	156.44	158.5	157.5	159.85	156.44	156.19	160.83	158.24	156.15	164.95	157.47	159.53	155.93	159.79	158.17
654.2	161.38	152.1	156.19	156.44	159.02	157.59	160.36	156.44	155.93	161.86	157.21	156.15	165.72	157.21	158.5	157.21	160.05	158.55
655.2	160.87	152.1	155.93	156.44	158.76	157.42	160.62	156.44	155.42	161.86	157.99	155.9	164.95	156.96	159.53	156.19	160.31	157.78
656.2	161.12	152.35	156.7	156.19	158.5	157.33	160.87	157.47	155.67	160.83	158.24	155.98	165.72	157.47	158.76	156.44	160.31	158.29
657.2	160.62	152.1	156.44	155.93	159.02	157.34	160.11	156.96	156.44	161.61	157.47	155.98	164.95	157.21	158.76	156.44	160.57	158.29
658.2	159.6	152.1	156.44	156.19	159.28	157.67	159.6	157.47	156.19	161.35	159.02	156.06	165.21	157.21	159.53	156.7	160.05	157.78
659.2	160.87	151.59	156.19	156.44	158.5	158.01	159.6	156.96	155.93	161.61	157.99	156.32	165.46	157.73	158.5	155.67	160.31	158.42
660.2	160.11	152.35	155.93	156.7	159.79	157.34	160.11	156.44	156.19	161.61	157.99	155.31	164.95	156.96	158.76	156.7	160.31	157.53
661.2	161.38	151.84	156.7	156.19	158.5	157.25	161.12	156.7	156.19	162.12	157.47	155.73	164.95	157.47	158.76	156.19	160.05	157.91
662.2	160.87	151.33	156.44	155.93	159.02	157.08	159.6	156.96	155.93	161.35	157.21	155.73	165.21	157.99	159.02	156.19	159.28	157.79
663.2	160.62	152.1	156.44	156.7	158.76	157.84	160.62	156.96	156.19	161.09	158.24	156.32	164.18	157.73	158.76	155.67	160.31	158.55
664.2	160.87	151.33	155.93	156.44	159.02	157.67	159.85	157.21	155.93	161.09	157.99	155.9	164.95	157.73	159.28	155.93	159.53	158.55
665.2	160.11	152.35	155.93	155.93	159.02	157.59	159.85	156.19	155.42	161.61	157.73	155.73	165.21	157.47	158.76	155.67	159.28	158.29
666.2	160.11	151.84	156.19	156.44	158.24	157.25	160.11	156.96	155.93	161.61	157.47	155.81	165.46	157.47	158.24	156.44	160.05	157.92
667.2	160.87	152.35	156.19	155.93	158.76	157.59	159.6	156.7	155.93	161.61	158.24	155.64	164.44	157.73	158.5	156.19	160.05	158.04
668.2	160.11	151.84	156.7	156.7	158.5	157.67	159.35	156.44	156.44	161.09	158.24	155.73	165.46	157.21	158.5	156.7	160.05	157.91
669.2	160.62	152.1	156.7	156.19	158.76	157	159.09	157.21	155.67	162.12	157.99	155.56	165.21	157.73	157.73	156.44	160.05	157.66
670.2	160.36	152.35	156.96	156.19	158.76	157.08	159.6	157.21	156.44	161.86	156.96	155.56	164.69	157.21	159.28	156.19	159.53	158.04
671.2	159.35	152.1	156.44	156.96	159.02	157.67	158.59	156.44	155.93	162.38	157.21	155.82	163.93	157.99	159.53	156.44	160.57	158.04
672.2	161.38	151.59	156.19	156.96	158.76	157.17	160.62	156.96	155.42	161.09	158.24	155.73	164.69	156.96	158.24	156.19	159.53	157.91
673.2	160.11	152.35	156.7	156.44	159.28	157.33	159.35	157.47	156.19	161.61	157.21	155.48	164.44	157.47	159.02	155.67	159.53	157.91
674.2	160.87	152.1	156.44	156.96	159.02	157.25	160.11	156.7	155.67	161.86	157.73	155.81	165.46	157.47	158.5	156.7	160.83	158.17
675.2	160.62	152.1	156.7	156.7	158.5	157.34	160.11	157.47	155.93	161.61	156.96	155.73	164.95	157.99	159.02	156.19	160.05	158.17
676.2	159.35	152.1	156.96	156.7	159.02	157.16	159.85	157.21	155.93	161.35	157.99	155.31	164.95	157.73	159.02	155.67	160.31	157.53
677.2	160.36	152.1	156.7	156.44	159.28	157.42	159.35	157.47	156.44	161.35	157.99	155.73	164.44	157.47	157.73	156.96	159.79	158.3
678.2	160.62	151.84	156.44	156.96	159.02	157.08	160.62	156.96	155.67	161.35	156.7	155.48	165.46	157.47	159.28	156.44	160.05	157.41
679.2	160.36	152.35	156.44	156.44	158.5	157.84	159.6	157.21	156.44	161.86	157.73	155.82	164.95	157.73	158.76	155.93	159.28	158.3
680.2	160.36	152.61	156.19	157.21	159.28	157.5	160.36	156.96	156.19	161.35	157.73	155.48	164.44	157.47	158.76	156.7	160.05	157.66
681.2	159.6	152.35	157.47	156.7	159.02	157.59	159.85	156.7	157.21	161.86	157.99	155.98	164.69	157.99	159.53	156.7	160.31	158.17
682.2	160.11	152.61	156.96	156.96	158.76	157.42	158.34	156.7	156.19	161.86	157.73	155.39	164.18	157.47	157.99	156.44	160.05	157.79
683.2	160.62	151.84	156.44	157.21	159.02	157	159.09	156.7	156.19	161.61	158.24	155.64	164.69	156.7	158.5	156.19	159.79	157.53
684.2	159.6	152.35	156.44	156.7	158.76	157.33	159.35	156.96	155.93	161.35	157.99	155.73	164.69	157.73	157.99	156.96	159.79	157.79
685.2	159.6	152.1	157.21	157.21	159.28	157.25	159.85	157.21	156.19	161.61	158.24	155.14	164.95	157.47	159.02	156.44	159.79	158.17
686.2	160.36	151.84	156.44	156.96	159.02	157.42	160.36	157.21	156.44	161.86	157.73	155.48	164.44	157.73	158.24	155.93	160.57	157.54
687.2	160.11	151.84	156.7	156.7	158.24	157.33	159.09	157.21	155.67	161.86	157.73	155.22	165.21	157.47	158.76	155.93	159.79	157.41
688.2	159.85	151.33	156.96	157.73	160.05	157.34	160.36	156.96	155.93	161.61	157.73	155.47	164.44	156.7	158.76	156.96	159.79	158.04
689.2	160.11	151.84	157.21	157.21	159.02	157.08	160.62	157.73	156.44	161.09	157.73	155.65	164.18	157.99	158.76	156.44	159.79	157.92
690.2	159.6	152.1	156.96	157.21	159.02	157.16	160.62	157.21	156.19	161.35	157.73	155.64	164.44	157.47	158.76	156.96	160.05	157.79
691.2	160.62	152.35	156.44	157.21	158.76	156.74	160.62	156.44	155.42	161.86	157.73	155.65	164.44	157.73	158.76	156.44	160.05	158.04
692.2	160.11	151.84	156.19	157.21	159.28	156.66	160.62	156.96	155.67	161.86	157.73	155.48	164.95	157.21	159.28	156.96	159.79	157.66
693.2	160.36	151.84	156.96	157.47	159.28	157	160.36	157.21	155.42	161.61	157.99	155.06	163.93	157.47	159.02	156.44	160.31	157.28
694.2	159.6	152.61	156.19	157.21	159.02	157.25	161.63	156.7	156.44	161.35	158.24	155.22	165.21	157.47	160.31	156.7	160.31	157.79
695.2	159.85	152.1	156.44	157.99	159.28	157.76	160.36	156.96	155.67	161.61	159.28	155.65	164.95	156.96	157.47	156.19	160.31	158.04
696.2	160.36	152.1	156.44	157.21	159.02	157.25	160.87	156.44	156.19	161.61	157.47	155.48	165.21	157.21	159.02	156.44	160.05	158.04
697.2	159.35	152.61	156.96	157.73	159.02	157.17	159.85	156.7	156.19	161.86	158.24	155.23	164.18	156.96	159.79	156.7	160.31	158.29
698.2	160.11	151.84	156.7	157.21	159.53	156.91	159.85	156.44	155.67	161.86	158.5	155.73	164.95	156.7	158.24	156.44	160.57	158.04
699.2	159.6	152.61	156.44	157.47	159.02	157.42	161.12	155.67	156.19	161.61	158.24	155.9	164.69	157.21	158.76	156.7	159.79	158.04
700.2	159.85	152.35	156.7	157.47	159.28	157.33	160.36	156.7	155.93	161.61	159.02	155.48	164.95	157.47	158.76	157.47	160.31	158.55
701.2	160.11	152.86	156.19	157.21	159.02	157.17	159.85	156.44	156.19	161.35	157.47	155.22	164.44	156.96	159.79	155.67	160.31	157.79
702.2	159.85	152.1	156.44	156.7	159.28	157.33	160.62	156.7	156.19	161.61	157.99	155.48	164.44	157.47	159.02	156.19	159.53	157.66
703.2	159.35	152.61	156.19	157.21	159.02	157.42	160.62	156.19	155.16	161.86	158.24	155.39	163.93	157.21	159.02	156.7	160.05	157.79
704.2	159.6	152.35	157.21	156.44	159.28	156.74	160.87	156.19	155.93	161.61	158.24	155.39	164.69	157.21	159.28	155.93	160.57	158.17
705.2	159.85	152.1	156.19	156.96	158.76	157.16	160.11	156.7	155.93	162.12	158.76	155.56	163.93	156.7	158.76	157.21	160.57	157.66
706.2	159.09	152.1	156.7	156.96	159.53	156.83	160.62	156.96	155.93	161.61	157.99	155.73	163.93	157.21	159.02	156.7	160.31	157.92
707.2	159.85	152.35	156.19	156.7	159.53	157.25	160.87	156.7	155.67	161.35	158.76	155.73	164.69	157.21	159.02	156.44	160.05	158.04
708.2	159.6	152.1	156.7	156.96	159.28	157.08	159.85	157.47	155.93	161.61	157.99	155.31	163.67	157.47	159.02	156.44	160.31	158.05
709.2	159.85	152.1	156.96	156.96	158.76	156.83	160.62	156.19	156.44	161.86	158.76	155.48	164.18	157.47	159.28	156.44	160.57	157.28
710.2	160.11	151.84	156.7	156.44	158.5	157.16	159.85	156.7	155.67	161.09	158.24	155.22	164.95	157.47	159.02	155.93	160.31	158.29
711.2	159.85	152.35	156.7	156.19	158.24	157.08	160.36	156.19	156.19	160.83	157.99	155.14	164.69	156.7	158.76	155.67	159.53	157.79
712.2	159.6	152.35	156.44	156.44	159.28	157.08	160.62	157.73	155.67	161.61	157.73	155.48	164.44	157.73	159.28	156.44	160.05	158.17
713.2	159.85	153.12	156.7	155.93	159.02	157.17	160.87	156.19	156.7	161.61	157.21	155.39	164.95	157.99	159.02	155.67	159.53	158.17
714.2	160.11	152.35	156.44	156.19	158.76	157.33	159.6	156.44	155.67	161.61	158.76	155.64	164.95	157.47	158.24	155.67	159.79	157.91
715.2	160.36	152.1	157.21	155.93	159.28	157.25	159.35	156.7	155.42	161.61	158.24	155.31	165.21	157.47	158.76	156.19	160.05	158.04
716.2	160.36	152.61	156.96	156.7	159.53	157	161.12	157.21	156.44	161.86	158.5	155.14	165.21	157.73	159.02	155.42	160.57	157.41
717.2	159.6	152.1	155.93	156.19	158.76	157.16	160.62	156.7	155.93	161.35	158.5	154.89	163.93	156.96	158.5	156.44	159.53	158.17
718.2	159.6	152.61	157.99	156.44	159.28	157.25	160.87	156.44	156.19	161.86	157.73	155.39	164.69	157.73	159.02	156.44	159.79	158.05
719.2	160.36	152.35	156.44	156.19	159.02	157.08	160.36	156.7	155.93	161.09	157.73	155.56	165.46	156.7	157.99	155.93	160.05	157.92
720.2	160.11	151.84	156.96	156.19	160.05	156.66	160.87	156.7	156.19	161.09	158.76	154.97	164.44	157.47	157.99	156.7	160.31	157.28
721.2	160.87	152.35	156.96	156.44	159.02	156.74	160.11	156.44	156.19	161.61	157.99	155.39	164.69	157.47	158.76	155.93	159.79	157.92
722.2	159.6	152.1	156.96	155.93	159.53	157.59	159.6	156.44	156.19	161.61	157.73	155.31	165.21	157.47	159.02	156.44	159.53	158.17
723.2	161.38	152.35	157.21	156.19	158.5	157.5	160.11	156.7	155.93	161.61	157.99	155.39	164.69	157.73	158.5	155.67	160.83	157.79
724.2	161.12	152.1	157.47	156.19	159.28	157.42	160.36	156.7	155.93	161.09	157.47	155.14	164.18	157.73	159.02	155.93	159.02	158.17
725.2	161.38	152.1	157.21	155.93	159.28	157.25	159.6	156.7	156.44	161.61	158.76	155.31	164.95	157.73	159.28	156.19	159.53	158.3
726.2	160.36	151.84	156.19	156.19	159.53	157.59	160.36	156.96	155.93	161.09	158.24	155.39	164.44	157.21	159.28	156.19	159.79	158.17
727.2	160.36	151.59	157.21	155.93	160.31	157.76	159.35	157.21	156.19	161.35	158.5	155.65	163.93	157.47	158.24	156.44	159.53	158.42
728.2	160.36	151.33	157.47	156.19	158.76	157.42	159.85	156.19	154.9	161.35	158.5	154.97	164.95	157.47	158.5	155.93	159.53	158.55
729.2	160.62	152.1	157.47	156.19	159.02	157.16	160.62	156.7	156.19	161.61	158.24	155.31	164.44	157.99	158.76	155.42	160.05	157.53
730.2	159.85	152.1	157.47	155.67	159.79	157.25	160.62	156.96	155.42	161.86	157.21	155.31	164.69	158.5	159.02	155.42	160.31	158.17
731.2	160.36	151.33	156.7	155.67	158.5	157	161.38	156.96	155.16	161.35	158.24	155.06	164.95	157.47	158.76	156.19	159.53	157.66
732.2	159.6	151.59	157.21	155.93	159.28	157.25	159.85	156.96	156.19	161.61	157.47	154.8	164.95	157.73	158.5	155.67	159.28	157.79
733.2	159.85	152.1	156.44	155.93	159.79	157.59	160.11	157.47	155.67	161.61	157.47	155.56	164.69	157.73	158.5	155.93	159.53	157.92
734.2	159.85	151.84	157.47	156.44	159.53	157.59	158.84	157.47	156.19	161.09	157.73	154.97	163.93	157.73	159.79	156.44	159.79	158.04
735.2	160.36	151.84	157.21	155.93	159.53	157.08	158.84	157.47	156.44	160.83	158.24	155.06	165.21	157.73	159.28	156.44	160.05	157.66
736.2	159.09	151.84	156.19	156.44	159.53	157.42	160.11	156.7	156.19	161.09	157.21	155.56	164.44	156.96	158.5	155.67	159.79	158.04
737.2	160.36	151.84	155.93	156.7	159.53	156.91	160.11	157.21	155.93	161.35	158.24	155.39	164.69	157.21	159.28	157.47	159.79	157.41
738.2	160.11	152.1	156.7	156.19	159.28	157.25	160.11	157.47	156.44	161.61	157.99	155.31	163.93	157.21	159.53	155.93	160.05	157.66
739.2	160.11	151.84	156.96	156.7	160.05	157.08	159.85	157.99	156.44	161.61	157.99	154.97	163.93	157.99	159.53	156.44	159.53	157.79
740.2	159.85	151.59	156.96	156.19	160.05	157.25	158.59	157.21	156.44	161.35	157.47	155.22	164.95	157.99	159.28	156.96	159.79	157.53
741.2	159.85	151.33	156.7	156.19	159.53	156.91	158.08	157.21	156.44	161.86	157.47	155.39	164.44	156.96	158.76	156.96	160.31	157.66
742.2	160.62	151.84	156.7	156.7	159.02	156.91	159.6	157.99	156.19	161.61	158.24	155.39	164.95	157.73	159.28	156.7	160.31	157.41
743.2	160.36	152.1	156.44	156.19	159.53	156.91	159.09	156.19	156.19	161.09	157.73	155.14	163.42	157.99	159.02	156.44	160.05	157.92
744.2	159.09	151.84	156.19	156.44	159.53	157.16	157.58	157.47	155.42	160.57	158.24	155.31	164.69	156.96	159.02	156.7	160.57	157.79
745.2	159.85	152.35	156.96	156.96	159.79	156.83	159.6	157.73	155.67	161.35	156.7	155.39	164.69	157.47	158.24	156.44	159.53	158.17
746.2	160.11	152.1	156.96	157.21	159.53	157.07	159.6	157.21	156.44	161.86	157.99	155.48	164.44	157.99	158.76	156.19	160.05	157.78
747.2	159.6	151.08	156.44	156.7	159.53	156.57	159.6	156.96	155.93	161.09	157.21	154.97	164.44	157.21	158.5	155.93	160.57	157.92
748.2	159.85	151.59	156.44	156.7	159.28	156.74	158.08	157.73	156.19	161.35	158.24	155.48	164.69	157.21	158.76	156.19	160.05	157.66
749.2	159.6	152.1	156.44	156.96	159.02	156.82	158.34	156.7	156.19	161.09	157.47	155.56	164.18	156.7	159.79	155.93	160.31	158.17
750.2	159.85	151.33	156.44	156.19	158.76	156.66	159.85	157.73	156.44	161.09	156.7	155.48	164.18	156.44	159.02	156.44	159.79	157.41
751.2	159.85	152.1	156.96	156.96	159.02	156.49	159.6	157.73	156.44	161.35	157.73	155.31	164.44	157.47	159.53	156.19	160.31	157.79
752.2	160.36	151.84	155.93	156.96	158.76	156.82	159.09	157.21	156.7	161.35	157.47	155.22	163.93	157.21	159.28	156.7	160.05	157.66
753.2	160.11	152.1	157.21	156.96	159.02	156.49	159.6	157.99	156.19	161.61	157.73	154.97	164.18	157.73	159.02	156.44	160.31	157.41
754.2	159.85	151.84	156.7	157.47	158.76	156.32	158.34	156.44	156.19	161.61	157.21	155.22	163.67	157.47	158.5	155.67	159.79	157.91
755.2	159.09	151.59	156.44	156.96	158.76	156.15	158.59	156.96	155.16	161.35	158.24	155.05	163.93	156.96	158.76	156.19	159.79	157.03
756.2	160.36	151.84	156.7	157.21	158.76	156.24	158.08	155.93	156.19	161.86	157.21	155.31	163.42	157.73	159.28	156.7	160.05	157.54
757.2	160.11	151.33	156.44	157.21	158.76	156.48	159.35	156.7	156.44	161.61	157.21	155.48	164.18	157.21	158.5	156.7	159.79	157.53
758.2	159.35	151.08	156.7	157.21	158.76	156.23	159.35	156.19	155.42	161.86	157.21	154.89	164.18	157.21	158.76	157.47	160.57	157.53
759.2	159.35	151.08	156.19	157.21	159.28	156.23	159.09	157.47	155.67	161.09	158.24	155.22	164.18	156.44	158.76	155.67	160.31	158.04
760.2	160.11	151.08	155.93	156.96	158.24	156.48	159.85	156.96	156.19	161.09	157.99	155.31	163.42	156.96	159.53	156.19	159.79	157.79
761.2	161.12	150.82	156.19	157.21	158.76	156.23	159.85	157.73	155.93	161.35	158.24	155.48	163.93	156.96	158.76	156.19	159.53	157.79
762.2	159.6	150.82	156.96	157.21	159.02	156.32	158.84	156.19	156.19	161.35	158.24	155.05	164.18	157.47	158.76	156.7	159.53	157.66
763.22	159.85	151.08	156.44	156.96	158.5	156.23	159.35	156.44	156.44	161.35	158.24	155.22	164.44	156.96	159.02	156.19	160.05	157.28
764.22	159.6	151.84	156.44	156.96	158.76	156.23	159.35	157.21	156.19	161.86	157.99	155.06	164.18	157.21	158.76	155.93	160.57	157.54
765.22	159.85	151.59	156.19	156.96	158.24	156.57	160.11	156.7	155.93	161.61	157.99	155.48	164.44	156.44	159.02	155.16	159.53	158.17
766.22	158.59	151.59	155.93	156.7	158.5	156.31	159.6	156.96	156.19	161.86	157.21	155.14	164.18	156.96	158.24	155.67	159.02	157.54
767.22	160.62	151.84	155.93	156.96	159.02	156.15	159.85	156.44	155.67	161.61	157.73	154.88	163.93	157.47	159.02	156.96	160.05	157.66
768.2	158.59	152.35	156.44	156.7	158.5	156.4	159.09	157.21	156.19	161.86	157.47	155.05	164.44	157.21	159.02	156.44	159.53	157.79
769.22	159.09	152.35	156.96	156.96	157.99	156.32	159.85	157.21	156.7	161.35	157.73	155.56	163.42	157.99	159.79	156.96	160.05	157.66
770.22	159.35	152.1	156.96	156.7	158.76	156.57	159.09	156.7	155.93	161.86	157.99	155.31	163.93	157.73	158.24	156.44	160.31	158.42
771.22	160.11	151.84	157.21	156.7	158.5	156.23	160.36	156.19	155.67	161.35	158.24	154.72	164.18	157.21	159.79	156.19	159.28	157.28
772.22	160.36	152.1	156.7	157.21	158.24	156.06	159.6	157.21	156.44	161.86	157.21	155.22	163.93	156.96	158.5	156.19	159.53	157.66
773.22	159.85	152.61	156.7	157.47	158.5	156.4	159.35	156.19	155.67	161.86	157.99	155.39	163.42	157.21	158.24	156.44	159.53	157.91
774.22	159.35	152.35	156.19	156.7	157.99	156.48	159.35	156.44	155.93	161.61	157.21	155.65	164.69	156.7	158.24	156.7	159.02	157.53
775.22	159.85	152.35	156.96	156.7	157.73	155.73	159.35	157.21	156.44	161.61	157.99	155.05	164.18	156.96	159.28	156.44	159.02	157.15
776.22	158.84	152.61	156.96	156.44	158.76	155.81	159.09	155.93	155.42	161.35	157.73	155.22	163.42	157.21	158.5	155.67	159.79	157.79
777.22	160.11	152.86	156.44	156.96	157.99	156.06	160.11	156.96	156.19	161.09	156.7	154.97	163.93	156.96	158.5	155.93	159.79	157.66
778.22	160.11	152.35	156.44	156.96	158.24	155.39	159.6	156.44	155.93	161.61	156.96	154.97	163.42	157.47	159.28	155.67	159.02	157.53
779.22	159.6	152.86	156.96	156.96	158.5	155.81	159.6	156.7	156.44	161.35	157.73	155.22	163.93	157.47	159.02	156.7	160.05	157.66
780.22	160.11	152.1	156.7	157.21	158.5	155.64	158.84	156.7	155.67	161.35	157.73	155.31	163.42	157.47	158.24	156.44	159.79	157.79
781.22	158.84	152.35	157.21	157.21	158.24	156.15	159.6	156.44	155.42	161.61	157.99	155.31	162.65	156.96	159.28	155.93	159.79	158.29
782.22	159.6	152.1	156.96	157.47	158.24	155.31	159.85	156.7	156.19	161.61	156.96	154.55	164.18	157.47	159.28	156.44	160.31	156.78
783.22	160.36	152.1	156.44	156.96	158.24	155.81	160.11	155.93	155.93	161.09	157.73	155.31	164.18	157.73	158.76	156.19	160.31	157.15
784.22	158.84	151.84	157.21	157.21	157.21	155.89	159.35	156.96	156.44	161.61	158.5	155.05	164.18	157.73	159.02	156.44	159.79	157.79
785.22	160.11	151.84	156.7	156.96	158.5	155.39	159.6	156.96	155.42	160.83	157.73	154.47	163.67	156.96	158.24	155.93	159.28	157.03
786.22	159.85	152.1	156.7	157.21	157.99	155.73	159.35	156.96	155.93	161.86	156.7	155.65	163.93	157.73	159.02	155.93	159.02	157.91
787.22	159.85	152.1	157.21	157.47	158.5	155.9	159.6	156.96	156.19	161.35	157.73	155.39	164.44	157.47	159.53	156.44	159.53	157.78
788.22	159.6	152.35	157.21	157.73	158.76	155.31	159.6	156.7	156.44	161.86	157.47	154.97	164.18	157.21	159.79	155.93	159.53	156.9
789.22	161.12	151.84	157.21	157.21	158.5	155.81	159.35	156.96	156.44	161.61	157.73	155.06	163.67	157.73	158.5	156.19	159.79	157.28
790.22	159.35	152.1	157.21	157.47	157.73	155.3	160.36	157.73	156.19	161.35	157.99	154.72	163.42	157.21	157.99	155.93	159.53	157.15
791.22	160.36	152.86	157.21	157.47	157.99	155.56	159.09	156.19	156.44	161.61	157.99	155.39	164.18	157.73	159.02	156.19	159.79	157.41
792.22	160.36	152.35	156.96	157.47	158.5	155.47	158.84	157.21	155.67	161.86	157.47	154.97	163.93	157.21	158.76	156.7	160.31	157.28
793.22	160.11	152.1	156.7	157.21	157.73	155.39	159.35	156.44	155.42	160.83	157.99	155.39	163.67	157.47	159.53	156.7	160.05	157.41
794.22	159.6	152.61	156.96	157.73	158.76	155.39	159.6	156.96	155.67	161.86	156.96	154.89	163.42	157.47	159.28	156.19	159.79	157.28
795.22	160.87	152.61	157.21	157.21	158.5	155.64	159.6	157.21	155.93	160.83	157.99	154.97	164.44	157.73	159.28	156.7	159.28	156.77
796.22	160.36	151.84	157.73	157.47	158.24	155.73	159.6	156.44	155.42	161.61	157.21	155.22	163.93	157.73	157.99	156.96	160.31	157.79
797.22	159.09	151.84	156.44	157.47	158.5	155.47	160.36	156.19	156.19	161.09	158.24	155.39	162.91	157.47	158.24	156.44	160.05	156.9
798.22	160.87	151.33	156.7	157.47	158.76	155.73	159.35	156.96	156.44	160.83	156.96	155.05	163.16	157.47	158.5	156.19	158.76	157.28
799.22	159.6	151.84	157.21	157.21	159.53	155.47	159.35	156.44	156.19	161.86	157.73	155.23	163.67	156.7	158.76	156.7	159.79	157.41
800.22	158.84	152.35	157.47	157.21	159.28	155.64	159.6	156.96	156.44	161.35	158.24	155.06	163.16	157.47	159.28	156.44	160.31	157.91
801.22	159.35	152.35	157.21	156.44	159.02	155.39	159.85	156.19	156.19	161.61	157.99	154.97	163.93	157.21	158.76	156.96	160.31	157.03
802.22	160.36	151.84	156.44	156.44	158.5	155.48	159.35	156.7	156.19	161.35	157.21	154.63	163.67	156.96	159.02	156.7	159.79	157.16
803.22	160.11	151.84	156.96	156.7	159.02	155.56	159.6	156.44	155.67	162.12	157.99	154.72	164.44	157.47	158.5	155.93	159.79	157.28
804.22	159.6	151.84	157.73	156.96	158.5	155.31	159.09	156.96	156.7	161.35	157.47	154.8	162.65	156.7	157.99	156.44	159.79	157.28
805.22	160.62	151.33	156.7	156.96	159.02	154.8	159.09	157.21	156.44	162.12	157.73	154.47	162.91	156.96	158.76	155.93	159.79	156.65
806.22	159.35	151.84	157.21	156.44	159.02	155.05	159.85	156.7	155.93	161.61	158.24	154.55	163.67	157.47	157.99	156.19	160.05	156.65
807.22	159.85	151.84	156.44	156.96	158.5	155.31	159.6	156.44	156.7	161.35	157.47	155.14	164.44	156.7	158.76	156.7	160.31	157.15
808.22	160.36	151.84	157.21	156.96	159.02	155.05	159.85	157.47	156.19	161.61	157.21	154.64	164.69	157.73	159.28	157.47	159.28	156.9
809.22	159.85	152.1	156.7	157.21	159.53	154.72	158.84	156.44	155.93	161.35	157.73	154.97	163.93	156.7	158.76	156.7	160.83	157.03
810.22	159.6	152.1	157.73	157.47	159.79	155.14	159.09	157.47	156.44	162.38	157.47	154.55	163.16	157.21	158.5	156.7	159.79	157.28
811.22	158.84	152.1	157.73	156.96	159.02	155.14	160.11	157.73	156.7	162.12	157.21	155.31	163.67	157.21	159.53	156.7	160.05	157.53
812.22	158.84	151.59	157.21	157.21	159.02	155.47	158.84	157.47	155.16	161.61	157.73	154.72	162.65	157.47	158.76	157.47	160.05	157.28
813.22	160.87	151.84	156.7	156.7	159.02	155.31	159.09	157.73	156.44	161.61	157.47	154.89	163.67	157.47	157.47	156.96	160.31	157.28
814.22	160.11	151.84	157.47	156.7	158.76	155.22	160.36	157.21	155.93	162.12	157.99	154.46	163.42	157.47	158.24	155.93	160.31	156.9
815.22	159.09	151.84	156.7	156.96	159.02	155.73	160.36	157.47	156.19	161.61	158.24	154.97	163.42	157.21	158.5	156.96	160.83	157.28
816.22	159.85	152.1	156.96	156.19	158.76	155.39	160.36	156.96	156.44	161.09	156.44	155.23	164.18	157.73	159.79	155.93	159.02	157.16
817.22	160.11	151.59	156.96	156.44	158.5	155.98	159.09	157.47	155.67	161.86	157.73	154.97	163.42	157.21	159.02	156.19	159.28	157.53
818.22	159.6	151.84	157.73	156.19	159.28	154.97	158.59	157.99	155.42	162.38	157.73	154.38	163.93	157.47	159.02	156.7	160.05	156.9
819.22	159.09	152.35	157.47	156.7	159.53	155.82	160.87	156.7	156.19	161.61	157.73	154.8	164.18	157.73	159.02	156.19	160.05	156.9
820.22	159.6	151.59	157.73	156.44	159.53	156.07	158.59	156.44	156.19	161.86	157.99	154.97	163.16	156.96	158.76	155.67	160.05	157.15
821.22	159.6	152.1	157.21	156.19	159.02	156.32	159.35	156.7	156.7	161.35	157.21	155.14	164.44	157.73	158.24	156.96	159.53	157.28
822.22	159.85	151.84	157.47	156.44	158.76	156.07	159.35	156.96	155.93	161.86	158.24	155.05	163.93	156.96	158.76	156.44	160.31	157.15
823.22	160.36	151.59	157.47	156.7	158.5	156.49	159.85	157.21	155.93	162.12	157.73	155.31	164.18	156.7	157.99	155.93	160.05	157.03
824.22	159.6	151.84	157.47	156.19	159.02	156.15	159.09	156.7	155.93	161.61	157.99	154.72	164.44	157.73	159.02	155.67	159.79	156.77
825.22	159.85	151.84	156.96	156.19	158.24	156.15	160.11	157.73	155.67	161.61	158.24	155.14	164.18	157.21	159.28	156.7	159.28	157.28
826.22	160.11	152.1	157.21	156.7	157.99	155.9	160.11	157.21	156.44	162.12	158.24	154.47	164.18	156.96	158.5	156.7	159.79	157.03
827.22	159.6	151.84	157.47	156.44	159.02	156.23	158.84	156.96	156.19	161.61	157.73	154.89	164.18	156.96	159.53	156.19	160.31	157.53
828.22	160.11	151.84	156.7	156.7	158.5	155.82	159.09	156.7	156.19	161.35	157.73	154.89	163.93	157.21	158.76	156.7	159.79	157.03
829.22	160.36	151.84	156.7	156.7	158.5	155.98	159.09	156.96	155.93	161.35	157.99	154.38	164.69	157.21	159.28	156.44	159.79	157.66
830.22	160.11	151.84	157.47	155.93	159.02	156.15	158.84	156.44	155.93	161.09	158.5	154.64	164.44	156.96	158.5	156.44	159.53	157.28
831.22	160.11	152.1	156.96	155.93	158.5	155.48	160.36	156.19	156.44	161.86	157.99	154.97	163.93	157.21	158.24	155.93	159.53	157.66
832.22	158.84	151.84	156.7	156.44	158.76	156.07	158.59	155.67	155.42	161.61	157.21	154.72	164.18	156.96	158.5	156.44	160.05	157.41
833.22	159.6	151.33	156.44	155.93	158.5	156.24	159.09	156.19	156.19	162.38	157.73	154.8	163.93	156.7	159.53	156.19	160.05	157.03
834.22	159.85	151.84	156.96	156.19	158.24	156.15	159.35	156.7	156.19	161.86	157.47	154.72	163.93	157.21	159.02	155.93	160.05	157.66
835.22	159.85	151.33	156.96	156.19	158.24	155.98	159.85	155.93	155.93	161.61	158.5	154.97	163.42	157.21	157.99	157.21	160.57	157.66
836.22	159.6	151.59	156.44	155.93	159.28	156.24	159.6	156.44	156.44	161.86	157.21	154.89	163.67	157.47	159.28	156.19	159.79	157.54
837.22	159.35	151.08	156.7	156.44	158.5	156.24	158.84	155.67	155.93	161.09	157.21	154.89	163.42	156.7	158.5	156.44	160.05	157.41
838.22	159.6	151.33	156.96	156.7	158.5	156.24	158.59	156.7	155.67	161.61	157.47	154.97	162.91	157.47	158.5	156.44	159.28	157.28
839.22	159.85	151.33	156.19	156.96	158.24	156.32	158.59	156.19	156.19	161.61	158.24	154.89	164.44	156.44	158.76	156.7	159.53	157.53
840.22	159.35	151.59	157.21	156.96	158.76	156.32	158.34	155.93	155.67	161.09	156.96	155.05	164.69	157.73	158.5	156.44	160.31	157.03
841.22	159.6	151.08	156.96	157.47	159.02	155.99	158.34	156.7	156.19	161.61	157.99	154.97	164.18	156.96	158.24	156.96	159.79	157.03
842.22	159.6	151.33	156.44	157.73	159.28	156.15	158.84	156.19	155.16	161.35	158.5	154.8	163.67	156.7	159.53	156.44	159.53	156.65
843.22	159.35	151.59	156.44	157.99	159.02	156.24	158.59	156.96	155.67	162.12	157.99	154.55	163.67	156.7	157.99	156.7	160.05	157.15
844.22	159.6	151.59	157.21	157.73	159.53	156.32	158.08	156.7	156.44	162.12	158.76	154.8	163.93	156.96	158.5	157.47	160.31	156.52
845.22	159.35	151.33	156.96	157.73	159.28	155.66	158.59	155.42	155.67	161.09	156.7	154.38	163.67	156.96	158.76	156.96	160.05	156.9
846.22	158.84	151.33	156.44	157.73	159.02	156.32	158.34	155.93	155.16	161.86	158.24	154.89	163.16	156.44	157.99	156.7	160.31	157.41
847.22	159.09	151.33	156.7	157.99	158.5	156.32	157.83	156.19	155.67	161.86	157.73	155.06	163.67	157.47	159.28	156.96	160.05	157.53
848.22	158.59	151.59	156.7	157.73	159.02	156.24	157.83	156.44	156.19	162.12	157.73	154.8	163.16	156.96	159.28	157.47	159.79	157.03
849.22	159.35	151.08	156.7	157.99	159.02	156.16	159.09	155.67	156.44	161.61	158.5	154.63	164.18	156.96	159.02	156.96	160.31	157.03
850.22	158.34	151.08	156.44	157.47	159.53	156.07	158.08	156.19	156.19	161.61	157.47	154.89	164.18	157.21	158.76	157.47	159.79	157.15
851.22	159.09	151.33	156.7	157.99	158.5	156.16	159.09	156.44	155.42	162.12	157.99	154.97	163.42	157.73	159.02	156.96	160.05	157.28
852.22	158.59	150.82	156.7	157.21	159.28	156.07	159.09	156.7	156.19	161.35	157.73	154.55	162.91	157.21	159.02	156.96	159.53	157.03
853.22	158.84	151.33	156.7	157.99	159.28	155.74	159.6	156.44	155.93	162.12	157.21	154.72	163.42	156.96	158.76	156.96	159.53	157.03
854.22	158.34	151.33	157.21	158.24	159.28	156.15	158.34	156.19	156.44	161.61	158.5	154.63	163.93	157.21	158.5	157.47	160.05	157.03
855.22	158.34	151.59	156.7	158.24	159.53	156.24	158.84	156.44	156.19	162.64	156.96	154.38	162.91	157.47	159.02	157.21	160.05	157.53
856.22	158.84	151.08	156.7	157.73	159.28	156.07	158.34	156.19	155.42	161.86	157.47	154.72	163.93	156.7	159.28	156.7	160.05	157.41
857.22	158.84	151.33	156.44	157.73	159.28	156.16	159.09	156.7	155.67	161.86	157.47	154.89	163.67	156.19	159.02	157.21	159.79	157.16
858.22	158.34	152.1	156.96	157.73	158.76	155.99	158.34	156.7	156.19	161.09	156.96	154.47	164.18	157.47	158.76	156.19	159.53	156.77
859.22	157.83	151.33	156.7	157.99	158.76	155.91	158.34	156.44	155.67	161.35	158.24	154.97	163.42	156.96	159.02	157.21	160.31	157.28
860.22	158.34	151.08	157.47	158.5	159.28	155.99	159.09	156.96	155.93	161.86	158.76	154.46	162.91	157.21	159.79	157.21	160.83	157.03
861.22	158.84	152.1	157.21	157.73	159.53	155.48	158.08	156.7	156.44	161.86	157.99	154.47	162.91	156.7	159.02	156.96	160.31	157.15
862.22	158.84	151.33	156.7	157.73	159.53	156.16	158.08	156.7	156.7	161.86	157.47	154.72	162.65	157.47	159.28	156.7	160.05	157.28
863.22	158.84	151.84	156.44	157.73	159.79	155.57	158.34	155.67	155.67	161.61	157.21	154.05	163.42	156.7	159.02	157.47	159.79	156.52
864.22	158.59	151.59	156.96	157.47	158.5	155.9	158.84	156.44	155.67	161.35	157.73	154.55	162.65	156.44	158.76	157.21	160.31	156.78
865.22	159.35	151.33	157.47	157.99	159.02	155.99	158.59	156.7	155.67	162.12	158.24	154.63	163.93	157.21	158.24	157.21	159.79	157.41
866.22	159.6	150.82	156.44	157.99	158.76	156.16	157.83	156.7	156.7	161.61	158.24	154.3	163.16	157.47	158.76	156.96	160.05	156.52
867.22	158.84	151.33	157.21	158.5	159.28	155.4	159.35	156.96	156.19	162.12	158.5	154.38	163.93	156.96	158.76	157.21	160.31	156.52
868.22	159.35	151.59	156.96	157.99	159.28	155.82	159.09	156.19	156.44	161.61	158.24	154.38	162.91	156.7	159.02	156.44	159.79	156.77
869.22	158.59	151.33	156.96	157.73	159.02	155.65	158.59	157.21	155.42	161.61	158.24	154.46	163.93	156.44	158.24	156.96	159.53	156.52
870.22	158.84	151.59	157.21	157.99	158.76	155.99	158.59	156.44	156.19	162.38	157.73	154.38	163.16	157.21	158.76	156.44	159.53	156.77
871.22	158.59	151.33	157.21	157.47	158.76	155.73	157.32	156.44	155.93	161.35	157.99	154.3	163.42	156.7	158.76	156.19	160.31	156.27
872.22	158.84	151.59	156.44	157.21	158.76	156.16	159.09	157.47	155.67	161.86	156.96	154.13	162.91	157.21	158.5	157.21	160.05	157.15
873.22	159.35	151.59	156.7	157.21	159.28	155.82	158.08	156.44	156.44	162.12	157.21	154.05	163.67	157.47	158.24	157.47	159.79	156.65
874.22	158.34	151.59	157.47	156.96	158.24	156.16	158.59	156.19	156.7	162.38	157.73	154.39	163.42	156.19	159.02	156.7	159.79	156.9
875.22	158.84	151.33	156.7	157.21	157.99	156.16	158.59	156.44	156.44	161.35	157.99	154.47	164.18	157.47	159.02	156.7	159.53	156.65
876.22	159.85	151.08	157.21	156.96	158.76	156.24	157.58	156.19	155.93	161.35	157.73	154.8	163.67	157.21	159.02	156.96	160.05	157.28
877.22	158.34	151.59	157.73	157.73	157.99	156.16	158.34	156.7	156.44	160.83	157.47	154.55	163.16	157.21	159.53	156.96	159.28	157.53
878.22	158.59	151.33	156.7	157.21	159.02	156.24	158.34	156.19	156.19	161.86	157.99	154.63	164.44	157.21	159.53	156.96	159.79	157.03
879.22	158.84	151.08	156.7	157.21	159.53	155.73	158.59	156.19	155.67	161.35	157.21	154.05	163.16	156.96	158.24	157.99	159.02	156.9
880.22	159.09	150.82	157.21	156.44	158.5	156.16	158.59	155.93	156.19	161.09	157.47	154.55	163.42	156.44	158.5	157.47	159.53	156.77
881.22	158.84	151.33	157.47	156.96	158.76	155.82	158.34	156.19	154.9	161.61	157.99	154.38	163.16	157.21	159.02	156.7	160.05	157.03
882.22	159.6	151.08	156.7	157.47	159.28	156.16	157.83	156.96	155.42	161.61	157.99	154.72	163.67	156.19	159.53	156.7	159.79	157.03
883.22	158.34	151.33	156.19	157.47	159.53	156.16	159.09	156.7	155.67	161.61	158.24	154.72	162.65	156.96	159.53	157.47	160.05	156.9
884.22	159.6	150.82	156.96	157.99	159.28	155.9	158.34	156.7	155.67	161.61	157.47	154.3	162.4	157.47	159.02	157.21	159.79	156.65
885.22	158.59	150.82	155.67	157.21	158.24	155.74	160.11	156.96	155.67	161.09	156.7	154.38	163.42	156.19	158.24	157.21	159.28	156.9
886.22	159.09	150.57	156.44	157.47	159.02	155.74	158.84	157.21	155.67	161.86	157.99	154.3	164.44	157.47	157.99	156.19	159.79	156.78
887.22	158.59	151.08	156.96	157.99	158.5	155.9	158.34	157.47	155.93	161.61	158.24	154.55	163.42	157.21	157.99	157.21	159.79	156.65
888.22	159.35	151.33	156.44	157.99	158.5	155.91	157.32	157.21	156.19	161.86	157.73	154.05	162.65	156.96	157.73	157.73	160.05	156.65
889.22	158.59	151.08	157.21	157.21	159.02	155.74	158.84	157.21	155.93	161.09	157.21	154.22	164.18	156.7	158.76	156.44	159.28	156.65
890.22	159.09	150.82	156.44	156.96	158.76	155.82	158.08	156.19	155.67	161.09	157.73	154.38	162.65	157.21	158.76	155.67	159.53	156.4
891.22	160.62	150.57	156.19	156.96	157.99	155.91	159.35	156.19	155.93	161.35	157.21	154.21	164.44	156.44	159.28	156.44	159.28	156.65
892.22	158.59	151.59	156.7	156.96	158.76	156.07	157.83	156.96	156.44	161.35	157.47	154.21	163.42	157.47	158.76	157.21	160.05	156.52
893.23	159.6	150.82	156.7	156.96	158.24	156.07	158.34	156.7	155.93	161.61	157.21	154.3	162.91	157.21	157.99	156.7	160.05	156.4
894.23	159.35	151.08	156.44	157.21	159.28	155.48	158.84	156.44	155.93	161.61	157.21	154.04	163.42	157.21	157.99	157.47	160.31	156.27
895.23	159.09	151.33	156.19	156.96	159.53	155.49	158.34	156.7	155.93	161.61	158.24	154.22	163.67	157.73	158.24	156.96	158.76	156.65
896.23	158.59	151.33	156.19	156.7	158.5	155.65	157.32	157.21	155.42	161.61	157.47	154.38	162.65	156.19	158.24	156.96	159.53	156.52
897.23	159.6	151.33	156.96	156.96	158.76	155.4	157.83	157.47	155.67	161.61	157.47	154.13	163.93	156.7	159.02	156.7	159.28	156.52
898.23	158.84	151.59	156.7	157.47	158.76	155.57	158.08	156.44	155.42	161.61	158.5	153.79	163.93	157.21	159.02	156.96	160.05	156.4
899.23	159.09	151.59	156.96	156.96	159.02	156.24	157.07	155.93	156.19	161.61	157.47	154.63	163.16	157.47	159.02	157.47	159.79	156.77
900.23	159.35	151.84	156.44	157.47	159.28	155.4	157.83	157.21	155.42	161.09	157.73	153.8	163.42	156.44	157.99	157.47	159.53	156.14
901.23	158.08	151.33	156.7	156.96	158.5	155.57	157.58	155.93	155.93	161.61	157.99	154.13	163.16	157.21	158.5	156.19	159.28	156.27
902.23	159.09	151.33	156.19	157.47	159.02	155.65	159.09	156.7	155.93	162.12	157.99	154.38	162.91	156.7	158.76	156.96	159.79	156.65
903.23	159.09	151.33	156.19	156.96	159.28	155.74	158.59	156.44	155.42	161.61	157.73	154.38	163.16	156.7	157.73	156.19	159.28	156.4
904.23	159.09	151.59	156.44	157.21	159.02	155.57	157.07	155.93	155.67	161.86	157.21	154.13	163.42	156.7	157.21	157.73	159.28	156.01
905.23	159.09	151.08	156.7	157.47	159.02	155.91	156.82	156.19	155.93	160.83	157.21	154.38	162.4	156.44	159.02	157.99	159.53	156.52
906.23	158.59	151.33	157.21	157.21	159.53	155.65	157.58	156.44	155.93	162.64	157.73	154.38	163.16	156.96	159.53	157.73	160.31	157.03
907.23	159.09	151.59	156.44	157.47	159.02	156.16	157.83	156.44	155.93	161.61	156.7	154.55	162.91	156.96	158.24	156.7	160.05	156.27
908.23	158.08	151.84	157.21	156.7	159.28	155.73	158.34	156.7	156.19	161.86	157.47	154.05	163.42	157.47	158.24	156.96	159.79	156.52
909.23	158.59	151.33	156.7	157.21	158.24	155.82	157.58	156.44	155.42	162.38	157.99	154.63	164.44	156.7	158.76	156.44	160.31	156.77
910.23	158.08	151.08	155.93	156.7	159.02	155.57	158.34	156.7	155.67	161.61	157.73	153.8	162.65	156.7	158.24	156.19	159.28	156.02
911.23	158.59	151.59	156.19	156.96	159.28	155.4	158.08	156.7	155.93	162.38	157.73	154.3	163.93	156.44	159.28	156.7	159.53	156.27
912.23	159.35	151.59	156.96	156.96	157.99	155.57	158.34	156.7	155.67	160.83	157.47	154.63	163.67	156.44	158.24	157.47	160.05	156.9
913.23	159.6	151.59	156.7	157.21	158.5	155.23	158.34	156.7	156.19	162.38	158.24	154.05	162.91	157.21	158.5	157.73	160.57	156.77
914.23	159.09	151.59	156.7	156.96	158.76	155.99	158.34	156.44	155.42	161.35	157.99	154.64	162.4	156.7	158.76	157.47	160.31	156.27
915.23	158.08	151.33	156.7	156.96	158.76	155.73	157.32	156.19	155.67	161.61	156.96	154.46	162.65	156.7	159.02	156.44	160.05	156.77
916.23	158.84	150.82	155.93	156.96	159.02	156.07	157.58	156.96	154.9	160.83	157.73	154.72	163.16	156.19	157.73	156.96	159.79	156.9
917.23	158.34	151.08	156.7	156.7	159.02	155.99	157.83	156.44	155.93	161.86	157.99	154.72	163.16	157.47	158.76	156.96	160.05	156.65
918.23	158.08	151.59	156.7	156.7	158.76	155.65	158.08	155.93	154.9	161.09	157.21	154.89	162.91	156.96	157.99	157.21	159.79	157.03
919.23	157.83	151.08	156.7	157.21	159.28	155.4	158.08	156.7	155.42	161.86	157.73	154.63	163.67	156.7	157.99	157.73	160.83	156.14
920.23	157.83	151.33	157.21	157.47	159.02	155.82	157.32	155.93	156.7	162.12	158.24	154.46	162.4	156.44	158.5	157.73	160.83	156.52
921.23	158.84	151.08	157.21	156.96	158.76	155.65	157.58	156.19	156.19	162.12	158.24	154.3	163.16	156.19	158.24	157.21	159.53	156.27
922.23	157.58	151.08	156.7	156.96	158.76	155.82	157.83	156.7	156.19	161.61	157.73	154.46	163.16	156.7	159.02	157.47	160.05	156.4
923.23	158.84	151.08	156.7	157.99	159.28	155.73	157.58	156.44	155.93	161.61	157.47	154.21	162.4	156.19	158.76	157.47	160.31	156.39
924.23	157.58	151.08	156.7	156.44	158.76	155.4	157.32	157.21	155.42	161.86	157.99	153.96	163.16	156.19	159.02	157.73	160.05	156.14
925.23	159.09	151.33	156.7	157.21	159.02	155.73	157.32	155.67	155.42	161.35	157.99	154.46	163.42	157.73	157.99	156.44	160.31	156.39
926.23	158.84	151.08	156.7	156.7	159.02	155.57	158.34	156.7	155.42	161.61	157.99	154.46	163.16	156.96	158.76	157.73	160.05	156.27
927.23	158.59	151.59	157.21	157.21	159.02	155.99	158.59	156.7	156.19	161.35	157.73	154.38	163.93	157.21	158.5	157.21	159.79	156.27
928.23	158.84	150.82	156.7	157.47	159.28	155.4	157.07	156.19	155.93	161.35	157.73	153.46	162.4	156.96	158.5	156.44	160.05	155.89
929.23	159.09	150.82	157.21	157.21	159.28	155.48	158.59	156.7	156.19	161.86	157.99	154.29	162.91	157.21	158.76	157.21	160.31	156.4
930.23	158.08	151.08	156.44	156.96	158.5	155.57	158.34	156.44	156.44	161.86	157.99	154.13	163.16	156.96	158.76	156.96	159.79	156.14
931.23	159.09	151.08	157.73	156.7	158.5	155.14	157.83	156.44	155.93	161.09	156.7	153.96	162.65	156.7	159.02	156.96	159.79	156.27
932.23	157.32	150.57	156.7	156.7	159.28	155.15	158.34	156.44	155.93	162.12	157.99	153.96	162.4	156.96	157.73	157.73	159.79	156.14
933.23	158.34	150.82	156.44	155.93	159.28	155.31	157.83	156.96	155.67	161.61	157.21	153.54	162.4	157.21	158.76	155.93	159.79	156.01
934.23	158.59	151.08	157.21	155.67	159.02	155.99	157.83	156.44	156.44	161.61	157.73	154.13	163.42	156.7	158.5	157.47	159.53	156.14
935.23	158.34	150.57	156.44	156.44	159.28	155.48	158.59	156.19	156.19	161.86	157.21	154.13	162.91	157.21	158.76	157.47	160.05	156.27
936.23	158.34	150.57	156.96	156.7	159.28	155.23	158.34	156.96	156.44	162.38	156.7	153.96	163.16	157.21	159.53	156.7	160.05	156.14
937.23	159.6	150.82	156.44	156.19	158.76	155.31	158.34	156.7	155.93	161.35	157.47	154.21	162.91	156.19	159.02	157.21	159.79	156.39
938.23	158.08	150.57	156.7	156.7	159.28	155.9	158.08	156.44	156.44	161.61	157.21	153.96	162.91	156.96	158.76	157.21	158.76	156.27
939.23	158.59	150.06	156.7	156.19	159.28	155.31	157.58	156.96	155.93	162.12	156.96	154.13	163.42	156.44	159.28	157.73	159.02	156.78
940.23	158.84	150.57	156.96	156.44	158.76	155.48	158.08	156.96	155.93	161.86	157.21	154.13	162.14	156.7	158.76	157.21	160.05	156.39
941.23	159.35	150.06	156.44	155.67	159.02	155.49	157.32	156.19	155.93	161.35	157.73	154.21	162.65	156.44	158.24	156.7	159.02	156.02
942.23	158.84	150.32	156.96	155.93	158.76	155.73	158.59	156.7	155.93	161.61	157.47	154.72	163.93	157.47	158.5	156.96	160.05	156.27
943.23	158.59	150.32	156.44	155.42	158.5	156.07	157.32	155.93	155.67	161.09	157.21	154.64	162.4	156.7	158.76	156.96	159.02	157.03
944.23	158.08	150.57	156.7	156.19	158.76	155.9	156.57	156.19	155.67	161.35	156.7	154.72	163.67	156.7	159.28	157.47	158.76	156.4
945.23	158.34	150.82	156.44	155.42	158.76	155.73	157.07	155.93	156.19	160.83	155.93	154.13	162.4	156.96	158.76	156.7	159.53	156.14
946.23	157.58	150.82	156.19	156.7	158.76	155.48	157.07	156.7	155.67	161.86	157.21	154.47	162.4	156.19	158.5	157.47	159.53	156.77
947.23	159.09	150.32	156.19	156.96	158.76	156.07	157.58	156.44	155.93	161.35	156.19	154.8	163.16	157.21	159.28	157.21	159.02	155.89
948.23	158.84	150.57	156.44	156.7	158.5	155.56	157.32	157.21	155.67	161.09	156.96	154.3	162.91	156.96	159.28	156.7	158.5	156.14
949.23	157.83	150.57	155.67	156.96	158.76	155.57	157.58	156.96	155.93	161.61	157.21	153.8	163.42	156.7	158.5	157.47	159.53	156.27
950.23	158.08	150.82	156.7	156.96	158.5	155.31	158.08	156.44	154.65	161.61	156.19	154.38	163.42	156.44	159.02	157.21	158.76	156.39
951.23	159.09	150.06	156.96	156.7	158.5	155.14	157.58	156.7	155.42	161.35	156.7	154.04	162.91	156.44	158.5	156.19	158.24	156.27
952.23	158.84	150.32	156.96	157.21	157.99	155.23	158.08	156.7	156.19	161.09	156.7	154.05	162.65	157.21	159.02	156.96	159.53	155.89
953.23	158.08	150.82	156.44	156.96	157.73	155.65	158.34	156.19	155.93	161.61	156.19	154.13	163.42	156.44	158.24	156.96	158.5	156.14
954.23	158.84	150.32	156.44	156.96	158.24	155.48	157.83	155.42	156.19	161.86	156.96	154.04	162.91	156.44	158.24	156.19	159.28	156.39
955.23	157.58	150.57	156.19	156.44	158.5	155.56	156.82	155.93	155.67	161.35	156.7	153.71	162.91	157.21	158.5	157.47	159.28	155.89
956.23	158.59	150.57	156.44	156.96	157.73	155.14	157.58	156.44	156.19	161.61	155.93	153.88	163.42	156.7	158.5	156.44	159.02	156.14
957.23	158.59	150.06	156.7	156.7	158.5	155.56	158.08	155.93	156.19	161.09	157.73	154.04	163.16	157.21	158.76	157.47	159.53	155.89
958.23	158.34	150.82	156.7	156.44	157.99	155.65	158.84	155.93	155.93	162.12	156.96	154.05	162.14	156.96	159.28	156.96	159.02	156.9
959.23	158.34	150.32	156.44	156.96	158.5	155.4	156.82	156.96	155.67	161.86	157.21	153.88	162.91	155.93	158.24	156.96	158.5	156.14
960.23	158.08	150.82	156.19	157.21	157.73	155.48	157.83	155.67	155.93	161.61	157.21	153.8	163.67	156.44	159.28	157.21	159.28	156.27
961.23	158.08	150.82	156.7	157.21	158.5	155.65	157.07	156.19	155.42	161.86	157.21	153.79	162.91	157.21	159.53	157.47	159.53	155.76
962.23	158.34	150.06	156.44	156.7	158.5	154.89	157.07	156.44	155.67	162.12	157.21	153.88	162.65	156.7	157.47	157.47	159.28	156.01
963.23	157.32	150.57	157.21	156.44	157.73	155.14	158.34	156.19	156.44	162.38	156.96	153.8	162.4	156.7	158.5	157.47	159.02	156.14
964.23	158.34	150.32	156.44	156.7	158.24	155.82	157.58	156.44	155.67	161.61	156.19	154.05	162.91	156.44	159.02	156.7	159.28	156.4
965.23	158.34	150.57	156.7	156.96	157.99	155.57	157.32	156.19	154.9	161.61	156.96	153.71	163.42	156.44	158.5	157.21	159.28	156.14
966.23	158.34	150.32	156.96	157.21	159.28	155.9	157.07	155.67	155.67	162.12	157.73	154.05	162.91	155.67	158.24	157.21	159.53	156.39
967.23	158.08	150.32	156.44	157.21	158.5	155.4	156.82	155.42	155.42	161.86	156.44	153.54	162.91	156.7	157.73	156.96	159.53	156.14
968.23	157.32	150.57	156.44	156.96	158.24	155.9	157.83	156.96	155.93	161.61	157.47	154.21	162.91	155.67	158.24	156.96	159.28	156.65
969.23	157.32	150.32	156.44	157.47	158.5	155.23	157.58	156.7	156.19	161.86	157.73	153.55	162.4	156.96	157.99	156.7	159.28	156.01
970.23	157.58	150.57	156.96	157.21	158.24	155.74	156.57	157.21	156.19	161.09	156.7	153.63	162.4	156.7	158.24	156.96	159.79	156.02
971.23	157.32	150.57	156.44	157.21	158.24	155.9	156.82	155.93	155.93	161.35	157.47	153.79	162.4	156.19	158.76	156.96	159.79	156.4
972.23	157.32	150.57	156.96	157.21	158.5	155.99	158.84	155.67	156.19	161.86	156.44	154.13	162.65	156.44	159.02	156.7	159.02	156.52
973.23	158.59	149.81	156.44	156.44	158.76	155.99	158.59	156.19	155.67	161.09	156.96	154.05	162.4	156.19	157.73	156.7	159.28	156.14
974.23	158.34	150.57	156.44	156.96	158.24	155.82	157.32	156.7	155.93	161.86	156.96	153.38	163.16	156.44	159.02	156.7	159.28	155.89
975.23	158.84	150.57	156.96	156.96	158.5	155.82	158.59	155.93	155.93	161.09	156.7	153.71	162.14	156.96	159.02	156.44	159.02	156.65
976.23	158.34	149.81	156.44	156.96	157.99	155.74	157.58	156.44	155.42	161.35	156.44	153.79	161.89	155.93	157.47	156.96	159.79	155.89
977.23	158.84	150.32	156.44	157.47	157.99	155.82	158.59	156.7	156.19	161.61	157.73	153.63	163.67	156.7	159.02	156.7	159.53	155.76
978.23	158.59	150.06	156.7	157.21	158.24	155.57	157.83	155.93	155.93	161.09	157.47	153.88	162.14	156.7	158.76	156.96	159.02	156.14
979.23	158.08	150.06	156.44	157.21	158.5	155.91	157.58	156.96	155.93	160.83	157.21	154.21	162.4	156.96	157.73	156.7	159.02	156.27
980.23	158.59	150.32	156.44	156.96	157.73	155.31	158.34	156.7	155.67	161.35	156.96	154.13	162.91	156.44	159.02	156.96	159.28	156.27
981.23	157.58	150.06	156.96	157.47	158.24	155.48	157.83	156.7	156.44	161.61	156.44	153.79	162.4	156.19	157.99	156.19	159.02	156.02
982.23	157.32	150.06	155.93	157.47	157.99	155.23	156.57	156.44	156.19	161.35	155.93	153.71	162.91	156.19	158.76	156.19	159.28	155.51
983.23	158.59	150.57	156.7	157.73	158.5	155.23	158.59	156.19	155.67	161.86	156.96	153.13	163.42	155.93	159.02	156.44	159.79	155.76
984.23	157.83	150.57	155.93	157.21	158.24	155.31	156.82	156.19	155.93	161.35	156.96	153.37	162.4	157.21	157.99	156.44	160.05	155.76
985.23	157.83	150.32	156.96	157.73	158.5	155.74	158.08	155.42	156.44	161.35	156.7	153.63	162.65	156.96	159.02	156.44	159.02	156.14
986.23	158.34	150.06	155.67	157.73	158.76	155.57	157.83	156.44	155.67	161.61	156.7	153.96	162.4	155.93	157.99	156.7	159.53	156.27
987.23	157.83	149.81	156.7	157.21	158.76	155.48	157.58	155.93	155.93	161.61	156.96	153.46	162.4	156.96	158.5	156.7	159.79	155.64
988.23	157.83	150.06	156.19	157.73	158.76	155.65	157.58	156.19	156.19	162.12	156.96	153.88	162.4	156.19	158.76	156.7	159.28	155.89
989.23	157.83	149.56	156.19	157.21	158.24	155.57	157.07	155.93	155.16	162.12	155.93	153.54	161.89	156.7	157.73	156.96	159.02	155.64
990.23	159.6	149.81	156.44	157.21	158.76	155.4	157.07	156.96	156.44	161.09	156.7	153.54	163.67	156.7	158.5	156.96	159.79	155.89
991.23	159.09	149.56	155.93	157.47	159.02	155.82	159.09	155.67	155.93	161.09	156.44	153.46	164.18	156.7	158.76	157.21	158.76	156.01
992.23	159.35	150.06	156.7	156.7	158.5	155.06	158.59	156.7	155.16	162.12	157.47	153.37	162.4	156.44	158.5	156.96	159.28	155.64
993.23	158.34	150.32	156.7	156.7	158.5	155.23	157.32	156.19	156.19	161.61	156.44	153.29	161.89	156.7	159.02	156.96	159.28	155.76
994.23	158.34	150.06	155.93	156.96	159.02	155.82	158.34	155.93	155.67	161.09	156.19	153.46	163.67	156.44	158.24	156.7	159.28	155.51
995.23	158.84	149.81	155.93	156.96	158.5	155.4	158.08	157.21	155.67	161.61	156.19	153.63	163.16	155.42	159.28	156.96	159.28	155.13
996.23	158.84	150.06	156.19	157.47	158.76	155.31	157.83	156.7	155.93	161.61	156.96	153.54	162.91	156.7	158.5	156.96	159.28	155.38
997.23	159.6	150.32	155.93	156.96	158.76	155.15	158.08	156.7	154.9	161.86	157.73	153.38	163.42	156.44	159.02	157.21	160.05	155.13
998.23	158.59	150.32	156.19	156.7	158.24	155.48	158.08	156.44	154.9	161.35	156.7	153.12	163.67	156.7	158.5	156.96	159.28	155.89
999.23	159.35	150.32	156.7	156.44	158.5	155.32	159.85	156.7	156.19	161.35	157.47	153.12	162.91	156.19	158.5	156.96	159.28	155.76
1000.23	158.34	150.57	155.93	156.44	158.5	155.65	157.58	156.44	155.67	162.38	156.7	153.29	163.16	156.19	159.28	156.96	159.02	155.51
1001.23	158.59	150.32	156.44	156.7	158.24	155.48	159.6	156.96	155.67	160.83	156.7	153.21	163.42	156.7	158.76	156.19	158.76	155.38
1002.23	158.34	149.56	156.44	156.44	158.5	155.31	157.07	156.96	155.93	162.38	157.21	153.29	162.4	156.7	159.28	156.96	159.28	155.89
1003.23	158.08	150.32	155.93	156.7	158.76	155.15	157.32	155.93	155.93	162.64	155.67	153.62	163.16	156.7	158.5	156.7	159.79	155.13
1004.23	158.08	149.81	156.44	156.19	158.24	155.9	157.32	156.44	155.42	162.38	156.96	153.38	163.42	156.19	158.5	156.19	159.02	156.14
1005.23	158.84	150.06	156.44	156.44	157.73	155.32	158.08	156.19	155.16	161.09	156.96	153.79	162.65	156.96	159.02	156.7	159.79	155.51
1006.23	157.58	150.06	156.44	155.93	158.5	155.32	158.59	156.44	155.42	161.86	156.19	153.37	162.91	156.7	158.5	156.7	159.02	155.76
1007.23	157.58	150.06	156.19	155.93	158.5	155.48	157.83	156.44	155.93	161.61	156.19	153.38	163.42	156.19	157.99	156.96	159.53	155.51
1008.23	158.34	149.56	156.44	156.44	159.02	155.31	158.08	157.21	155.93	161.35	157.47	153.38	163.42	155.93	158.5	156.19	159.53	155.26
1009.23	158.08	149.81	155.93	156.7	158.24	155.4	157.58	156.7	155.16	161.61	156.19	153.54	163.16	155.93	158.5	156.96	159.53	156.01
1010.23	157.32	149.56	155.42	155.93	157.73	155.32	158.34	155.93	155.16	161.35	156.19	153.13	162.65	156.44	158.5	156.7	158.24	156.02
1011.23	157.58	150.32	156.19	156.19	158.5	155.31	157.07	156.19	155.93	161.35	156.44	153.38	163.42	156.19	158.76	156.19	159.28	155.76
1012.23	158.59	150.06	155.93	156.44	157.47	155.48	156.57	156.44	155.67	161.61	156.7	153.29	162.91	156.19	157.73	155.42	158.76	155.76
1013.23	158.34	149.56	156.19	156.7	158.76	155.4	158.34	156.7	155.67	161.86	157.21	153.54	163.16	157.21	158.24	156.44	159.79	154.88
1014.23	157.83	150.06	155.93	156.7	158.24	155.99	157.83	155.93	156.19	161.61	156.7	153.38	163.67	156.7	157.99	156.44	159.02	156.4
1015.23	158.59	150.32	156.19	156.44	158.5	155.82	157.83	155.67	155.93	162.12	156.7	153.54	162.14	155.42	158.76	156.44	158.76	156.02
1016.23	157.58	150.06	156.19	156.19	158.5	155.32	157.83	156.19	155.16	161.09	156.19	153.38	163.42	156.19	158.5	156.19	159.53	155.38
1017.23	158.34	149.56	155.93	156.44	158.24	155.4	156.82	156.44	155.16	162.12	157.73	153.29	162.91	156.19	158.24	155.93	159.53	155.63
1018.23	158.84	149.81	155.93	156.19	157.47	155.57	157.58	155.16	155.42	161.61	156.44	153.46	163.93	156.96	158.24	156.44	159.02	155.26
1019.23	159.09	149.56	156.19	156.44	158.24	155.65	157.58	156.44	155.16	161.35	157.21	153.21	163.67	156.7	157.99	155.67	159.53	155.76
1020.23	158.84	149.81	156.19	156.19	157.99	155.23	157.07	156.19	155.67	161.35	156.96	153.04	163.42	156.96	157.73	156.19	158.5	155.01
1021.23	158.34	149.81	156.19	156.19	158.5	156.15	157.32	155.42	155.67	161.61	157.73	154.04	162.4	156.96	158.24	156.19	159.53	155.76
1022.23	157.83	150.06	156.96	156.19	157.47	155.99	158.34	156.96	155.42	161.61	156.7	153.71	163.42	156.7	157.73	156.96	159.53	156.27
1023.23	157.32	150.06	156.44	156.19	158.76	155.82	157.58	155.93	155.93	161.09	156.96	153.37	162.91	157.47	159.28	156.7	159.02	155.76
1024.23	158.34	149.81	156.19	155.93	157.73	155.99	156.57	156.44	155.67	161.35	157.21	153.46	163.42	156.44	157.21	156.7	159.28	155.76
1025.23	158.34	150.32	156.19	155.67	158.24	156.49	158.08	154.9	155.93	160.83	156.19	153.63	163.67	157.21	157.73	155.93	158.5	156.52
1026.23	157.83	149.81	156.7	156.19	157.99	155.74	157.07	156.7	155.42	161.35	156.44	153.29	162.91	156.44	158.5	156.19	159.02	155.76
1027.23	158.08	150.06	156.7	155.67	158.5	156.07	157.32	156.7	156.7	161.86	156.44	153.63	162.65	156.96	159.28	156.44	159.02	155.64
1028.23	158.08	150.32	156.7	156.44	159.28	156.08	156.32	155.16	154.9	162.38	157.21	153.46	163.16	156.7	157.73	156.96	159.53	155.89
1029.23	158.59	149.81	156.19	155.42	158.76	155.82	156.32	156.19	155.42	161.35	157.73	153.46	162.65	156.19	158.24	156.19	159.53	155.76
1030.25	157.58	150.32	156.19	156.19	158.76	155.57	157.32	157.21	155.42	161.61	156.19	153.21	161.63	156.96	157.47	156.44	159.02	155.51
1031.25	157.83	150.32	155.67	155.67	157.99	155.99	157.32	156.7	155.42	160.83	156.44	153.46	162.4	156.7	157.99	156.7	159.02	155.63
1032.25	158.08	150.32	155.42	155.93	158.24	155.99	156.57	156.96	155.42	161.09	156.96	153.13	162.91	155.93	158.24	156.19	158.5	155.13
1033.23	156.82	150.32	156.7	156.19	158.76	155.57	157.07	157.21	155.93	161.86	156.44	153.29	162.91	155.93	157.73	156.44	158.76	155.51
1034.25	156.82	150.57	156.44	155.67	159.02	155.82	157.58	156.96	155.93	161.35	155.67	153.04	163.16	156.7	157.47	157.47	160.31	155.51
1035.25	157.32	150.32	156.7	155.67	157.99	155.82	157.83	157.47	155.67	162.38	156.96	153.04	161.63	156.7	158.5	157.47	158.24	155.76
1036.25	157.83	151.33	156.96	155.67	158.24	156.07	156.57	156.19	155.42	161.35	156.96	153.21	161.89	156.96	159.28	156.96	159.53	155.26
1037.25	158.34	150.32	156.44	156.44	158.24	155.82	158.59	156.44	155.42	161.61	156.96	153.54	162.65	156.7	157.47	156.44	159.53	155.38
1038.25	158.08	150.82	156.96	155.67	159.02	155.91	157.58	156.96	155.67	161.86	156.19	153.38	162.4	156.7	158.76	156.96	159.02	155.51
1039.25	157.83	150.06	155.93	156.19	158.76	156.07	157.32	156.7	155.16	162.12	156.7	153.29	162.91	156.19	157.73	156.96	159.53	155.64
1040.25	158.08	150.06	156.7	156.19	158.76	156.07	158.34	157.21	155.67	161.86	156.19	153.46	162.4	156.44	158.24	155.93	159.02	155.64
1041.25	157.58	149.81	156.19	156.44	158.24	156.07	156.32	155.93	155.67	161.35	156.44	153.37	162.4	156.44	158.76	156.96	159.02	155.51
1042.25	157.07	149.81	156.19	156.44	158.5	155.99	158.34	155.67	156.19	161.61	156.44	153.21	161.12	156.7	158.5	156.7	159.28	155.89
1043.25	157.32	149.81	155.93	156.19	158.76	156.33	158.08	156.7	155.67	161.61	156.19	153.29	161.63	156.96	157.99	156.96	158.76	155.89
1044.25	157.83	149.56	156.19	156.44	157.99	156.41	157.83	156.96	155.67	162.12	155.67	153.38	161.38	156.7	158.24	155.93	158.76	155.76
1045.25	158.34	149.56	156.19	155.93	158.24	156.07	158.34	155.67	155.93	161.09	156.7	153.21	162.4	156.7	157.73	156.7	158.76	155.89
1046.25	157.83	149.56	155.42	156.7	156.96	156.58	158.59	156.44	155.67	161.61	156.19	153.88	162.4	156.96	158.24	156.44	158.24	156.14
1047.25	158.08	149.56	155.42	156.19	157.99	156.32	158.59	157.21	155.16	161.35	155.93	153.62	161.89	155.67	157.21	156.44	158.76	156.02
1048.25	157.07	149.3	155.67	156.44	158.24	155.99	158.08	156.96	155.67	161.35	156.44	153.71	161.89	156.7	158.5	156.96	158.76	155.89
1049.25	157.83	149.3	156.44	156.7	157.73	156.24	158.34	156.44	155.42	161.09	156.7	153.79	161.63	155.93	158.24	156.44	159.53	155.39
1050.25	157.07	149.56	156.44	156.44	158.76	156.33	159.35	156.96	155.67	161.61	156.44	154.04	161.63	156.7	157.73	156.7	158.5	155.89
1051.25	157.83	149.3	155.67	156.44	157.99	155.82	159.09	157.21	155.42	161.61	156.44	153.12	161.89	156.19	157.47	156.44	158.76	155.26
1052.25	158.08	149.81	155.42	156.19	157.99	155.99	158.84	157.21	155.16	161.09	155.67	153.12	162.4	156.7	157.21	157.21	158.24	155.38
1053.25	157.83	149.3	155.93	156.7	157.99	155.91	160.36	156.19	155.93	161.86	156.44	153.46	161.89	156.44	158.24	156.7	158.5	155.51
1054.25	158.08	149.05	156.19	156.96	158.24	155.65	159.85	156.96	155.42	160.83	156.7	153.37	162.4	155.67	158.76	156.44	158.76	155.13
1055.25	158.08	149.56	155.93	156.7	158.76	156.16	159.35	156.7	155.42	160.83	155.93	153.21	162.4	156.19	157.21	156.96	159.02	155.89
1056.25	156.82	149.56	156.19	156.19	158.24	155.9	157.58	157.21	155.42	161.86	156.44	153.12	161.89	155.93	158.5	156.7	158.5	155.51
1057.25	157.07	149.56	155.67	156.96	157.99	156.07	158.84	155.67	155.42	161.09	155.67	153.21	162.4	156.19	157.47	156.44	159.28	155.13
1058.25	157.32	148.8	155.67	156.7	157.47	156.08	159.6	155.93	155.16	161.35	156.44	153.29	162.4	155.93	158.76	156.7	159.02	155.26
1059.25	157.83	149.05	156.19	156.7	158.76	156.08	160.36	155.93	155.67	161.35	156.19	153.12	162.14	155.93	158.5	156.96	158.76	155.38
1060.25	157.83	149.05	156.19	156.7	158.24	155.99	159.85	156.19	155.16	161.86	156.7	153.04	162.14	156.44	158.76	156.44	159.28	155.89
1061.25	157.83	149.3	155.93	156.19	158.76	156.08	159.6	156.7	155.67	162.38	156.96	153.46	161.38	155.93	159.02	156.7	159.28	156.14
1062.25	157.32	149.3	155.67	155.93	158.24	156.16	161.12	157.21	155.42	161.86	156.44	153.54	162.4	155.93	157.47	156.96	158.5	156.01
1063.25	157.83	150.06	156.44	156.19	157.73	155.99	159.35	155.93	155.67	162.64	156.44	153.12	161.63	156.96	157.99	157.21	158.76	155.89
1064.25	157.07	150.06	156.19	155.93	158.24	155.91	158.84	155.67	154.9	161.61	156.7	153.2	162.14	156.7	157.99	156.7	159.02	155.51
1065.25	157.58	149.81	155.93	156.19	158.24	155.82	160.87	157.21	155.42	161.61	156.44	153.29	162.14	155.67	158.5	157.21	158.5	155.63
1066.25	157.07	149.56	155.67	155.93	158.24	155.74	159.6	155.42	155.42	161.86	156.19	153.37	162.14	156.7	157.73	156.44	158.76	155.39
1067.25	158.59	149.56	155.93	156.44	158.24	155.65	161.12	156.19	155.42	162.12	156.44	153.37	162.4	155.42	157.47	156.96	159.28	155.26
1068.25	158.59	149.3	155.42	156.19	158.5	155.82	161.12	155.67	155.42	161.61	156.7	153.12	162.91	155.93	157.47	156.44	159.02	155.51
1069.25	157.07	149.3	155.42	156.19	158.5	155.74	159.09	156.44	155.16	161.86	155.93	153.29	162.4	155.93	158.24	156.19	157.99	155.76
1070.25	156.82	148.8	155.67	155.67	157.47	155.57	160.36	156.7	155.42	162.12	155.93	152.7	161.38	155.16	157.99	156.7	158.76	155.51
1071.25	157.58	149.56	156.7	155.93	158.5	155.82	158.59	155.42	155.67	161.86	156.96	153.04	162.91	155.93	158.5	155.93	159.02	155.13
1072.25	158.84	149.56	155.42	155.93	158.24	155.4	159.09	156.7	155.16	161.86	157.47	152.7	162.91	155.67	157.99	155.93	158.76	154.88
1073.25	158.34	149.56	155.67	155.93	157.73	155.91	159.35	156.44	155.67	161.61	156.7	153.12	161.89	156.7	158.5	156.44	158.76	155.38
1074.25	157.58	149.3	155.93	156.19	158.5	155.57	158.59	156.19	154.9	162.38	156.7	153.2	161.89	156.19	159.28	157.21	158.76	155.63
1075.25	158.34	149.56	155.93	156.19	157.99	155.74	159.6	156.7	155.16	161.61	155.93	153.37	162.91	156.7	159.02	156.44	158.24	155.13
1076.25	157.83	149.05	155.93	156.44	158.5	155.32	159.35	155.93	155.93	161.86	156.44	152.37	162.14	156.44	157.73	156.7	159.28	154.25
1077.25	158.08	149.05	155.93	156.19	157.73	155.15	159.6	155.42	155.42	161.61	156.96	152.95	162.14	155.93	158.76	156.19	158.5	155.38
1078.25	157.83	149.3	156.44	156.19	158.5	155.66	160.11	155.67	155.42	161.61	155.67	153.2	162.14	155.93	157.73	156.96	159.53	155.38
1079.25	158.84	149.3	155.67	156.19	158.76	156.08	160.87	155.93	155.16	161.35	155.67	153.46	162.4	156.7	157.73	155.67	159.02	155.64
1080.25	157.58	149.05	155.93	156.44	157.99	155.99	158.84	155.67	155.67	161.61	155.67	153.62	161.89	156.44	159.02	156.7	159.53	156.01
1081.25	157.07	148.8	155.93	156.44	158.5	155.66	159.85	156.44	154.39	161.86	155.67	153.12	162.65	155.93	158.24	156.7	158.5	155.01
1082.25	158.08	148.8	155.67	156.44	157.99	156.08	160.36	156.44	155.16	161.86	155.93	153.37	161.89	156.44	158.24	156.96	158.5	155.51
1083.25	156.82	149.05	156.19	156.96	158.5	155.74	160.36	157.21	156.19	162.38	155.42	153.12	162.14	156.44	158.76	156.44	159.02	155.38
1084.25	158.84	149.05	156.19	156.19	158.24	155.74	160.87	156.19	155.16	161.61	156.96	152.87	162.14	155.67	159.02	156.19	158.76	155.26
1085.25	157.58	148.54	156.19	156.7	158.24	155.41	159.85	156.44	155.42	162.12	156.7	153.37	162.91	156.19	158.76	156.19	159.53	155.26
1086.25	157.83	149.3	156.7	156.44	158.24	155.49	159.85	156.44	155.67	161.86	156.44	153.21	162.14	155.67	158.24	156.96	158.76	154.76
1087.25	158.08	149.05	156.19	156.19	158.24	155.49	159.09	155.42	155.16	161.35	156.19	152.87	161.89	155.67	158.5	156.44	158.76	155.38
1088.25	157.83	148.8	156.19	155.93	158.76	155.15	160.11	155.93	155.42	161.86	155.42	153.04	162.14	156.44	159.02	156.96	158.5	155.01
1089.25	157.32	148.8	156.44	156.7	157.99	155.74	160.62	156.7	155.67	161.35	155.93	153.21	162.4	155.93	158.5	156.44	158.76	155.89
1090.25	158.08	148.54	155.67	156.7	158.24	155.32	160.11	156.19	155.93	162.12	156.44	153.45	161.89	155.93	158.24	156.96	158.5	155.13
1091.25	157.58	148.54	155.67	156.44	158.76	155.49	158.84	156.96	155.42	161.61	156.19	153.37	161.89	156.19	157.73	156.19	159.02	155.51
1092.25	157.83	148.54	155.42	156.44	157.99	155.66	159.6	155.67	154.39	161.86	156.44	152.79	161.89	155.67	158.24	156.19	158.76	155.51
1093.25	157.58	148.8	156.7	155.93	158.24	155.74	159.85	156.7	154.9	161.86	155.16	152.95	161.63	156.19	157.73	157.21	159.28	155.39
1094.25	157.58	148.8	155.67	156.44	158.5	155.66	159.85	157.21	155.93	162.12	156.19	153.29	161.89	155.67	158.5	156.96	159.53	155.64
1095.25	158.08	148.8	155.67	156.19	158.76	155.83	160.87	155.67	155.93	162.12	155.67	153.46	162.4	156.44	158.24	155.67	158.76	155.51
1096.25	157.83	148.8	155.67	155.67	158.24	155.99	160.87	156.19	154.9	161.86	156.19	153.29	161.63	155.67	158.5	156.19	158.76	155.51
1097.25	157.07	148.29	154.9	156.19	158.5	155.83	159.35	156.96	155.93	161.09	156.19	153.54	162.4	155.67	157.21	155.93	158.76	155.26
1098.25	157.58	148.8	155.16	155.42	157.99	155.74	158.84	155.93	154.9	161.61	156.44	153.54	162.14	156.19	157.73	156.7	158.24	155.39
1099.25	157.07	148.54	155.67	155.93	158.24	155.49	160.62	156.19	155.16	161.61	156.19	153.71	162.14	156.19	157.99	156.19	159.28	156.14
1100.25	157.58	148.29	155.67	154.9	157.99	155.57	160.62	156.96	155.16	160.83	156.44	153.29	162.14	155.67	157.21	156.19	159.02	155.38
1101.25	156.82	148.54	155.93	155.93	158.24	155.41	158.59	156.19	155.67	161.86	156.19	153.54	162.14	155.93	157.73	157.21	158.76	155.26
1102.25	158.08	148.8	156.19	156.19	157.73	155.66	160.62	156.7	155.67	160.83	156.7	153.37	162.4	155.93	157.73	157.21	159.02	155.89
1103.25	157.58	148.54	156.44	155.93	157.99	155.91	160.36	156.19	154.9	161.86	156.19	153.37	162.65	155.93	157.47	156.44	158.76	155.13
1104.25	157.83	148.8	155.93	155.67	157.99	156.08	160.87	156.7	155.67	160.83	156.7	153.71	161.89	155.67	157.99	156.19	158.24	156.27
1105.25	157.32	148.8	156.19	155.67	157.73	155.49	160.62	156.44	155.16	160.83	155.67	153.12	162.14	156.7	158.24	156.7	158.5	155.51
1106.25	157.58	148.8	156.19	155.16	157.73	155.66	159.85	155.93	155.42	161.09	155.67	153.21	162.4	156.19	158.5	156.19	157.99	155.26
1107.25	156.82	148.8	156.19	155.93	157.73	155.24	159.35	156.19	155.16	161.09	155.42	153.2	162.14	156.44	158.5	156.7	159.28	155.38
1108.25	157.58	148.8	155.93	155.42	158.24	155.16	160.36	155.67	155.42	161.61	155.93	153.54	161.89	156.19	158.24	156.19	158.24	155.51
1109.25	156.82	149.05	156.44	155.67	157.47	156	159.09	156.44	154.65	161.61	156.96	153.54	161.63	156.7	157.73	156.44	158.24	155.89
1110.25	157.83	148.8	155.67	155.42	156.96	155.83	159.35	156.44	155.42	161.61	155.67	153.71	162.91	156.19	157.73	155.67	158.76	156.02
1111.25	156.82	149.05	155.93	155.67	157.21	154.9	158.34	155.93	155.67	161.61	156.7	153.04	162.14	156.7	159.02	156.44	159.28	155.01
1112.25	157.58	148.8	155.93	155.93	157.73	155.41	159.6	156.19	155.16	161.61	156.19	153.54	163.16	155.67	157.73	157.21	159.02	155.89
1113.25	157.32	148.29	155.93	155.67	156.96	156.08	159.09	155.42	155.42	162.12	156.19	153.79	161.38	155.67	157.73	156.19	159.28	156.27
1114.25	157.32	148.8	156.19	155.42	156.96	156.25	159.85	156.19	154.9	161.35	156.19	153.87	162.91	155.93	157.99	155.67	157.99	155.76
1115.25	157.58	149.05	155.93	155.42	156.96	155.66	159.6	156.19	155.42	161.35	156.19	153.79	160.87	155.93	158.24	155.93	159.02	155.51
1116.25	156.82	148.8	156.44	155.93	156.96	155.58	159.35	155.67	155.42	161.86	156.19	153.62	161.63	156.44	157.73	155.67	158.5	155.38
1117.25	157.32	149.05	156.44	156.19	157.21	155.49	159.6	156.19	155.42	161.61	155.67	153.71	161.63	155.93	157.47	156.19	158.76	155.01
1118.25	156.32	148.54	155.16	155.93	156.7	155.07	159.35	155.67	155.42	161.61	155.42	153.37	161.63	156.19	157.47	155.67	158.24	155.51
1119.25	156.57	148.8	155.16	155.42	156.96	155.49	159.6	156.7	155.16	161.35	155.67	153.12	161.89	156.44	157.47	155.67	157.73	155.51
1120.25	155.56	148.29	155.93	155.67	157.47	155.66	159.35	156.44	155.42	161.35	155.67	153.04	161.38	155.16	157.99	155.67	158.76	155.01
1121.25	156.57	149.3	156.7	156.44	157.21	155.58	159.85	155.16	154.9	161.86	155.67	153.62	161.38	155.67	157.99	155.42	158.76	155.51
1122.25	155.81	148.8	155.67	156.19	157.47	155.16	157.83	155.16	155.42	161.61	155.67	153.37	161.12	155.67	157.47	155.67	159.02	155.64
1123.25	156.82	148.8	156.19	155.93	157.73	155.41	159.35	155.67	155.42	161.35	155.93	153.62	161.63	155.67	158.5	155.93	158.24	155.14
1124.25	155.81	148.8	156.19	155.93	157.73	155.66	159.35	156.19	154.9	161.35	155.67	153.88	161.12	155.42	157.73	155.67	158.76	155.64
1125.25	156.32	149.05	155.93	156.19	157.21	155.41	160.11	155.42	154.9	161.86	156.19	153.62	161.63	155.93	158.24	156.44	159.02	156.01
1126.25	156.57	148.8	155.42	156.44	157.47	154.99	159.35	157.47	155.16	161.35	155.67	153.87	162.14	155.16	157.99	156.19	157.99	155.13
1127.25	156.82	148.8	155.93	155.42	157.99	155.24	158.84	156.7	154.9	160.31	156.44	153.54	161.63	155.93	157.73	155.67	158.5	155.13
1128.25	157.07	148.8	155.67	155.93	158.5	155.49	158.34	155.42	154.65	161.61	156.7	154.21	161.38	156.44	158.5	156.19	159.28	155.76
1129.25	157.07	149.05	156.7	155.67	158.24	155.75	159.35	155.67	155.67	161.09	155.93	153.45	160.87	156.44	158.5	155.67	159.02	155.64
1130.25	156.82	148.8	156.19	156.19	157.99	156.08	159.09	155.93	155.42	161.09	155.67	153.96	160.87	156.19	157.47	155.67	159.02	155.89
1131.25	157.07	149.56	155.93	155.93	157.73	156.17	159.6	155.93	155.67	161.35	156.19	153.96	161.38	155.42	158.24	155.93	158.76	155.64
1132.25	155.81	148.8	156.44	155.93	157.99	156.42	158.84	156.44	155.16	160.83	156.7	154.55	162.4	155.42	157.21	156.44	158.5	156.65
1133.25	155.81	149.05	156.19	155.67	157.73	156.92	160.36	156.44	154.65	161.61	156.7	154.97	161.63	156.44	157.21	155.93	159.02	156.9
1134.25	156.57	148.8	156.19	155.67	158.24	156.67	158.34	156.44	155.42	160.83	155.16	154.72	161.63	155.42	157.99	155.42	158.24	156.4
1135.25	157.07	149.3	156.19	155.93	157.99	156	159.35	156.7	155.16	161.61	155.93	154.29	161.38	155.93	158.5	154.9	158.76	155.76
1136.25	155.06	148.8	155.93	155.67	157.99	155.58	159.09	156.19	154.14	161.09	155.93	154.3	161.12	155.42	158.24	155.67	158.76	156.27
1137.25	156.32	149.05	156.7	155.67	157.99	155.33	160.11	155.93	154.9	161.35	155.93	153.96	161.63	155.42	157.99	156.7	159.02	155.76
1138.25	156.32	148.8	156.19	155.67	157.99	155.24	159.09	156.19	154.9	161.35	156.7	153.62	161.89	155.93	157.99	155.67	158.5	155.76
1139.25	155.56	148.8	155.42	155.16	157.47	154.91	158.84	156.19	154.9	161.35	155.67	153.45	161.12	156.44	158.5	155.67	159.02	155.13
1140.25	155.31	148.54	156.19	155.67	156.96	154.58	159.35	156.44	154.9	161.09	156.19	153.03	161.38	155.93	157.99	156.44	158.5	154.63
1141.25	157.07	148.29	155.93	155.16	157.47	154.66	158.84	156.7	155.16	161.35	156.19	153.45	161.12	156.96	157.73	155.67	159.02	155.13
1142.25	156.82	148.8	156.7	155.67	157.47	154.66	159.85	156.7	154.9	160.83	155.16	153.29	161.89	156.44	158.76	155.42	158.24	154.75
1143.25	155.81	148.8	155.67	155.67	157.47	154.74	158.59	156.44	155.67	160.57	156.19	153.45	161.63	156.7	158.5	156.44	158.5	155.38
1144.25	156.57	148.29	155.67	155.93	157.21	154.24	158.34	156.19	155.16	161.09	156.44	153.45	161.12	156.19	158.5	156.19	158.24	155.26
1145.25	155.31	148.8	155.93	155.67	157.47	155.16	158.34	156.7	155.42	161.35	156.19	153.96	159.85	156.19	158.24	155.93	158.76	156.14
1146.25	155.81	148.04	155.67	156.19	157.47	156	160.62	157.21	155.42	161.09	156.19	154.63	160.87	155.93	158.76	156.7	159.02	156.27
1147.25	156.06	148.04	155.67	155.67	157.47	155.91	160.11	155.93	155.16	161.35	155.93	154.38	161.12	155.93	157.99	154.9	158.5	156.27
1148.25	155.81	147.53	155.67	155.67	157.99	156.08	159.35	156.7	154.9	161.09	156.19	154.38	161.89	155.67	157.99	156.19	158.24	156.27
1149.25	155.56	148.04	156.19	155.67	157.73	155.5	161.12	155.67	155.16	161.61	155.93	154.38	162.14	155.42	157.99	155.93	158.5	155.64
1150.25	155.81	148.04	155.42	155.93	157.47	155.25	159.6	155.42	155.16	160.31	155.42	154.38	161.89	155.42	157.73	155.42	158.5	155.89
1151.25	156.06	147.78	155.67	155.42	157.21	155.33	160.11	156.44	154.65	161.35	155.16	153.96	161.38	156.19	157.73	155.93	158.24	155.89
1152.25	155.56	148.04	155.67	155.42	157.73	155.16	160.87	156.44	155.16	161.09	156.44	154.04	161.38	155.67	159.28	156.44	158.24	155.64
1153.25	155.56	147.78	155.67	155.67	156.96	154.82	160.62	156.7	154.9	161.35	155.67	153.87	162.65	155.93	157.47	155.67	157.73	155.38
1154.25	156.32	148.29	155.93	155.67	156.96	154.9	159.6	156.19	155.93	161.86	155.42	153.54	160.87	155.67	158.5	155.67	158.24	155.26
1155.25	156.32	148.04	155.93	155.67	156.96	155.41	159.6	156.19	155.16	160.83	155.67	154.04	160.87	156.44	157.99	155.42	159.02	156.01
1156.25	156.32	148.04	155.93	155.93	157.47	155.32	160.36	155.93	154.9	161.61	156.19	154.13	161.63	155.42	157.47	155.42	158.5	156.14
1157.25	155.31	148.29	155.42	155.16	157.21	155.83	158.59	156.7	154.9	160.57	155.93	154.8	161.38	156.19	158.5	155.42	158.24	156.9
1158.25	156.06	147.78	154.9	155.93	156.96	154.91	160.11	155.67	154.65	161.09	155.67	154.38	161.89	155.16	157.99	155.16	158.24	155.76
1159.25	155.56	148.04	155.16	155.67	157.47	155.07	159.6	156.44	155.67	160.05	155.67	153.79	161.89	155.16	158.5	155.93	159.02	155.89
1160.25	155.31	148.04	155.42	155.42	157.21	155.16	159.09	155.42	155.42	161.61	156.19	154.13	161.89	155.42	157.73	155.93	158.5	156.02
1161.25	155.56	147.78	155.16	155.93	157.21	154.41	158.84	155.93	154.65	160.83	156.19	153.71	161.63	155.67	157.99	155.67	157.47	155.51
1162.25	155.31	148.04	155.16	155.93	157.21	154.24	158.59	155.42	155.16	160.83	155.42	153.37	161.63	155.93	157.99	155.42	157.99	155.38
1163.25	155.81	147.53	154.9	155.42	157.73	154.41	159.09	155.93	154.65	161.35	155.16	154.12	162.14	155.42	158.24	156.19	158.5	156.02
1164.25	155.81	147.78	154.9	155.67	157.47	153.82	158.59	156.44	155.42	160.57	156.19	154.04	161.38	155.42	157.47	155.67	158.5	155.64
1165.25	156.82	147.78	155.42	155.42	157.73	153.74	158.84	156.44	154.65	161.35	156.19	153.37	161.63	155.93	157.47	155.93	158.24	155.13
1166.25	156.06	148.04	155.42	156.44	157.47	153.65	159.85	155.93	155.16	161.61	155.93	152.78	162.65	155.42	158.5	155.93	158.5	155.26
1167.25	155.56	148.54	155.42	156.44	158.24	153.32	158.08	155.67	154.14	160.31	156.44	153.29	162.14	156.44	158.5	156.19	158.76	154.88
1168.25	155.31	148.29	155.67	155.93	157.47	153.32	160.11	155.16	155.42	161.35	155.93	153.12	160.87	156.19	157.47	156.19	158.5	154.63
1169.25	154.81	147.53	154.9	155.93	156.96	153.49	159.35	155.93	154.65	160.83	155.42	153.2	161.38	156.44	157.99	155.93	157.99	155.01
1170.25	155.31	148.04	155.67	155.42	157.47	153.23	159.6	155.67	155.16	161.35	155.67	152.62	162.4	155.16	156.7	155.42	159.02	154.63
1171.25	156.06	148.29	155.16	155.67	156.96	153.74	159.35	156.7	154.9	161.35	156.44	153.37	161.63	155.93	157.99	155.16	158.5	155.13
1172.25	156.57	148.54	154.9	155.93	157.73	154.16	159.6	155.93	155.16	161.86	156.19	153.37	162.91	155.93	158.24	156.19	157.99	155.26
1173.25	156.06	148.54	154.39	156.19	157.21	154.24	159.6	156.19	155.16	161.09	155.42	153.62	161.38	155.93	157.99	156.19	158.5	155.01
1174.25	154.81	148.29	155.16	155.67	156.96	154.58	159.35	155.67	155.67	160.57	154.39	153.71	161.38	155.42	156.7	156.19	157.99	155.51
1175.25	156.82	148.29	154.9	156.19	156.96	154.16	160.36	155.93	155.42	161.35	156.19	153.04	161.63	155.67	158.24	156.19	158.76	155.26
1176.25	154.81	147.78	154.9	155.93	157.47	153.99	158.34	155.93	155.16	160.83	155.93	153.54	161.63	155.93	157.47	156.7	158.5	154.88
1177.25	155.56	147.78	155.16	155.93	156.96	153.82	159.85	156.7	155.42	160.57	155.42	153.12	161.89	155.67	158.76	156.44	157.47	155.51
1178.25	155.81	148.29	155.67	155.93	156.96	153.74	159.35	156.19	155.42	160.31	154.65	152.87	161.12	156.19	158.5	155.93	157.99	154.63
1179.25	156.57	147.78	154.65	155.42	157.47	153.74	159.6	156.19	155.16	161.35	155.93	153.04	162.14	155.16	157.99	155.93	158.76	154.76
1180.25	155.31	148.04	154.9	155.93	157.47	153.33	160.11	154.65	154.65	161.35	155.67	152.62	162.4	155.42	157.73	155.93	157.73	154.38
1181.25	155.31	148.04	154.9	155.67	156.96	153.41	160.36	156.44	155.16	161.61	156.44	153.37	162.4	155.93	157.21	155.93	158.24	154.88
1182.25	156.06	148.54	155.42	155.93	157.73	153.4	159.09	155.42	155.67	161.35	156.19	152.78	161.63	155.93	158.5	156.19	158.24	154.38
1183.27	155.06	148.54	154.9	155.67	156.96	154.16	158.84	155.16	155.16	161.61	156.44	152.95	161.12	155.42	158.24	156.44	157.99	155.01
1184.27	155.56	148.29	155.16	155.93	157.21	153.24	160.36	156.19	154.65	160.83	155.67	153.04	162.4	156.19	158.5	156.19	158.76	154.5
1185.27	155.06	147.78	154.9	155.93	157.21	154.25	159.6	154.9	155.16	161.35	156.44	153.2	161.38	155.93	157.99	155.93	158.24	154.75
1186.27	155.56	147.78	154.65	155.93	157.21	154.08	159.09	155.67	154.39	161.09	155.67	153.45	161.89	154.65	157.73	155.93	158.5	155.51
1187.27	154.81	147.53	154.9	155.93	157.21	154.41	159.09	155.16	154.65	160.83	155.67	153.7	161.38	155.67	157.21	155.67	158.24	155.51
1188.27	155.81	148.04	155.42	155.67	156.96	153.99	158.59	155.67	155.16	161.35	155.42	153.37	160.62	155.42	158.76	155.93	159.02	155.13
1189.27	155.56	148.29	154.9	155.67	157.47	153.66	157.58	155.16	155.42	160.83	154.9	153.2	161.89	155.42	156.96	155.93	158.24	155.38
1190.27	154.31	148.04	155.16	155.42	156.7	153.66	159.6	155.42	155.16	161.09	156.19	152.7	161.63	155.16	158.24	155.67	157.73	154.51
1191.27	155.81	147.78	154.65	155.93	157.21	153.57	159.6	155.16	154.9	161.09	155.42	153.2	161.63	155.16	157.73	155.67	157.73	154.63
1192.27	155.81	147.53	155.16	155.67	156.44	153.33	159.6	155.16	154.65	161.35	155.42	152.78	162.65	155.16	158.24	155.93	157.73	154.12
1193.27	156.06	147.03	155.16	155.67	157.47	153.49	159.35	155.16	154.9	160.57	155.42	152.62	161.38	154.9	157.21	155.16	157.47	154.38
1194.27	155.31	146.77	154.65	155.67	156.96	152.74	158.84	155.42	154.65	160.83	155.16	152.28	161.89	155.67	158.76	155.67	158.24	154.25
1195.27	155.06	147.28	154.65	155.16	156.7	152.57	159.85	155.67	155.16	160.83	155.67	152.2	161.12	155.42	157.73	154.65	157.73	153.87
1196.27	155.56	146.52	155.16	155.67	156.44	153.15	158.84	154.39	154.65	161.09	155.42	152.2	161.89	155.42	157.47	155.93	157.99	154.5
1197.27	155.81	146.52	154.65	155.67	156.7	152.99	159.09	155.67	154.65	161.09	155.16	152.45	161.63	154.39	157.21	155.67	158.5	153.87
1198.27	154.81	147.03	154.39	155.16	156.7	152.82	159.35	155.67	155.42	161.09	154.9	152.62	161.89	155.16	158.76	155.93	157.73	154.12
1199.27	155.06	147.03	155.16	155.42	156.96	152.74	159.6	155.42	155.42	160.57	155.67	152.78	162.14	155.67	157.47	155.93	157.73	154.5
1200.27	155.56	146.77	154.39	155.16	156.7	152.49	159.09	154.65	154.9	160.83	155.42	152.03	161.89	155.93	156.44	156.19	157.73	153.87
1201.27	155.81	147.28	154.9	155.42	157.21	152.9	159.6	155.67	155.42	161.35	155.42	152.7	161.63	155.42	157.99	155.93	158.24	154.51
1202.27	155.31	147.28	154.65	154.9	157.21	153.07	159.85	154.65	153.88	160.57	155.42	152.62	162.14	154.39	156.96	155.93	157.99	154.13
1203.27	155.06	147.53	154.9	155.42	156.7	153.07	158.84	155.16	154.65	161.09	155.42	152.12	162.14	155.67	157.21	155.67	158.5	154.25
1204.27	156.32	147.53	154.9	155.42	157.21	152.82	158.84	155.16	154.39	160.57	154.39	152.62	162.14	154.9	157.21	156.19	157.73	153.88
1205.27	155.81	147.78	155.42	155.42	156.44	152.82	160.11	155.67	154.39	161.35	155.67	152.37	161.38	154.9	157.73	155.93	158.24	153.5
1206.27	155.56	148.04	155.67	155.67	156.7	153.07	159.6	155.42	154.65	160.57	155.16	152.28	161.89	156.19	157.99	156.19	157.99	153.75
1207.27	154.81	147.53	154.9	155.42	156.7	153.15	160.11	154.65	155.16	160.83	155.42	152.03	161.89	155.67	158.24	156.44	157.73	153.87
1208.27	155.81	147.28	154.39	155.42	156.96	153.32	160.62	155.16	155.42	161.09	154.9	152.45	162.14	155.67	157.47	155.42	159.02	154.38
1209.27	155.06	147.28	154.39	155.67	157.21	153.15	159.09	155.16	155.16	160.57	154.9	152.2	161.38	155.93	157.73	155.67	157.73	153.87
1210.27	155.56	147.53	154.9	154.9	156.44	153.07	159.85	155.16	154.65	160.57	155.16	152.12	160.87	155.67	156.44	155.93	158.24	153.87
1211.27	155.31	147.53	155.16	155.16	157.21	153.07	160.11	154.39	154.9	160.83	155.93	152.12	161.63	154.9	157.21	154.9	158.24	154
1212.27	155.31	147.28	154.65	154.39	157.73	152.9	158.84	155.67	154.39	160.57	155.16	151.95	161.89	155.67	157.73	154.65	157.99	153.62
1213.27	155.06	147.78	154.9	154.9	155.93	153.07	160.11	154.9	154.65	161.35	155.16	152.12	160.62	154.9	157.73	155.67	158.24	154
1214.27	155.06	147.53	155.16	154.9	157.21	152.98	160.11	154.9	154.65	161.09	155.67	151.87	161.63	155.16	157.47	155.67	157.99	154
1215.27	155.81	147.53	155.16	154.39	157.21	152.48	159.85	155.67	155.16	161.09	155.93	151.61	160.87	155.16	157.73	155.93	158.5	153.12
1216.27	154.31	147.53	154.9	153.88	156.19	152.65	159.09	156.19	154.65	160.05	155.16	151.36	161.63	155.42	157.47	155.93	157.47	153.62
1217.27	155.06	147.28	154.65	154.39	156.96	152.73	160.11	155.67	155.42	161.35	154.9	152.12	161.63	155.16	157.99	155.93	159.02	153.75
1218.27	154.81	147.78	154.39	154.14	156.44	152.81	159.09	155.42	154.65	160.83	155.42	151.53	160.87	154.9	157.99	154.9	157.73	153.62
1219.27	155.06	147.28	154.39	154.39	156.44	152.9	158.84	155.42	154.9	160.05	154.39	151.95	161.12	155.93	156.7	155.16	158.24	153.37
1220.27	156.06	147.03	154.9	154.65	156.44	152.65	159.35	155.93	154.39	159.53	155.42	151.53	161.89	155.67	157.47	155.42	157.73	153.37
1221.27	155.31	147.53	154.9	154.14	156.19	152.65	158.34	155.42	155.42	160.57	154.9	151.53	161.63	155.42	157.21	154.9	158.24	153.5
1222.27	155.06	147.53	154.9	154.39	156.44	153.23	158.59	155.16	154.39	160.83	154.9	151.53	161.63	155.67	157.73	155.42	157.99	153.49
1223.27	155.31	147.53	154.9	154.39	155.67	153.23	158.84	155.42	154.65	160.57	154.9	151.62	161.12	155.93	156.7	154.9	158.24	153.75
1224.27	154.81	147.03	154.9	153.88	155.67	153.99	160.36	155.67	154.65	160.05	154.14	152.28	161.63	155.42	157.47	155.42	157.99	153.88
1225.27	154.31	147.53	154.9	153.88	156.19	154.15	158.08	154.9	154.9	160.05	155.42	152.45	160.11	155.16	156.96	154.65	157.99	154.25
1226.27	154.56	147.28	155.16	153.88	155.93	154.74	158.84	155.16	154.9	160.57	155.16	153.04	161.38	155.42	156.96	154.9	157.73	155.13
1227.27	154.81	147.28	155.16	154.14	156.44	154.74	158.84	155.16	154.39	160.57	154.9	153.46	161.38	155.93	157.47	155.42	157.99	155.76
1228.27	154.05	147.03	155.16	153.88	156.44	154.74	158.34	155.42	154.65	160.57	155.16	153.12	160.62	155.16	158.24	155.42	157.47	155.13
1229.27	155.31	146.77	154.14	153.88	156.7	154.23	158.59	154.14	154.65	160.83	155.16	153.12	161.63	154.9	157.99	155.42	158.24	154.25
1230.27	154.81	147.28	155.16	154.14	155.93	153.48	158.34	155.16	154.65	160.31	154.39	152.7	161.12	154.65	156.7	155.42	157.47	155.13
1231.27	154.31	147.28	154.14	154.14	156.19	153.48	158.08	154.9	154.39	161.09	155.16	152.28	161.38	155.16	157.73	155.42	157.73	154.5
1232.27	154.05	147.28	154.39	154.65	156.19	153.48	158.84	154.14	154.9	160.83	154.14	152.2	161.12	155.16	156.96	154.9	157.21	153.87
1233.27	154.56	147.53	154.9	154.39	155.93	153.06	159.09	154.39	155.16	160.05	155.16	152.03	160.62	154.39	157.21	155.42	157.73	154.25
1234.27	154.31	147.28	154.14	154.14	156.19	152.9	159.35	155.16	154.65	160.57	154.39	152.53	160.36	155.42	157.47	155.16	157.47	154
1235.27	155.06	147.28	154.14	154.9	156.7	152.98	158.84	155.16	153.88	160.31	154.39	151.7	161.38	154.9	157.73	155.16	158.24	153.87
1236.27	154.31	147.28	155.16	154.65	156.44	153.39	158.08	154.65	154.65	159.79	153.63	152.2	161.12	154.9	156.96	154.9	157.47	154.25
1237.27	154.81	147.03	154.9	154.65	155.93	153.31	159.35	155.16	154.14	161.09	154.9	152.2	160.87	154.39	157.73	155.42	157.47	153.75
1238.27	154.56	147.53	154.39	154.39	155.67	153.31	157.83	154.65	154.39	159.79	153.63	151.7	160.62	154.9	157.21	155.42	157.73	153.87
1239.27	154.05	147.28	154.9	154.9	156.7	153.06	157.58	155.42	154.9	160.57	155.42	151.36	160.87	155.16	157.21	155.42	158.24	153.75
1240.27	153.8	146.77	154.9	154.65	156.7	152.4	158.59	154.9	154.9	160.83	155.16	151.61	160.62	155.67	156.44	155.67	156.96	153.75
1241.27	155.06	146.77	155.16	154.9	156.7	152.48	159.09	154.14	155.16	160.31	154.39	151.78	161.38	154.9	156.7	155.42	158.24	153.37
1242.27	154.81	147.53	155.16	154.65	156.44	152.48	159.35	154.39	154.9	160.05	154.14	151.28	161.38	154.65	157.47	155.67	158.24	152.87
1243.27	154.05	147.53	154.39	154.39	156.19	151.98	160.36	153.37	154.65	161.09	155.42	151.53	161.89	155.16	157.47	155.16	157.21	152.87
1244.27	154.05	147.78	155.16	154.65	155.67	152.14	159.09	154.14	154.65	159.79	154.9	151.28	160.36	155.16	158.5	154.65	157.21	152.99
1245.27	153.8	147.28	154.9	153.88	156.19	151.89	159.09	153.88	155.16	160.57	154.9	151.03	160.87	154.9	157.47	155.42	157.21	152.74
1246.27	154.05	146.77	154.65	154.39	156.19	151.97	158.84	154.39	154.9	160.05	154.9	150.95	161.63	155.16	157.47	154.9	157.73	152.11
1247.27	154.56	147.03	154.39	154.39	156.19	151.81	158.84	154.14	154.39	160.57	154.9	150.7	161.63	155.16	156.96	155.16	157.47	152.49
1248.27	155.56	147.03	154.14	154.39	155.67	152.4	159.35	154.14	154.39	160.31	154.9	151.7	160.87	155.16	156.96	155.42	157.99	153.62
1249.27	154.56	146.77	154.65	154.14	156.7	152.65	159.85	154.14	154.14	160.05	154.14	151.78	160.62	153.88	157.47	156.44	157.47	153.49
1250.27	154.31	147.53	154.9	154.9	156.44	151.9	159.85	154.9	154.14	160.05	154.65	151.53	162.14	154.9	157.47	155.42	157.73	152.99
1251.27	154.31	146.77	154.39	154.65	155.67	151.98	158.08	154.65	154.39	161.09	154.39	151.36	160.62	154.9	157.99	156.19	156.96	153.12
1252.27	153.55	146.77	154.39	154.65	155.93	152.39	160.36	153.88	154.65	160.57	155.16	151.03	161.38	154.65	157.99	155.42	157.73	152.99
1253.27	154.31	147.03	154.14	154.39	156.7	152.56	159.85	153.88	154.39	160.57	156.44	151.11	161.38	156.19	157.21	155.93	157.73	152.99
1254.27	154.31	146.52	153.88	154.9	156.19	152.81	158.34	153.88	154.39	160.83	155.16	151.78	160.36	155.16	157.21	155.93	157.73	153.12
1255.27	154.56	146.77	154.65	154.9	156.7	152.39	159.85	153.88	154.39	160.83	154.39	151.53	161.38	155.67	157.47	155.93	158.24	153.24
1256.27	153.3	146.52	154.65	154.65	156.7	152.39	159.85	153.88	155.16	161.86	155.16	151.36	161.63	155.16	157.99	155.93	157.99	153.12
1257.27	154.31	147.03	154.39	154.65	156.7	152.4	160.62	153.88	154.65	160.57	154.39	151.28	162.4	155.93	158.24	155.93	157.73	152.87
1258.27	154.56	147.03	153.88	154.9	155.93	151.98	159.09	153.88	154.9	160.31	154.14	151.2	161.38	155.16	157.21	155.67	157.73	152.74
1259.27	153.8	146.77	154.39	154.65	156.44	151.64	159.6	153.37	154.14	161.09	154.14	150.7	161.12	155.16	156.7	155.16	157.47	152.12
1260.27	155.06	146.77	154.14	154.65	155.93	151.64	160.11	153.63	154.14	160.83	155.42	151.03	161.38	154.9	157.21	155.93	157.73	152.24
1261.27	154.81	147.03	153.63	154.14	156.19	151.31	159.85	153.12	154.14	161.09	156.19	150.95	160.87	154.9	157.47	155.42	157.73	152.74
1262.27	154.81	147.53	154.39	154.14	156.44	151.06	160.11	154.65	154.14	161.35	154.65	150.37	161.38	154.9	157.99	155.42	156.96	152.87
1263.27	154.31	146.52	154.9	153.88	156.44	151.31	159.6	153.12	154.65	160.31	154.39	150.7	160.62	155.16	157.21	154.14	158.24	152.12
1264.27	154.56	146.52	154.39	154.65	156.7	151.23	159.09	153.12	153.88	160.83	155.42	150.11	160.87	155.42	157.99	156.19	158.5	152.12
1265.27	155.06	146.77	154.14	154.14	155.93	151.31	159.35	153.63	154.9	160.31	154.14	150.37	160.87	154.65	157.21	154.39	156.96	152.49
1266.27	154.56	146.52	154.14	154.39	156.96	150.64	158.84	153.37	154.14	160.57	153.88	150.95	161.12	154.65	157.73	154.39	156.96	152.87
1267.27	154.81	146.52	153.63	154.65	156.44	151.48	159.35	152.86	153.63	160.31	154.39	151.03	160.87	154.9	156.96	154.9	157.21	153.12
1268.27	154.56	146.52	153.88	154.39	155.93	151.39	159.35	153.37	154.14	160.57	154.9	150.7	160.11	155.16	157.21	154.9	157.73	152.49
1269.27	155.31	146.77	154.14	154.39	156.44	151.89	158.84	153.88	154.14	160.05	154.9	151.03	161.38	155.42	157.21	154.65	157.47	152.49
1270.27	154.31	146.77	154.39	154.14	155.67	151.48	159.09	153.37	154.65	159.79	154.65	150.95	161.38	155.16	156.7	154.9	156.7	152.37
1271.27	154.31	146.02	154.14	154.65	156.96	151.9	158.34	153.88	154.14	160.05	154.65	151.03	160.87	154.65	157.99	154.39	157.73	153.24
1272.27	154.56	146.27	155.16	154.65	156.44	151.9	158.84	153.63	154.39	159.53	153.12	151.2	160.62	155.42	157.47	155.16	157.47	152.74
1273.27	154.56	145.77	154.65	154.39	156.44	150.81	158.59	153.37	154.65	160.57	154.39	150.53	161.89	154.39	156.96	154.65	156.96	152.62
1274.27	155.06	146.27	154.14	154.5	153.21	151.64	158.59	153.12	154.14	160.02	154.68	150.86	161.12	154.39	157.21	155.18	155.98	152.24
1275.27	154.31	146.52	154.14	153.75	153.46	150.98	158.34	153.63	153.88	159.77	155.19	150.62	161.12	155.93	156.96	155.18	157.52	152.37
1276.27	153.8	146.02	154.39	153.24	152.96	151.31	158.08	154.14	154.39	159.51	155.7	150.53	161.12	155.16	157.47	155.18	156.75	152.37
1277.27	154.56	145.77	154.14	154	152.71	151.73	159.09	152.86	154.39	160.52	154.42	150.95	160.87	155.16	157.47	154.93	156.75	152.87
1278.27	155.06	146.52	153.88	154.5	153.46	151.14	158.59	153.88	154.39	160.02	155.44	150.36	161.63	154.9	157.47	155.69	156.49	152.62
1279.27	153.55	146.02	154.39	152.99	152.96	151.14	157.83	154.14	154.39	159.26	155.7	150.53	160.36	154.39	157.99	154.42	155.98	152.12
1280.27	154.05	146.27	154.39	153.49	153.21	151.31	158.08	154.14	154.39	159.51	155.7	151.11	160.11	154.39	157.73	154.17	155.98	152.49
1281.27	153.8	146.52	154.65	153.24	153.46	151.31	158.59	154.14	154.14	160.02	155.7	150.95	160.87	155.67	156.44	154.93	157.26	153.12
1282.27	153.05	146.27	154.14	152.49	153.21	151.31	157.83	153.63	154.65	159.26	155.19	150.7	160.62	155.16	157.47	154.68	156.75	152.87
1283.27	152.3	146.02	154.9	151.74	152.96	151.23	157.58	153.63	154.9	159.01	155.19	151.36	160.36	154.39	157.21	154.42	155.98	152.62
1284.27	153.05	146.02	154.65	152.49	152.96	151.06	158.08	153.63	154.14	159.51	155.19	150.86	160.36	154.65	156.96	154.42	156.24	152.74
1285.27	153.3	145.77	154.65	152.74	152.71	150.98	158.59	153.63	154.39	160.02	155.19	150.78	159.85	154.14	157.21	153.91	155.73	152.37
1286.27	153.3	146.02	153.88	152.74	152.96	150.56	157.58	153.12	154.14	159.01	154.68	150.37	161.38	154.14	157.21	155.44	155.73	152.37
1287.27	153.05	146.02	154.65	152.49	152.96	151.56	158.84	153.63	153.88	160.27	155.19	151.36	160.87	154.9	156.19	154.93	156.49	152.49
1288.27	152.8	145.77	154.65	152.24	152.71	151.31	157.32	152.86	154.39	158.75	154.42	150.45	160.62	154.65	157.99	154.68	156.24	152.12
1289.27	153.05	146.52	154.14	152.49	153.46	151.31	158.34	153.12	154.65	159.77	154.68	151.03	161.38	154.65	156.44	155.44	156.24	152.99
1290.27	154.31	146.27	153.63	153.75	153.21	151.39	157.83	152.61	154.39	159.26	154.17	150.7	160.11	155.16	157.47	154.17	156.75	152.62
1291.27	153.3	146.52	153.63	152.74	153.46	151.39	157.58	153.12	154.39	159.01	154.68	150.78	160.36	154.65	157.47	154.42	156.24	152.37
1292.27	152.55	145.52	153.63	151.99	152.46	151.64	158.34	153.37	154.14	159.77	154.93	150.95	161.12	154.14	157.21	155.18	155.73	152.99
1293.27	153.05	145.26	153.37	152.49	152.2	151.22	159.09	154.14	153.63	160.52	155.7	150.78	160.62	154.14	155.93	154.68	155.73	152.37
1294.27	153.3	145.77	154.14	152	152.71	151.48	158.34	153.63	154.39	159.77	155.19	150.62	160.87	154.14	156.96	154.93	155.73	152.87
1295.27	153.05	146.02	154.39	151.75	152.96	151.48	157.58	153.63	154.65	159.01	155.19	150.61	160.87	154.9	157.99	154.93	156.49	152.24
1296.27	152.55	146.52	153.63	151.25	153.46	151.81	158.34	152.61	154.39	159.77	154.17	150.95	160.36	154.39	156.7	154.42	155.98	153.12
1297.27	152.05	146.52	153.12	150.75	153.46	152.14	157.83	152.61	153.88	159.26	154.17	151.45	160.36	154.39	156.19	154.42	155.98	153.62
1298.27	153.55	146.27	153.37	152.25	153.21	153.31	158.59	153.37	154.14	160.02	154.93	152.28	160.62	154.39	156.44	154.68	155.98	154.51
1299.27	152.3	146.27	153.37	151	153.21	153.06	158.59	153.37	154.39	160.02	154.93	152.11	161.12	154.39	156.7	155.18	155.98	154.25
1300.27	152.8	146.02	154.14	151.5	152.96	152.23	158.59	152.86	154.14	160.02	154.42	151.86	161.12	154.14	156.96	155.18	155.73	153.62
1301.27	152.55	145.77	153.12	151.25	152.71	152.23	157.83	152.61	153.37	159.26	154.17	151.45	160.62	153.63	156.44	154.68	155.22	153.62
1302.27	152.8	146.02	153.88	151.5	152.96	151.9	159.85	153.37	153.63	161.28	154.93	151.61	160.36	154.39	157.21	154.42	155.98	153.62
1303.27	152.05	146.27	154.14	150.75	153.21	152.06	157.58	152.86	153.63	159.01	154.42	151.7	160.11	154.65	156.44	154.17	156.24	153.62
1304.27	153.3	145.52	153.37	152	152.46	152.39	158.08	153.63	154.14	159.51	155.19	151.53	161.12	154.65	156.96	155.18	156.24	153.62
1305.27	153.55	145.77	153.63	152.25	152.71	152.31	157.83	153.12	154.39	159.26	154.68	151.61	160.36	154.65	156.96	154.42	156.24	153.5
1306.27	152.8	145.77	153.88	151.5	152.71	152.06	157.58	153.37	154.14	159.01	154.93	151.36	160.36	154.65	157.21	154.42	156.24	153.62
1307.28	152.8	145.52	153.63	151.5	152.46	151.73	157.83	153.37	154.65	159.26	154.93	151.36	160.36	153.63	157.73	154.42	155.22	153.25
1308.28	152.05	145.52	152.86	150.75	152.46	151.73	157.32	152.86	153.37	158.75	154.42	151.53	160.11	154.39	156.96	154.17	155.98	153.62
1309.28	153.3	145.52	152.86	152	152.46	151.64	159.6	152.35	153.88	161.03	153.91	150.95	160.62	154.65	156.44	154.68	156.24	153.37
1310.28	153.3	145.26	153.37	152	152.2	151.14	159.09	152.1	154.39	160.52	153.66	150.86	160.62	153.88	155.93	154.68	155.47	153.12
1311.28	153.05	145.77	154.14	151.75	152.71	151.14	159.6	152.86	153.63	161.03	154.42	150.86	159.85	154.65	157.21	153.91	156.24	152.24
1312.28	153.05	145.52	153.88	151.75	152.46	150.56	157.83	151.84	153.88	159.26	153.4	150.69	160.36	154.9	157.21	154.42	156.49	152.99
1313.28	152.8	145.52	153.88	151.5	152.46	150.39	158.08	153.63	153.63	159.51	155.19	150.36	160.62	154.39	156.44	154.68	155.98	152.62
1314.28	152.55	145.77	154.14	151.25	152.71	150.56	159.6	153.12	154.65	161.03	154.68	150.19	160.11	154.65	156.44	154.17	156.24	152.62
1315.28	153.8	145.52	153.88	152.5	152.46	150.56	159.85	153.37	153.88	161.28	154.93	149.86	161.38	154.39	156.19	155.44	155.98	152.37
1316.28	152.8	145.52	154.14	151.5	152.46	151.23	160.11	151.84	153.88	161.54	153.4	150.36	160.11	154.9	157.21	154.17	156.49	153.24
1317.28	153.8	145.77	153.63	152.5	152.71	151.4	157.83	152.35	154.14	159.26	153.91	150.19	160.36	154.39	157.21	154.42	155.98	152.49
1318.28	152.8	145.52	153.63	151.5	152.46	151.73	160.36	153.88	153.63	161.79	155.44	150.36	160.62	154.65	156.44	154.68	156.24	152.99
1319.28	153.55	145.77	154.39	152.07	152.71	151.23	158.84	152.61	154.39	160.27	154.17	150.7	160.62	154.65	158.24	154.68	156.24	153.24
1320.28	152.8	145.77	153.63	151.32	152.71	151.4	158.34	152.86	153.12	159.77	154.42	150.86	160.62	154.14	156.7	154.68	155.73	152.74
1321.28	153.05	146.02	153.88	151.57	152.96	151.14	158.84	153.12	153.88	160.27	154.68	150.45	161.12	154.9	157.21	155.18	156.49	152.87
1322.28	153.3	145.77	153.88	151.82	152.71	151.81	159.85	153.37	153.63	161.28	154.93	150.87	159.85	154.39	156.44	153.91	155.98	153.12
1323.28	153.55	145.77	153.63	152.07	152.71	152.32	158.84	152.86	153.88	160.27	154.42	151.11	160.87	154.65	156.7	154.93	156.24	153.87
1324.28	152.55	146.02	154.39	151.07	152.96	153.14	158.34	152.61	153.37	159.77	154.17	151.78	160.87	154.9	157.73	154.93	156.49	154.63
1325.28	153.55	145.77	154.14	152.07	152.71	152.81	159.35	152.86	154.14	160.78	154.42	151.95	160.87	154.39	156.7	154.93	155.98	154.25
1326.28	153.3	145.77	153.63	151.82	152.71	152.48	158.34	152.86	154.14	159.77	154.42	151.61	161.38	153.88	156.19	155.44	155.47	153.87
1327.28	152.8	145.52	153.37	151.32	152.46	152.4	159.35	152.1	152.86	160.78	153.66	151.45	160.62	153.63	156.44	154.68	155.22	153.24
1328.28	153.8	145.26	153.63	152.32	152.2	151.89	159.6	153.37	153.63	161.03	154.93	151.61	160.36	154.65	157.73	154.42	156.24	152.87
1329.28	153.3	145.26	153.63	151.82	152.2	151.73	158.59	152.1	153.88	160.02	153.66	151.53	160.62	154.39	156.7	154.68	155.98	153.49
1330.28	152.55	145.26	153.37	151.07	152.2	152.22	159.35	152.86	154.14	160.78	154.42	151.53	160.87	154.39	156.7	154.93	155.98	153.87
1331.28	153.3	145.26	153.63	151.82	152.2	151.98	157.83	153.12	153.63	159.26	154.68	151.28	159.85	154.14	156.7	153.91	155.73	153.12
1332.28	153.3	145.26	153.63	151.82	152.2	151.31	158.59	152.61	153.88	160.02	154.17	151.11	160.36	153.63	156.7	154.42	155.22	152.62
1333.28	153.55	145.52	153.12	152.07	152.46	151.65	158.59	152.35	153.88	160.02	153.91	151.28	160.11	153.88	156.19	154.17	155.47	152.74
1334.28	152.55	145.01	152.61	151.07	151.95	151.47	158.08	153.63	153.88	159.51	155.19	151.2	161.12	153.63	156.19	155.18	155.22	152.62
1335.28	153.8	145.52	153.37	152.32	152.46	151.23	158.59	153.37	153.88	160.02	154.93	151.2	159.85	154.39	157.21	153.91	155.98	153.37
1336.28	153.3	145.26	153.12	151.82	152.2	151.73	158.34	153.37	153.88	159.77	154.93	151.28	160.36	153.88	157.47	154.42	155.47	152.87
1337.28	153.3	145.26	153.63	151.82	152.2	151.39	157.58	152.61	152.86	159.01	154.17	150.95	160.36	154.9	156.96	154.42	156.49	152.99
1338.28	153.3	145.52	153.37	151.82	152.46	151.31	157.83	153.12	153.63	159.26	154.68	150.86	161.38	154.65	157.21	155.44	156.24	152.74
1339.28	153.8	145.26	153.37	152.32	152.2	151.39	158.59	152.86	153.37	160.02	154.42	150.78	160.36	155.16	156.44	154.42	156.75	152.62
1340.28	154.05	145.52	153.12	152.57	152.46	151.4	158.08	153.12	153.88	159.51	154.68	150.95	160.62	154.65	156.7	154.68	156.24	152.74
1341.28	154.05	145.26	153.37	152.57	152.2	150.98	157.32	152.61	153.63	158.75	154.17	150.86	161.63	154.65	155.93	155.69	156.24	152.87
1342.28	153.8	145.26	152.61	152.32	152.2	151.23	156.82	153.37	153.37	158.25	154.93	150.53	159.85	154.9	156.19	153.91	156.49	152.49
1343.28	152.55	145.01	153.12	151.07	151.95	151.15	157.83	153.63	153.88	159.26	155.19	150.86	160.62	154.9	156.7	154.68	156.49	152.62
1344.28	153.05	144.51	152.61	151.57	151.45	151.15	159.09	152.86	154.14	160.52	154.42	150.86	159.6	154.14	155.93	153.66	155.73	152.87
1345.28	153.55	145.26	153.12	152.07	152.2	151.48	158.08	153.63	153.37	159.51	155.19	150.37	161.12	154.39	155.93	155.18	155.98	153.25
1346.28	153.55	145.01	152.61	152.07	151.95	152.39	158.08	153.12	153.37	159.51	154.68	151.2	160.36	154.39	157.47	154.42	155.98	153.12
1347.28	152.55	145.26	152.61	151.07	152.2	151.39	158.34	153.63	153.88	159.77	155.19	151.03	159.35	153.63	156.96	153.41	155.22	152.87
1348.28	153.3	144.76	152.86	151.82	151.7	151.31	159.85	152.1	153.63	161.28	153.66	150.7	159.85	153.88	157.21	153.91	155.47	152.99
1349.28	153.3	144.76	152.35	151.82	151.7	151.15	158.84	152.86	153.63	160.27	154.42	151.03	159.6	153.88	156.19	153.66	155.47	152.49
1350.28	152.3	144.01	152.35	150.82	150.95	151.14	159.6	153.12	153.63	161.03	154.68	150.45	161.38	153.63	156.44	155.44	155.22	152.87
1351.28	153.05	144.01	152.86	151.57	150.95	150.4	158.84	153.12	153.63	160.27	154.68	150.86	160.36	153.88	156.44	154.42	155.47	152.87
1352.28	153.05	145.01	152.61	150.89	151.95	150.4	158.08	152.35	153.37	159.51	153.91	150.53	160.62	153.63	156.19	154.68	155.22	152.37
1353.28	152.3	144.51	152.86	150.14	151.45	150.39	157.32	151.59	153.88	158.75	153.15	150.2	160.62	153.12	156.19	154.68	154.71	152.24
1354.28	153.55	144.01	152.35	151.39	150.95	150.15	159.09	151.84	153.37	160.52	153.4	150.53	161.12	153.12	156.7	155.18	154.71	151.74
1355.28	151.55	144.51	152.61	149.39	151.45	150.15	158.08	152.61	153.12	159.51	154.17	150.37	160.62	153.88	156.44	154.68	155.47	151.99
1356.28	151.8	143.76	152.35	149.64	150.7	150.48	158.84	152.61	153.63	160.27	154.17	150.36	159.85	153.88	156.44	153.91	155.47	152.12
1357.28	152.8	144.01	152.86	150.64	150.95	150.9	159.6	151.84	153.88	161.03	153.4	150.45	160.62	154.14	155.93	154.68	155.73	152.62
1358.28	152.55	144.51	152.61	150.39	151.45	150.31	157.58	153.12	154.14	159.01	154.68	149.7	160.11	154.14	156.19	154.17	155.73	152.37
1359.28	152.05	143.76	151.84	149.89	150.7	150.57	158.08	152.86	153.63	159.51	154.42	150.11	160.11	153.63	157.47	154.17	155.22	152.49
1360.28	152.3	144.01	151.33	150.14	150.95	150.81	158.08	153.37	152.86	159.51	154.93	150.28	161.38	154.39	156.19	155.44	155.98	152.37
1361.28	151.55	144.51	151.33	149.39	151.45	151.14	157.32	152.61	153.63	158.75	154.17	150.53	160.62	153.88	156.19	154.68	155.47	152.62
1362.28	152.05	144.51	152.61	149.89	151.45	151.39	158.34	153.12	152.86	159.77	154.68	150.7	160.36	154.39	156.44	154.42	155.98	152.74
1363.28	152.05	144.26	151.59	149.89	151.2	151.56	158.59	152.61	153.88	160.02	154.17	150.95	160.87	153.37	156.19	154.93	154.96	153.12
1364.28	151.3	144.51	152.1	149.14	151.45	150.81	157.83	153.63	153.88	159.26	155.19	150.53	159.85	153.88	156.19	153.91	155.47	152.74
1365.28	152.3	144.51	152.1	150.14	151.45	151.23	158.84	153.37	154.14	160.27	154.93	150.61	159.85	153.63	156.96	153.91	155.22	152.99
1366.28	151.3	144.51	152.1	149.14	151.45	151.48	157.58	151.84	154.14	159.01	153.4	151.2	160.62	152.61	156.44	154.68	154.2	153.24
1367.28	151.3	143.51	151.59	149.14	150.45	151.65	157.58	153.37	152.86	159.01	154.93	151.11	159.6	152.86	156.19	153.66	154.45	153.37
1368.28	151.55	144.51	151.08	149.39	151.45	151.81	156.82	152.35	153.63	158.25	153.91	150.78	160.62	153.88	156.19	154.68	155.47	152.99
1369.28	151.8	143.76	151.84	149.64	150.7	151.06	157.83	153.63	153.12	159.26	155.19	150.94	160.11	153.12	156.44	154.17	154.71	152.99
1370.28	152.05	144.26	151.59	149.89	151.2	150.55	158.34	153.12	153.63	159.77	154.68	150.2	159.35	153.63	156.96	153.41	155.22	152.37
1371.28	152.05	144.26	151.84	149.89	151.2	150.4	159.35	152.61	153.88	160.78	154.17	150.45	160.87	153.88	156.44	154.93	155.47	151.86
1372.28	152.05	144.51	151.84	149.89	151.45	150.56	156.82	152.35	153.37	158.25	153.91	150.28	159.85	153.63	155.93	153.91	155.22	152.11
1373.28	152.3	144.26	151.33	150.14	151.2	150.4	158.08	153.37	153.88	159.51	154.93	150.2	160.62	153.37	156.7	154.68	154.96	152.36
1374.28	152.3	144.01	151.08	150.14	150.95	149.98	157.58	153.37	153.37	159.01	154.93	150.03	159.85	153.12	156.44	153.91	154.71	151.49
1375.28	152.05	144.01	151.08	149.89	150.95	149.9	158.08	152.86	154.14	159.51	154.42	150.03	159.85	153.37	156.19	153.91	154.96	150.99
1376.28	151.8	144.51	150.82	149.64	151.45	149.32	158.08	152.35	153.37	159.51	153.91	149.78	160.87	153.37	157.21	154.93	154.96	151.11
1377.28	152.3	144.26	150.06	150.14	151.2	149.81	157.32	152.86	153.37	158.75	154.42	149.95	159.85	154.14	156.19	153.91	155.73	150.99
1378.28	152.3	144.51	150.57	150.14	151.45	149.23	157.58	153.12	153.12	159.01	154.68	149.95	159.6	153.37	156.44	153.66	154.96	151.24
1379.28	152.3	144.51	150.32	150.14	151.45	149.4	157.58	151.59	153.88	159.01	153.15	150.11	159.85	153.63	156.44	153.91	155.22	151.24
1380.28	152.8	144.51	151.33	150.64	151.45	148.91	157.83	153.37	153.12	159.26	154.93	149.36	160.36	153.63	157.21	154.42	155.22	150.36
1381.28	152.05	144.26	151.08	149.89	151.2	149.15	157.58	152.35	153.12	159.01	153.91	149.45	160.11	154.14	157.73	154.17	155.73	150.86
1382.28	152.3	144.26	151.08	150.14	151.2	148.74	158.84	152.86	153.12	160.27	154.42	148.95	160.87	154.14	156.7	154.93	155.73	151.24
1383.28	152.05	144.51	150.82	149.89	151.45	148.66	157.07	151.84	153.63	158.5	153.4	149.53	159.6	153.88	156.19	153.66	155.47	150.99
1384.28	152.3	144.51	151.08	150.14	151.45	148.57	157.32	152.1	153.12	158.75	153.66	149.53	160.87	154.39	156.44	154.93	155.98	150.36
1385.28	151.8	143.76	150.32	149.64	150.7	148.32	158.34	153.37	152.86	159.77	154.93	149.36	159.35	153.37	156.44	153.41	154.96	150.74
1386.28	151.8	144.76	150.32	149.64	151.7	148.66	157.32	152.86	153.63	158.75	154.42	148.95	160.87	153.63	156.44	154.93	155.22	150.74
1387.28	151.3	144.01	150.82	149.14	150.95	148.66	158.34	152.86	153.63	159.77	154.42	149.45	160.11	153.63	156.7	154.17	155.22	149.99
1388.28	152.8	144.51	151.08	150.64	151.45	148.25	159.35	153.37	153.63	160.78	154.93	149.03	159.6	153.88	156.96	153.66	155.47	150.24
1389.28	153.05	144.26	150.32	150.89	151.2	148.83	158.84	152.86	154.39	160.27	154.42	149.2	159.09	154.39	156.7	153.15	155.98	151.11
1390.28	152.55	144.26	151.08	150.39	151.2	148.91	158.59	152.86	153.63	160.02	154.42	149.61	159.85	153.88	156.19	153.91	155.47	150.36
1391.28	151.55	144.26	149.81	149.39	151.2	148.99	157.32	152.35	152.35	158.75	153.91	149.2	159.35	153.12	155.16	153.41	154.71	150.36
1392.28	151.8	144.01	150.82	149.64	150.95	148.58	158.08	151.84	153.37	159.51	153.4	149.11	159.85	153.37	156.19	153.91	154.96	150.36
1393.28	151.3	144.51	149.56	149.14	151.45	148.91	158.34	151.84	152.61	159.77	153.4	149.61	160.11	154.14	155.67	154.17	155.73	151.36
1394.28	152.05	144.26	149.3	149.89	151.2	148.91	157.58	151.84	153.12	159.01	153.4	149.28	159.85	153.37	156.19	153.91	154.96	151.24
1395.28	152.8	144.51	149.81	150.64	151.45	148.74	157.58	152.35	153.63	159.01	153.91	149.2	159.35	153.63	156.44	153.41	155.22	150.74
1396.28	152.05	144.51	149.81	149.89	151.45	148.66	157.83	152.1	153.63	159.26	153.66	149.36	160.11	153.88	156.19	154.17	155.47	150.11
1397.28	152.05	144.76	149.56	149.89	151.7	148.58	158.84	151.33	153.12	160.27	152.89	148.78	159.85	153.88	156.44	153.91	155.47	149.99
1398.28	152.3	144.51	149.05	150.14	151.45	148.91	157.58	152.61	153.37	159.01	154.17	149.7	159.35	153.37	156.44	153.41	154.96	150.61
1399.28	153.05	144.26	149.81	150.89	151.2	148.74	157.58	152.35	153.88	159.01	153.91	149.12	159.85	153.37	155.93	153.91	154.96	150.61
1400.28	152.05	144.01	149.3	149.89	150.95	148.25	158.34	152.61	153.12	159.77	154.17	148.37	159.09	153.12	156.44	153.15	154.71	150.24
1401.28	152.55	144.01	149.3	150.39	150.95	148.42	158.59	152.86	153.12	160.02	154.42	149.12	160.11	153.12	156.44	154.17	154.71	150.11
1402.3	151.8	144.01	149.3	149.64	150.95	148.5	156.06	152.86	152.86	157.49	154.42	149.37	160.11	152.86	156.19	154.17	154.45	150.24
1403.3	152.05	144.26	148.29	149.89	151.2	148.82	157.83	152.35	153.63	159.26	153.91	149.28	160.87	153.37	156.19	154.93	154.96	150.11
1404.3	152.8	143.51	148.8	150.64	150.45	148.33	158.08	152.1	152.86	159.51	153.66	149.53	160.87	153.63	156.44	154.93	155.22	150.36
1405.3	152.55	143.51	148.54	150.39	150.45	148.82	158.84	152.35	152.86	160.27	153.91	148.95	160.36	153.37	156.7	154.42	154.96	150.49
1406.3	153.3	143.76	148.04	151.14	150.7	148.74	159.09	152.35	152.86	160.52	153.91	149.7	160.11	153.63	156.44	154.17	155.22	150.24
1407.3	152.3	143.26	147.78	150.14	150.2	148.41	158.59	151.08	152.86	160.02	152.64	148.78	159.6	152.86	155.42	153.66	154.45	150.24
1408.3	151.55	143.01	148.29	149.39	149.95	147.91	159.09	152.61	153.12	160.52	154.17	148.7	159.85	153.12	156.96	153.91	154.71	150.74
1409.3	151.3	143.76	147.78	149.14	150.7	148.49	159.09	151.84	152.86	160.52	153.4	148.87	160.62	152.35	155.93	154.68	153.94	149.99
1410.3	152.3	144.01	148.29	150.14	150.95	147.75	159.09	151.84	152.61	160.52	153.4	149.2	160.11	153.12	157.21	154.17	154.71	149.99
1411.3	152.55	143.51	148.29	150.39	150.45	148	159.09	152.35	153.12	160.52	153.91	148.86	160.11	153.12	156.44	154.17	154.71	149.99
1412.3	152.05	143.26	148.54	149.89	150.2	147.83	158.84	152.35	153.12	160.27	153.91	148.54	159.6	152.86	155.42	153.66	154.45	149.74
1413.3	152.05	143.76	148.04	149.89	150.7	147.92	158.34	151.84	152.61	159.77	153.4	148.78	160.62	152.86	155.42	154.68	154.45	150.24
1414.3	152.05	144.26	148.54	149.89	151.2	147.75	158.34	151.84	153.12	159.77	153.4	148.95	159.6	153.63	156.44	153.66	155.22	149.99
1415.3	152.05	144.01	148.29	149.89	150.95	148	159.09	152.1	152.61	160.52	153.66	148.86	159.6	152.61	155.93	153.66	154.2	149.99
1416.3	151.8	144.26	148.8	149.64	151.2	148.08	159.35	152.35	153.12	160.78	153.91	148.62	160.36	152.86	156.7	154.42	154.45	149.99
1417.3	151.3	144.01	149.05	149.14	150.95	148.41	158.84	153.12	152.86	160.27	154.68	149.2	159.6	152.35	156.19	153.66	153.94	150.74
1418.3	151.55	144.01	148.8	149.39	150.95	148.58	158.84	152.61	153.63	160.27	154.17	148.45	159.6	153.63	155.67	153.66	155.22	150.11
1419.3	152.55	144.01	148.8	150.39	150.95	148.25	159.35	153.12	152.61	160.78	154.68	148.78	160.11	153.37	155.67	154.17	154.96	150.61
1420.3	151.05	143.76	149.3	148.89	150.7	148.41	158.84	152.35	152.35	160.27	153.91	149.12	159.85	153.37	155.67	153.91	154.96	150.61
1421.3	151.3	144.01	149.3	149.14	150.95	148.58	159.09	152.35	152.61	160.52	153.91	148.7	160.11	152.86	155.93	154.17	154.45	150.61
1422.3	152.3	143.76	149.56	150.14	150.7	148.5	157.58	153.12	152.61	159.01	154.68	149.03	160.36	153.37	155.67	154.42	154.96	150.86
1423.3	153.05	143.76	149.05	150.89	150.7	148.91	159.6	153.12	153.12	161.03	154.68	148.78	160.11	152.86	156.7	154.17	154.45	150.86
1424.3	152.05	143.51	148.8	149.89	150.45	148.74	158.59	152.35	152.35	160.02	153.91	148.95	160.87	152.35	156.44	154.93	153.94	150.24
1425.3	151.8	144.01	149.81	149.64	150.95	148.82	159.35	151.84	153.37	160.78	153.4	148.53	160.11	152.86	155.93	154.17	154.45	151.11
1426.3	152.55	143.76	149.3	150.39	150.7	148.99	158.08	152.86	152.35	159.51	154.42	149.03	159.09	152.86	156.19	153.15	154.45	151.11
1427.3	152.8	143.76	149.3	150.64	150.7	149.16	158.34	152.86	152.61	159.77	154.42	149.03	159.85	152.61	155.93	153.91	154.2	150.24
1428.3	151.8	143.76	149.56	149.64	150.7	148.91	158.34	152.61	153.12	159.77	154.17	149.2	159.09	153.12	156.19	153.15	154.71	150.86
1429.3	153.3	143.76	149.56	151.14	150.7	149.15	159.85	153.37	153.37	161.28	154.93	149.03	160.62	153.12	155.67	154.68	154.71	150.61
1430.3	152.3	143.76	149.3	150.14	150.7	149.16	158.59	153.37	152.86	160.02	154.93	149.53	159.85	153.37	155.93	153.91	154.96	150.86
1431.3	153.05	144.01	149.56	150.89	150.95	148.66	158.34	152.86	153.37	159.77	154.42	149.28	159.85	153.12	155.42	153.91	154.71	151.11
1432.3	153.3	144.01	150.06	151.14	150.95	149.15	159.09	153.37	152.35	160.52	154.93	149.28	160.62	153.12	155.93	154.68	154.71	150.61
1433.3	153.3	144.26	150.06	151.14	151.2	148.41	158.08	152.35	152.86	159.51	153.91	149.11	160.87	152.86	155.67	154.93	154.45	150.36
1434.3	152.8	144.01	149.81	150.64	150.95	148.33	158.84	152.86	153.12	160.27	154.42	148.78	160.36	153.37	155.67	154.42	154.96	150.36
1435.3	152.8	144.26	150.06	150.64	151.2	148	159.35	153.12	152.61	160.78	154.68	149.03	159.85	153.37	155.42	153.91	154.96	150.11
1436.3	152.05	144.01	149.81	149.89	150.95	147.83	158.34	152.35	153.37	159.77	153.91	148.78	159.85	152.86	156.7	153.91	154.45	150.74
1437.3	153.05	144.01	150.57	150.89	150.95	147.99	157.58	152.61	153.37	159.01	154.17	148.62	159.09	152.86	155.42	153.15	154.45	149.99
1438.3	151.8	144.01	150.82	149.64	150.95	147.74	158.59	152.35	152.86	160.02	153.91	148.53	160.62	152.86	156.19	154.68	154.45	150.11
1439.3	152.05	143.76	151.08	149.89	150.7	147.42	157.83	153.37	152.1	159.26	154.93	148.03	159.6	153.12	156.19	153.66	154.71	149.49
1440.3	152.05	144.26	150.32	149.89	151.2	147.58	158.59	152.61	152.86	160.02	154.17	148.28	160.11	153.37	156.44	154.17	154.96	149.49
1441.3	152.8	144.51	150.57	150.64	151.45	147	158.84	152.61	152.61	160.27	154.17	148.04	160.11	152.86	155.93	154.17	154.45	149.74
1442.3	152.05	144.26	151.08	149.89	151.2	147	157.32	152.86	152.61	158.75	154.42	147.87	159.85	153.12	156.44	153.91	154.71	148.87
1443.3	152.05	144.01	151.33	149.89	150.95	146.92	159.6	151.59	152.61	161.03	153.15	147.79	160.62	153.12	155.93	154.68	154.71	148.74
1444.3	150.56	144.26	150.57	148.4	151.2	147.17	158.84	152.35	152.61	160.27	153.91	148.04	160.36	152.86	155.67	154.42	154.45	149.61
1445.3	151.05	144.26	151.84	148.89	151.2	147.26	159.09	151.84	153.12	160.52	153.4	147.95	160.36	153.37	155.93	154.42	154.96	149.12
1446.3	151.55	143.76	150.82	149.39	150.7	147.25	158.08	152.35	152.61	159.51	153.91	147.62	160.36	153.63	155.42	154.42	155.22	149.36
1447.3	151.55	143.76	151.08	149.39	150.7	147.5	159.6	152.1	153.37	161.03	153.66	147.87	158.59	153.37	155.16	152.65	154.96	149.49
1448.3	151.8	143.76	150.57	149.64	150.7	147.42	157.58	152.61	152.61	159.01	154.17	148.12	159.6	153.37	155.42	153.66	154.96	149.74
1449.3	151.55	144.01	151.08	149.39	150.95	147.67	157.83	152.61	152.86	159.26	154.17	148.04	160.36	152.86	155.42	154.42	154.45	149.36
1450.3	151.05	143.26	151.08	148.89	150.2	147.5	157.32	152.1	152.61	158.75	153.66	147.87	159.35	152.61	155.16	153.41	154.2	149.74
1451.3	151.05	143.26	151.33	148.89	150.2	147.26	158.08	151.59	152.86	159.51	153.15	147.95	159.35	153.37	155.93	153.41	154.96	149.61
1452.3	151.3	143.01	151.33	149.14	149.95	147.42	158.59	152.35	152.86	160.02	153.91	147.87	160.36	153.63	155.67	154.42	155.22	149.86
1453.3	151.3	143.01	151.33	149.14	149.95	147.17	157.83	151.59	153.12	159.26	153.15	147.45	159.6	152.86	155.93	153.66	154.45	149.37
1454.3	152.05	143.26	150.32	149.89	150.2	147.17	158.59	151.84	153.12	160.02	153.4	148.04	160.36	153.37	155.42	154.42	154.96	149.74
1455.3	151.8	142.76	151.59	149.64	149.7	146.67	158.34	151.33	152.61	159.77	152.89	147.87	158.84	153.12	155.42	152.9	154.71	149.62
1456.3	152.05	143.01	151.33	149.89	149.95	147.58	158.08	152.86	153.37	159.51	154.42	148.2	159.09	153.12	156.19	153.15	154.71	149.36
1457.3	150.31	143.26	150.82	148.15	150.2	147	157.32	152.35	152.1	158.75	153.91	147.54	159.09	153.12	155.67	153.15	154.71	149.61
1458.3	151.05	143.26	151.33	148.89	150.2	146.92	158.34	151.84	152.86	159.77	153.4	148.04	159.35	153.12	155.42	153.41	154.71	149.49
1459.3	151.8	143.01	151.08	149.64	149.95	146.59	158.08	152.35	152.61	159.51	153.91	147.29	159.6	152.61	156.19	153.66	154.2	148.99
1460.3	151.8	143.26	151.33	149.64	150.2	147.17	156.82	152.61	152.61	158.25	154.17	147.62	159.6	152.1	156.19	153.66	153.69	149.74
1461.3	151.3	142.76	151.33	149.14	149.7	146.67	157.83	151.84	152.61	159.26	153.4	147.7	158.84	152.35	155.42	152.9	153.94	149.37
1462.3	151.05	142.76	150.82	148.89	149.7	147	159.09	151.84	152.35	160.52	153.4	147.21	160.36	152.86	155.42	154.42	154.45	149.49
1463.3	152.3	143.01	151.59	150.14	149.95	146.76	158.84	151.84	153.12	160.27	153.4	147.79	159.6	152.35	156.19	153.66	153.94	149.24
1464.3	151.05	143.01	151.59	148.89	149.95	146.92	158.84	152.1	152.61	160.27	153.66	147.54	159.85	152.1	155.93	153.91	153.69	148.74
1465.3	150.81	143.01	151.84	148.65	149.95	147.01	158.59	152.86	152.35	160.02	154.42	148.12	159.6	152.35	156.19	153.66	153.94	149.36
1466.3	152.05	142.76	151.33	149.89	149.7	146.76	158.08	151.84	152.61	159.51	153.4	147.95	160.36	152.35	155.16	154.42	153.94	148.87
1467.3	150.81	142.51	151.33	148.65	149.45	146.84	158.34	151.84	152.35	159.77	153.4	147.54	159.85	152.35	155.93	153.91	153.94	149.24
1468.3	151.55	142.51	151.08	149.39	149.45	146.85	159.35	153.37	152.35	160.78	154.93	147.21	160.11	152.35	155.16	154.17	153.94	148.99
1469.3	151.3	142.76	151.59	149.14	149.7	146.93	157.58	151.84	152.61	159.01	153.4	147.62	159.09	152.61	156.44	153.15	154.2	149.36
1470.3	151.3	142.51	151.08	149.14	149.45	146.76	158.34	152.86	152.61	159.77	154.42	147.13	159.35	152.35	155.93	153.41	153.94	149.12
1471.3	151.05	142.51	150.82	148.89	149.45	147.09	157.83	152.1	152.61	159.26	153.66	147.79	159.6	151.59	155.67	153.66	153.18	149.24
1472.3	151.05	142.51	150.57	148.89	149.45	147.42	158.59	152.1	152.35	160.02	153.66	148.2	159.09	151.84	156.19	153.15	153.43	149.86
1473.3	150.56	142.01	151.08	148.4	148.95	147.42	157.32	152.86	152.35	158.75	154.42	147.79	158.59	152.35	155.16	152.65	153.94	149.49
1474.3	151.3	142.26	151.08	149.14	149.2	147.59	155.81	152.86	152.86	157.24	154.42	148.2	159.85	152.1	155.42	153.91	153.69	149.62
1475.3	152.05	142.51	151.08	149.89	149.45	147.33	156.82	152.86	152.61	158.25	154.42	147.79	159.35	152.1	156.19	153.41	153.69	149.12
1476.3	151.55	142.26	150.82	149.39	149.2	147.34	156.32	152.86	151.84	157.75	154.42	148.04	160.36	151.84	156.19	154.42	153.43	149.49
1477.3	151.55	142.76	151.84	149.39	149.7	147.33	158.08	152.1	152.86	159.51	153.66	148.04	159.85	153.12	154.9	153.91	154.71	149.61
1478.3	151.8	142.51	151.08	149.64	149.45	147.08	156.32	153.12	152.61	157.75	154.68	147.79	158.34	152.1	155.93	152.4	153.69	148.99
1479.3	151.8	143.01	151.08	149.64	149.95	147.17	156.82	152.61	152.35	158.25	154.17	147.7	158.08	152.86	155.42	152.14	154.45	149.24
1480.3	152.3	142.51	151.59	150.14	149.45	147.25	157.07	152.61	152.86	158.5	154.17	147.29	159.6	152.61	154.65	153.66	154.2	148.99
1481.3	151.3	143.01	151.59	149.14	148.44	148.16	157.32	152.61	152.61	158.75	154.17	148.2	159.09	152.86	156.19	153.15	154.45	149.61
1482.3	151.8	142.76	150.82	149.64	148.19	147.58	158.08	152.61	152.61	159.51	154.17	148.2	159.6	152.35	155.67	153.66	153.94	149.12
1483.3	151.8	142.76	151.84	149.64	148.19	147.49	157.83	153.12	153.37	159.26	154.68	147.87	159.09	153.12	154.39	153.15	154.71	149.36
1484.3	151.8	142.76	151.33	149.64	148.19	147.5	158.08	153.63	152.35	159.51	155.19	147.62	158.84	152.35	156.44	152.9	153.94	148.62
1485.3	152.05	142.51	151.33	149.89	147.94	147.99	158.08	152.61	152.35	159.51	154.17	148.28	159.09	152.86	155.93	153.15	154.45	149.36
1486.3	152.8	142.51	151.08	150.64	147.94	148.25	158.34	152.1	152.86	159.77	153.66	148.45	160.11	152.35	155.42	154.17	153.94	149.49
1487.3	151.3	142.01	151.33	149.14	147.44	148.83	157.83	152.86	152.61	159.26	154.42	148.62	158.59	152.35	155.93	152.65	153.94	149.61
1488.3	151.55	142.01	151.59	149.39	147.44	148.99	156.82	152.35	151.84	158.25	153.91	148.86	159.09	152.35	155.93	153.15	153.94	150.11
1489.32	151.3	142.01	152.1	149.14	147.44	149.07	156.82	152.1	152.86	158.25	153.66	148.7	159.6	152.61	155.67	153.66	154.2	149.99
1490.32	151.8	141.26	151.08	149.64	146.69	149.82	157.58	153.12	152.1	159.01	154.68	149.53	160.11	152.1	154.9	154.17	153.69	150.61
1491.32	151.8	142.51	152.35	149.64	147.94	149.81	157.07	153.12	152.61	158.5	154.68	149.86	159.85	152.1	156.44	153.91	153.69	150.36
1492.32	150.56	142.01	150.82	148.4	147.44	149.48	156.82	152.61	152.35	158.25	154.17	149.2	159.85	151.33	155.93	153.91	152.92	150.24
1493.32	150.81	142.01	151.08	148.65	147.44	149.15	157.58	151.84	152.86	159.01	153.4	148.95	159.85	152.1	154.9	153.91	153.69	149.61
1494.32	150.06	141.51	150.82	147.9	146.94	148.74	157.83	153.12	152.61	159.26	154.68	148.7	158.59	151.08	154.9	152.65	152.67	149.24
1495.32	151.05	142.01	151.33	148.89	147.44	148.49	156.82	153.12	152.1	158.25	154.68	148.78	159.35	151.84	155.42	153.41	153.43	148.99
1496.32	150.56	142.01	151.59	148.4	147.44	148.16	157.58	152.1	152.35	159.01	153.66	148.61	159.35	152.61	155.42	153.41	154.2	148.74
1497.32	150.81	142.01	151.59	148.65	147.44	147.58	157.32	153.12	152.61	158.75	154.68	148.04	158.84	152.1	154.65	152.9	153.69	148.24
1498.32	150.81	142.01	151.33	148.65	147.44	147.41	157.32	151.84	152.1	158.75	153.4	147.87	159.09	151.33	155.67	153.15	152.92	148.12
1499.32	150.81	142.01	151.33	148.65	147.44	146.67	157.32	152.35	152.1	158.75	153.91	147.29	159.85	152.35	155.16	153.91	153.94	148.24
1500.32	150.56	142.51	151.08	148.4	147.94	146.75	158.08	152.61	152.1	159.51	154.17	147.21	159.6	152.35	154.9	153.66	153.94	147.37
1501.32	150.31	142.51	151.59	148.15	147.94	146.58	157.07	152.35	152.86	158.5	153.91	147.29	158.59	152.35	156.19	152.65	153.94	147.62
1502.32	150.06	142.51	150.82	147.9	147.94	146.18	156.82	152.1	152.1	158.25	153.66	147.21	159.35	151.33	156.44	153.41	152.92	147.25
1503.32	151.05	142.01	150.82	148.89	147.44	146.17	157.83	151.84	152.1	159.26	153.4	147.21	159.6	151.33	155.42	153.66	152.92	147.25
1504.32	151.05	142.51	150.57	148.89	147.94	146.01	157.07	152.1	152.1	158.5	153.66	146.88	159.6	151.59	155.42	153.66	153.18	147.62
1505.32	150.06	142.01	150.82	147.9	147.44	146.43	156.82	152.61	151.84	158.25	154.17	146.87	160.11	151.08	155.42	154.17	152.67	147.12
1506.32	150.31	142.51	151.08	148.15	147.94	146.17	158.34	152.86	152.61	159.77	154.42	147.04	159.35	152.35	155.93	153.41	153.94	147.75
1507.32	150.06	142.51	151.33	147.9	147.94	146.09	157.58	152.1	152.35	159.01	153.66	146.71	158.59	152.35	155.42	152.65	153.94	146.63
1508.32	149.56	142.51	151.33	147.4	147.94	146.35	158.34	152.35	152.86	159.77	153.91	147.04	159.35	152.1	154.39	153.41	153.69	147.75
1509.32	149.81	141.51	150.82	147.65	146.94	146.59	157.83	151.84	151.08	159.26	153.4	146.96	160.11	151.59	155.93	154.17	153.18	147.37
1510.32	150.31	142.26	150.82	148.15	147.69	146.51	158.08	152.61	152.1	159.51	154.17	147.04	159.09	151.84	155.42	153.15	153.43	147.25
1511.32	149.81	142.26	151.08	147.65	147.69	146.34	156.82	152.61	152.61	158.25	154.17	146.79	159.35	151.59	155.93	153.41	153.18	147
1512.32	150.81	142.51	151.33	148.65	147.94	146.43	157.32	151.59	152.61	158.75	153.15	147.21	158.84	152.35	155.16	152.9	153.94	147.37
1513.32	150.06	142.26	150.57	147.9	147.69	146.26	158.84	151.33	151.84	160.27	152.89	146.96	159.6	152.35	155.42	153.66	153.94	147.12
1514.32	149.81	142.26	151.08	147.65	147.69	146.43	158.34	152.1	151.84	159.77	153.66	146.79	159.85	152.35	155.93	153.91	153.94	147.25
1515.32	151.05	142.26	150.82	148.89	147.69	146.09	156.32	151.84	151.84	157.75	153.4	146.55	158.84	151.84	156.44	152.9	153.43	147.5
1516.32	150.81	142.26	150.57	148.65	147.69	146.09	156.32	152.35	151.59	157.75	153.91	146.63	159.6	152.35	155.42	153.66	153.94	147.25
1517.32	150.31	142.01	150.82	148.15	147.44	145.85	157.32	151.33	152.35	158.75	152.89	146.79	159.09	152.1	156.44	153.15	153.69	147.62
1518.32	150.31	141.76	150.06	148.15	147.19	146.01	157.07	151.59	151.08	158.5	153.15	146.63	159.6	151.84	154.39	153.66	153.43	147.25
1519.32	150.81	142.01	151.08	148.65	147.44	145.76	157.07	152.1	151.84	158.5	153.66	146.63	159.6	152.86	155.93	153.66	154.45	147
1520.32	150.56	142.26	150.32	148.4	147.69	145.68	157.07	151.33	152.35	158.5	152.89	146.87	159.35	152.35	155.93	153.41	153.94	147.25
1521.32	150.81	142.01	150.82	148.65	147.44	145.44	157.32	151.84	151.84	158.75	153.4	146.46	159.09	151.59	154.39	153.15	153.18	146.88
1522.32	150.31	142.51	150.57	148.15	147.94	145.27	156.82	152.61	152.35	158.25	154.17	146.38	160.11	152.1	155.42	154.17	153.69	146.88
1523.32	150.56	142.51	150.57	148.4	147.94	145.03	157.83	152.86	151.84	159.26	154.42	146.05	159.09	152.1	155.67	153.15	153.69	146.75
1524.32	149.31	142.51	150.32	147.15	147.94	144.95	157.83	152.35	152.61	159.26	153.91	146.38	158.59	152.1	156.19	152.65	153.69	147.37
1525.32	150.06	142.26	151.08	147.9	147.69	145.36	158.08	152.86	151.84	159.51	154.42	146.46	159.6	151.59	155.67	153.66	153.18	147.13
1526.32	150.31	142.26	151.33	148.15	147.69	145.11	157.07	151.59	152.1	158.5	153.15	146.3	158.34	151.59	155.67	152.4	153.18	147.5
1527.32	149.56	141.51	151.08	147.4	146.94	145.03	157.07	151.33	152.61	158.5	152.89	146.13	159.6	152.61	155.42	153.66	154.2	146.87
1528.32	150.81	141.76	150.06	148.65	147.19	144.37	157.32	151.33	152.1	158.75	152.89	146.13	159.09	151.84	154.65	153.15	153.43	146.63
1529.32	149.56	141.76	150.82	147.4	147.19	145.28	156.32	152.35	151.59	157.75	153.91	146.3	159.6	151.84	155.67	153.66	153.43	146.51
1530.32	150.31	142.01	151.08	148.15	147.44	145.03	156.57	151.33	152.35	158	152.89	146.22	159.09	151.59	155.42	153.15	153.18	146.63
1531.32	151.05	141.51	150.57	148.89	146.94	144.87	157.07	151.08	151.84	158.5	152.64	145.97	158.59	151.84	155.42	152.65	153.43	146.63
1532.32	150.31	141.76	150.82	148.15	147.19	145.11	156.57	151.84	151.84	158	153.4	146.3	158.84	151.59	155.93	152.9	153.18	146.5
1533.32	150.56	142.01	150.57	148.4	147.44	144.78	156.06	151.59	151.84	157.49	153.15	146.3	159.09	152.1	155.42	153.15	153.69	147.12
1534.32	150.31	142.01	150.57	148.15	147.44	144.78	156.57	151.59	151.84	158	153.15	146.3	158.84	151.33	155.16	152.9	152.92	146.38
1535.32	149.81	141.76	150.06	147.65	147.19	144.86	155.81	151.59	151.59	157.24	153.15	146.05	158.08	151.08	155.42	152.14	152.67	146.38
1536.32	149.31	142.26	150.06	147.15	147.69	144.86	157.07	151.84	152.1	158.5	153.4	146.13	159.6	152.1	154.9	153.66	153.69	147.12
1537.32	149.81	141.76	150.32	147.65	147.19	144.69	156.32	151.33	151.84	157.75	152.89	146.13	158.34	152.61	154.65	152.4	154.2	146.63
1538.32	150.06	141.76	149.81	147.9	147.19	144.77	157.83	150.57	151.84	159.26	152.13	145.72	158.84	152.35	154.65	152.9	153.94	147
1539.32	150.56	141.76	150.32	148.4	147.19	145.03	155.31	151.59	151.59	156.74	153.15	146.22	159.6	152.1	154.9	153.66	153.69	146.75
1540.32	150.56	142.51	149.81	148.4	147.94	144.53	155.56	151.84	151.84	156.99	153.4	145.8	159.09	152.1	154.9	153.15	153.69	146.38
1541.32	150.56	142.26	150.06	148.4	147.69	144.45	157.07	151.84	151.59	158.5	153.4	145.89	158.34	152.35	154.9	152.4	153.94	146.87
1542.32	149.81	141.26	150.06	147.65	146.69	144.45	154.81	151.59	152.1	156.24	153.15	145.89	158.59	152.35	154.65	152.65	153.94	146.75
1543.32	150.06	142.01	149.56	147.9	147.44	144.28	156.32	151.59	151.59	157.75	153.15	145.97	157.58	151.59	154.9	151.64	153.18	146.75
1544.32	149.56	141.51	150.32	147.4	146.94	144.53	155.56	150.82	151.84	156.99	152.38	146.05	159.09	152.1	155.16	153.15	153.69	146.5
1545.32	150.31	141.76	150.82	148.15	147.19	144.37	156.32	150.82	151.59	157.75	152.38	146.05	159.09	152.1	155.16	153.15	153.69	147.37
1546.32	149.81	141.51	149.81	147.65	146.94	143.96	156.82	151.33	152.1	158.25	152.89	145.64	159.09	152.1	155.16	153.15	153.69	146.26
1547.32	149.56	141.26	150.06	147.4	146.69	144.29	156.82	151.84	152.35	158.25	153.4	145.72	157.83	151.59	154.14	151.89	153.18	146.75
1548.32	150.06	141.76	150.32	147.9	147.19	144.28	156.57	152.35	151.84	158	153.91	145.89	159.85	152.1	155.42	153.91	153.69	146.38
1549.32	149.56	141.76	150.06	147.4	147.19	144.04	157.07	151.59	151.59	158.5	153.15	145.55	158.08	152.1	154.9	152.14	153.69	146.5
1550.32	150.06	141.51	149.3	147.9	146.94	144.21	156.82	152.1	151.33	158.25	153.66	146.3	158.84	151.84	154.65	152.9	153.43	146.88
1551.33	149.56	141.26	149.81	147.4	146.69	144.46	156.32	151.59	151.84	157.75	153.15	145.88	158.84	151.59	155.67	152.9	153.18	147.25
1552.33	150.31	141.01	149.81	148.15	146.44	144.04	156.32	151.33	151.84	157.75	152.89	145.97	158.59	151.59	154.9	152.65	153.18	146.75
1553.33	149.81	141.01	149.3	147.65	146.44	143.88	157.58	152.1	151.08	159.01	153.66	145.22	158.84	151.33	154.65	152.9	152.92	147.38
1554.33	149.31	140.76	149.56	147.15	146.19	143.96	157.07	151.59	151.08	158.5	153.15	145.72	159.35	152.1	155.16	153.41	153.69	147.25
1555.33	149.81	141.26	150.06	147.65	146.69	144.38	156.82	152.35	152.1	158.25	153.91	145.72	159.6	151.84	155.42	153.66	153.43	146.75
1556.33	149.31	141.26	149.81	147.15	146.69	143.63	156.82	152.86	152.1	158.25	154.42	145.14	159.35	152.35	155.42	153.41	153.94	146.75
1557.33	150.06	141.26	149.81	147.9	146.69	144.21	156.82	151.08	152.61	158.25	152.64	145.64	159.09	151.84	155.67	153.15	153.43	147.25
1558.33	149.81	140.76	149.56	147.65	146.19	144.05	156.82	151.33	150.82	158.25	152.89	145.47	159.6	152.1	155.16	153.66	153.69	147.25
1559.33	149.56	141.26	149.81	147.4	146.69	143.97	156.06	151.59	151.84	157.49	153.15	145.8	158.08	152.1	154.65	152.14	153.69	147.99
1560.33	150.31	141.76	149.56	148.15	147.19	144.21	156.82	151.59	151.59	158.25	153.15	146.3	158.84	151.84	154.9	152.9	153.43	147.5
1561.33	149.56	141.51	149.05	147.4	146.94	144.22	157.07	150.57	152.1	158.5	152.13	146.05	158.84	152.35	155.42	152.9	153.94	148.12
1562.33	149.81	141.01	148.8	147.65	146.44	144.22	156.06	150.82	151.59	157.49	152.38	145.88	158.59	152.1	155.16	152.65	153.69	148
1563.33	150.06	141.51	149.3	147.9	146.94	144.22	157.58	152.1	152.1	159.01	153.66	146.13	157.83	152.61	154.9	151.89	154.2	148.37
1564.33	150.06	141.51	149.3	147.9	146.94	144.37	157.32	151.84	151.33	158.75	153.4	146.3	158.84	152.35	156.19	152.9	153.94	147.87
1565.33	150.31	141.76	149.3	148.15	147.19	144.62	156.32	151.59	152.1	157.75	153.15	146.13	158.59	151.33	154.14	152.65	152.92	148
1566.33	150.81	141.26	148.54	148.65	146.69	144.54	156.57	151.33	151.59	158	152.89	146.13	157.32	151.59	155.16	151.38	153.18	148.12
1567.33	149.31	141.76	148.54	147.15	147.19	144.87	156.32	151.84	151.59	157.75	153.4	146.3	158.59	152.1	154.39	152.65	153.69	147.38
1568.33	150.56	141.51	148.29	148.4	146.94	144.29	156.57	151.59	151.33	158	153.15	145.89	158.59	152.35	155.67	152.65	153.94	147.38
1569.33	150.06	141.51	149.3	147.9	146.94	144.62	155.31	151.08	151.59	156.74	152.64	146.05	158.59	150.82	155.42	152.65	152.41	147.5
1570.33	149.81	140.76	148.8	147.65	146.19	144.46	157.07	151.33	151.59	158.5	152.89	146.22	157.83	151.33	154.9	151.89	152.92	147
1571.33	150.31	141.01	149.56	148.15	146.44	144.78	156.82	151.84	151.33	158.25	153.4	145.47	158.84	150.82	155.67	152.9	152.41	146.26
1572.33	149.81	141.26	149.05	147.65	146.69	144.7	157.32	151.08	151.84	158.75	152.64	145.8	158.59	151.33	155.93	152.65	152.92	146.88
1573.33	149.31	141.01	148.54	147.15	146.44	144.21	157.32	152.1	151.59	158.75	153.66	145.8	158.08	150.82	154.39	152.14	152.41	146.75
1574.33	148.82	141.51	149.3	146.66	146.94	144.53	157.32	151.84	151.59	158.75	153.4	146.22	159.6	151.59	154.9	153.66	153.18	147
1575.33	149.31	141.51	148.8	147.15	146.94	144.45	156.57	151.33	151.33	158	152.89	145.8	158.84	152.1	154.39	152.9	153.69	146.14
1576.33	149.81	141.26	147.78	147.65	146.69	144.94	157.07	151.84	151.33	158.5	153.4	145.88	158.84	151.59	155.42	152.9	153.18	147.25
1577.33	148.57	141.26	148.54	146.41	146.69	144.2	156.06	151.33	151.84	157.49	152.89	145.64	158.34	151.08	155.16	152.4	152.67	146.5
1578.33	148.57	142.01	148.54	146.41	147.44	144.12	156.32	152.35	151.33	157.75	153.91	145.56	158.08	151.84	154.39	152.14	153.43	145.76
1579.33	149.31	141.51	148.29	147.15	146.94	144.29	156.06	151.33	151.59	157.49	152.89	145.55	158.08	152.35	155.42	152.14	153.94	146.14
1580.33	148.82	141.01	148.29	146.66	146.44	144.13	155.31	151.59	151.59	156.74	153.15	145.39	159.09	151.59	155.67	153.15	153.18	146.38
1581.33	148.57	141.51	148.8	146.41	146.94	144.12	156.82	151.59	151.84	158.25	153.15	145.56	159.85	151.08	154.9	153.91	152.67	146.63
1582.33	148.82	141.76	148.04	146.66	147.19	144.29	156.06	151.84	151.59	157.49	153.4	145.64	158.59	151.59	154.65	152.65	153.18	146.88
1583.33	148.57	141.51	148.54	146.41	146.94	144.37	156.06	151.84	151.59	157.49	153.4	145.63	158.84	151.59	154.65	152.9	153.18	146.38
1584.33	148.32	141.76	148.04	146.16	147.19	144.21	155.81	151.59	151.59	157.24	153.15	145.72	157.58	151.08	155.42	151.64	152.67	146.63
1585.33	149.31	141.01	147.28	147.15	146.44	144.29	156.82	151.59	151.84	158.25	153.15	145.72	158.34	151.84	154.14	152.4	153.43	146.01
1586.33	148.07	141.51	148.04	145.91	146.94	144.7	157.07	151.59	151.33	158.5	153.15	145.8	158.34	151.33	154.9	152.4	152.92	146.5
1587.33	149.31	140.76	147.78	147.15	146.19	143.8	156.82	150.57	151.84	158.25	152.13	145.31	158.34	151.08	155.16	152.4	152.67	145.89
1588.33	149.31	140.26	147.53	147.15	145.69	143.96	155.81	150.82	151.08	157.24	152.38	145.23	157.83	151.33	156.44	151.89	152.92	146.75
1589.33	148.32	141.26	147.53	146.16	146.69	143.71	156.06	150.32	151.33	157.49	151.88	144.98	159.6	151.33	154.9	153.66	152.92	145.64
1590.33	147.82	140.26	147.03	145.66	145.69	143.87	156.06	150.57	151.59	157.49	152.13	145.47	158.84	150.82	155.16	152.9	152.41	146.01
1591.33	148.82	140.51	147.03	146.66	145.94	143.96	156.82	150.82	150.82	158.25	152.38	145.14	158.34	151.33	155.16	152.4	152.92	146.01
1592.33	149.06	140.76	147.53	146.9	146.19	143.63	155.06	150.57	151.59	156.49	152.13	145.55	157.58	151.08	154.39	151.64	152.67	145.51
1593.33	148.57	141.01	146.27	146.41	146.44	143.38	156.06	151.08	151.08	157.49	152.64	144.65	158.34	151.08	155.16	152.4	152.67	146.01
1594.33	149.06	140.76	146.27	146.9	146.19	142.73	156.57	151.08	151.33	158	152.64	144.4	159.85	151.33	153.88	153.91	152.92	145.02
1595.33	149.56	141.01	146.27	147.4	146.44	142.97	155.56	150.82	150.82	156.99	152.38	144.81	158.84	151.84	154.65	152.9	153.43	145.64
1596.33	149.31	140.76	146.02	147.15	146.19	142.64	156.06	150.57	151.08	157.49	152.13	144.81	159.09	151.59	155.16	153.15	153.18	145.27
1597.33	149.81	140.51	145.26	147.65	145.94	142.97	156.32	151.33	151.84	157.75	152.89	144.57	158.34	151.33	154.14	152.4	152.92	145.39
1598.33	149.06	140.76	145.77	146.9	146.19	142.73	157.32	150.82	151.33	158.75	152.38	144.65	157.32	151.33	154.65	151.38	152.92	145.52
1599.33	148.82	140.51	145.26	146.66	145.94	142.64	156.32	151.08	150.82	157.75	152.64	144.73	158.34	151.59	154.39	152.4	153.18	145.27
1600.33	149.06	141.01	145.52	146.9	146.44	142.89	156.32	151.08	151.84	157.75	152.64	144.73	158.08	151.84	154.9	152.14	153.43	145.64
1601.33	149.31	140.51	145.26	147.15	145.94	142.9	157.32	150.82	152.1	158.75	152.38	144.81	158.34	151.33	154.9	152.4	152.92	145.14
1602.33	149.81	140.51	145.77	147.65	145.94	142.64	155.31	151.08	151.59	156.74	152.64	144.65	158.59	152.1	154.9	152.65	153.69	145.64
1603.33	148.32	140.51	144.76	146.16	145.94	142.49	156.32	151.08	151.59	157.75	152.64	144.32	158.84	151.59	154.39	152.9	153.18	145.39
1604.33	149.56	141.01	145.52	147.4	146.44	142.64	155.31	150.57	151.33	156.74	152.13	144.56	158.84	151.08	154.9	152.9	152.67	144.9
1605.33	149.81	140.26	144.51	147.65	145.69	142.41	156.06	150.57	150.82	157.49	152.13	144.57	158.59	151.33	153.88	152.65	152.92	145.64
1606.33	149.31	140.26	144.51	147.15	145.69	142.48	156.06	150.06	151.84	157.49	151.62	144.32	158.34	152.1	154.9	152.4	153.69	145.02
1607.35	150.31	140.51	145.26	148.15	145.94	142.49	157.07	150.32	151.84	158.5	151.88	144.4	159.09	151.59	154.14	153.15	153.18	145.76
1608.35	149.81	140.51	144.01	147.65	145.94	142.49	156.82	151.33	151.08	158.25	152.89	144.24	158.34	150.82	154.39	152.4	152.41	145.39
1609.35	150.06	140.76	144.26	147.9	146.19	142.41	156.32	150.57	151.33	157.75	152.13	144.48	157.83	151.33	154.39	151.89	152.92	145.64
1610.35	148.57	140.26	144.51	146.41	145.69	142.41	155.06	150.32	151.59	156.49	151.88	143.91	159.09	151.59	155.42	153.15	153.18	145.64
1611.35	149.31	141.01	143.51	147.15	146.44	141.75	156.06	150.32	151.33	157.49	151.88	143.91	158.34	150.57	155.42	152.4	152.16	144.9
1612.35	149.31	141.01	143.76	147.15	146.44	142.16	156.32	150.06	151.33	157.75	151.62	143.91	158.84	150.32	155.67	152.9	151.91	145.39
1613.35	148.82	140.76	144.26	146.66	146.19	141.91	156.57	150.32	151.59	158	151.88	143.99	158.59	150.82	154.9	152.65	152.41	146.26
1614.35	149.56	140.76	144.01	147.4	146.19	142.24	156.57	149.3	151.59	158	150.86	143.99	158.59	150.32	154.39	152.65	151.91	145.52
1615.35	149.81	140.26	143.51	147.65	145.69	141.91	156.06	150.06	151.33	157.49	151.62	143.74	158.84	150.57	154.65	152.9	152.16	145.52
1616.35	149.31	141.01	143.51	147.15	146.44	142.32	155.81	150.57	151.59	157.24	152.13	144.07	157.83	150.32	154.14	151.89	151.91	145.89
1617.35	149.31	140.26	144.26	147.15	145.69	141.75	156.32	149.3	151.59	157.75	150.86	143.66	159.09	151.08	155.16	153.15	152.67	145.27
1618.35	149.81	140.26	144.01	147.65	145.69	141.75	155.56	149.56	151.59	156.99	151.12	143.58	158.59	150.82	154.39	152.65	152.41	145.15
1619.35	149.06	140.01	143.76	146.9	145.44	142.08	156.06	150.32	151.33	157.49	151.88	143.82	158.84	150.57	154.39	152.9	152.16	145.02
1620.35	148.82	139.52	144.26	146.66	144.95	142.16	155.31	149.81	151.33	156.74	151.37	143.82	158.34	151.08	154.65	152.4	152.67	145.27
1621.35	149.56	139.52	144.76	147.4	144.95	141.51	156.06	149.05	151.84	157.49	150.61	143.66	159.09	150.82	155.16	153.15	152.41	145.27
1622.35	148.07	140.01	145.01	145.91	145.44	141.5	155.81	149.3	150.57	157.24	150.86	144.15	157.83	151.08	154.9	151.89	152.67	145.64
1623.35	149.56	139.76	145.01	147.4	145.19	141.26	155.06	148.54	151.08	156.49	150.1	143.74	158.34	150.82	154.39	152.4	152.41	145.39
1624.35	149.06	139.27	145.26	146.9	144.7	142.17	155.81	148.8	151.33	157.24	150.36	144.07	157.58	151.33	155.16	151.64	152.92	145.27
1625.35	148.82	140.01	145.52	146.66	145.44	141.67	156.57	148.54	150.82	158	150.1	143.99	158.59	151.33	154.39	152.65	152.92	145.02
1626.35	147.58	139.52	145.77	145.42	144.95	141.59	156.32	147.78	151.33	157.75	149.34	143.74	158.34	151.33	154.39	152.4	152.92	145.14
1627.35	147.82	139.76	145.26	145.66	145.19	141.67	156.32	148.54	151.08	157.75	150.1	143.91	157.58	151.08	153.88	151.64	152.67	145.02
1628.35	148.07	139.76	145.52	145.91	145.19	141.42	156.06	149.05	151.08	157.49	150.61	143.74	159.09	150.82	154.39	153.15	152.41	145.02
1629.35	148.57	139.27	145.77	146.41	144.7	141.34	155.81	147.78	151.08	157.24	149.34	143.58	159.09	151.33	155.16	153.15	152.92	145.15
1630.35	148.82	139.52	145.77	145.15	144.95	141.26	156.32	147.78	151.08	157.75	149.34	143.82	158.34	151.33	154.9	152.4	152.92	145.02
1631.35	149.06	139.52	146.27	145.39	144.95	141.18	155.56	148.29	151.59	156.99	149.85	143.83	158.34	150.82	155.67	152.4	152.41	145.15
1632.35	148.32	139.02	145.52	144.65	144.45	141.26	155.81	148.29	151.08	157.24	149.85	143.66	158.59	150.57	154.39	152.65	152.16	145.02
1633.35	149.06	139.27	146.02	145.39	144.7	141.18	155.81	147.78	151.33	157.24	149.34	143.99	157.58	150.32	155.67	151.64	151.91	145.52
1634.35	147.58	139.76	146.52	143.91	145.19	140.94	155.56	147.28	151.59	156.99	148.84	143.66	157.58	151.33	155.16	151.64	152.92	144.65
1635.35	148.07	139.27	145.77	144.4	144.7	141.1	155.81	147.53	151.33	157.24	149.09	143.66	158.59	150.32	154.9	152.65	151.91	145.51
1636.35	147.82	139.52	146.77	144.15	144.95	141.02	156.32	147.53	151.84	157.75	149.09	143.74	157.32	150.57	154.14	151.38	152.16	144.78
1637.35	148.57	139.76	146.77	144.9	145.19	141.27	154.31	146.27	151.33	155.74	147.83	143.58	158.34	150.82	154.9	152.4	152.41	144.4
1638.35	148.57	140.26	147.03	144.9	145.69	141.03	155.06	147.03	150.82	156.49	148.59	144.07	158.34	151.08	154.9	152.4	152.67	144.77
1639.35	148.57	139.52	146.02	144.9	144.95	141.27	155.56	147.28	150.82	156.99	148.84	143.82	158.08	151.33	154.65	152.14	152.92	145.27
1640.35	147.82	139.52	147.03	144.15	144.95	141.02	155.06	146.27	151.08	156.49	147.83	143.66	159.09	150.82	154.9	153.15	152.41	145.14
1641.35	148.07	139.52	146.77	144.4	144.95	141.26	154.81	146.52	150.82	156.24	148.08	143.58	157.83	151.33	154.14	151.89	152.92	145.51
1642.35	147.82	139.27	147.03	144.15	144.7	141.11	156.06	146.02	151.08	157.49	147.58	143.5	157.32	150.32	153.88	151.38	151.91	145.52
1643.35	147.82	139.27	146.77	144.15	145.58	140.77	156.57	146.52	151.33	158	148.08	143.42	157.83	151.33	154.65	151.89	152.92	144.53
1644.35	147.58	138.77	146.77	143.91	145.08	141.27	156.32	145.77	150.82	157.75	147.33	143.82	158.08	151.08	154.65	152.14	152.67	145.27
1645.35	148.07	139.02	146.27	144.4	145.33	140.86	154.56	145.52	150.82	155.99	147.08	143.66	158.08	151.08	154.14	152.14	152.67	144.77
1646.35	147.82	138.52	147.53	144.15	144.83	140.7	154.05	145.52	150.82	155.48	147.08	143.41	157.58	150.57	154.14	151.64	152.16	144.77
1647.35	148.57	138.77	147.28	144.9	145.08	140.69	155.06	145.26	150.57	156.49	146.82	143.41	158.08	150.32	154.14	152.14	151.91	145.51
1648.35	149.31	139.02	147.28	145.64	145.33	140.86	156.06	144.76	151.08	157.49	146.32	143.58	158.08	150.57	155.16	152.14	152.16	145.39
1649.35	148.32	138.77	147.28	144.65	145.08	140.78	155.06	144.01	151.33	156.49	145.57	143.83	159.35	151.08	154.65	153.41	152.67	144.9
1650.35	148.32	138.52	147.53	144.65	144.83	140.7	155.31	144.51	150.82	156.74	146.07	143.5	156.82	150.82	154.39	150.88	152.41	144.9
1651.35	148.82	139.76	147.53	145.15	146.07	140.7	155.56	145.01	151.08	156.99	146.57	143.58	157.83	149.81	154.65	151.89	151.4	144.78
1652.35	148.57	139.02	147.78	144.9	145.33	141.1	155.31	143.51	151.59	156.74	145.07	143.25	158.08	150.32	154.65	152.14	151.91	145.27
1653.35	147.82	138.77	147.28	144.15	145.08	140.61	155.56	143.01	150.82	156.99	144.57	143.17	157.32	150.06	155.16	151.38	151.65	145.27
1654.35	148.32	139.27	147.53	144.65	145.58	140.7	155.06	144.01	150.82	156.49	145.57	143.58	158.59	149.05	154.65	152.65	150.64	145.27
1655.35	148.07	139.02	147.78	144.4	145.33	140.13	154.56	143.26	150.82	155.99	144.82	143.09	158.34	150.57	154.9	152.4	152.16	145.27
1656.35	148.57	139.27	147.28	144.9	145.58	140.53	156.32	143.26	151.08	157.75	144.82	143.33	157.83	149.3	155.42	151.89	150.89	145.27
1657.35	148.57	139.02	148.04	144.9	145.33	140.61	155.56	142.26	150.57	156.99	143.82	143.33	157.32	150.06	154.14	151.38	151.65	145.27
1658.35	147.33	139.02	147.78	143.66	145.33	140.45	154.31	143.51	150.57	155.74	145.07	143.09	157.32	150.32	153.88	151.38	151.91	145.15
1659.35	147.82	139.76	147.53	144.15	146.07	140.37	154.31	142.76	151.08	155.74	144.32	143.33	158.34	149.56	154.39	152.4	151.15	145.51
1660.35	148.57	138.77	147.28	144.9	145.08	139.88	154.81	143.51	149.81	156.24	145.07	143.33	157.58	149.81	154.65	151.64	151.4	145.52
1661.35	148.57	139.52	147.53	144.9	145.83	140.37	154.81	143.26	150.57	156.24	144.82	142.92	158.59	149.05	154.14	152.65	150.64	144.78
1662.35	148.32	139.52	147.28	144.65	145.83	140.21	155.06	143.26	151.08	156.49	144.82	143.25	158.84	150.06	153.88	152.9	151.65	145.02
1663.35	147.58	139.27	146.77	143.91	145.58	140.04	154.05	143.76	150.82	155.48	145.32	142.92	157.83	149.81	154.65	151.89	151.4	145.15
1664.35	148.07	139.76	148.04	144.4	146.07	140.21	154.56	143.01	151.33	155.99	144.57	143.08	158.08	150.06	153.63	152.14	151.65	145.15
1665.37	148.32	138.77	147.53	144.65	145.08	140.04	154.31	142.76	150.57	155.74	144.32	143.17	158.08	149.81	154.9	152.14	151.4	145.27
1666.37	148.57	138.77	147.28	144.9	145.08	140.04	154.81	144.26	151.08	156.24	145.82	143	158.34	150.06	154.39	152.4	151.65	145.02
1667.37	147.82	139.02	147.53	144.15	145.33	140.21	155.06	144.26	150.32	156.49	145.82	143	158.08	149.05	153.88	152.14	150.64	145.02
1668.37	148.07	138.77	147.53	144.4	145.08	139.79	155.56	143.76	150.32	156.99	145.32	142.76	157.83	149.81	154.14	151.89	151.4	145.27
1669.37	147.33	139.27	147.78	143.66	145.58	140.12	156.82	144.51	150.82	158.25	146.07	143.08	157.83	150.57	153.88	151.89	152.16	145.27
1670.37	148.07	139.02	147.53	144.4	145.33	139.8	155.81	144.51	150.57	157.24	146.07	143.25	157.07	149.81	154.14	151.13	151.4	145.14
1671.37	147.08	138.77	147.03	143.41	145.08	139.72	154.81	145.52	150.82	156.24	147.08	143	156.82	150.32	153.88	150.88	151.91	145.39
1672.37	147.08	139.02	147.28	143.41	145.33	139.56	155.06	145.52	151.08	156.49	147.08	143.17	157.32	150.57	155.16	151.38	152.16	144.9
1673.37	148.07	139.27	146.77	144.4	145.58	139.8	155.06	145.77	150.06	156.49	147.33	142.84	157.32	150.57	154.65	151.38	152.16	145.15
1674.37	147.58	139.27	147.03	143.91	145.58	139.88	155.56	146.27	150.57	156.99	147.83	143.17	158.08	150.57	154.65	152.14	152.16	145.52
1675.37	147.58	139.02	146.77	143.91	145.33	139.88	155.06	146.52	150.32	156.49	148.08	142.51	156.57	150.06	153.88	150.63	151.65	145.27
1676.37	147.33	139.02	147.03	143.66	145.33	139.96	155.31	146.52	150.57	156.74	148.08	142.67	158.08	149.56	153.88	152.14	151.15	144.9
1677.37	145.6	138.52	147.53	141.93	144.83	139.8	155.31	146.77	150.57	156.74	148.33	142.84	157.83	149.81	154.39	151.89	151.4	144.9
1678.37	147.33	138.52	147.78	143.66	144.83	139.72	154.81	146.77	150.82	156.24	148.33	142.68	157.58	149.56	154.14	151.64	151.15	144.9
1679.37	147.33	138.52	147.03	143.66	144.83	139.56	154.81	147.53	150.82	156.24	149.09	142.59	157.58	150.06	153.63	151.64	151.65	144.78
1680.37	148.07	138.77	147.28	144.4	145.08	139.31	155.56	147.53	150.57	156.99	149.09	142.76	157.83	150.57	154.14	151.89	152.16	144.78
1681.37	148.32	138.03	147.53	144.65	144.34	139.47	155.31	147.03	150.57	156.74	148.59	142.76	157.58	150.06	154.65	151.64	151.65	144.78
1682.37	147.58	137.78	147.53	143.91	144.09	139.39	155.06	147.28	150.57	156.49	148.84	142.76	157.07	149.81	153.63	151.13	151.4	144.4
1683.37	147.08	137.78	146.77	143.41	144.09	139.4	155.31	147.03	150.57	156.74	148.59	142.59	158.08	149.3	154.14	152.14	150.89	144.65
1684.37	147.33	137.78	146.77	143.66	144.09	139.56	155.06	147.78	150.06	156.49	149.34	141.94	157.32	150.32	154.14	151.38	151.91	144.9
1685.37	147.33	138.52	146.77	143.66	144.83	139.15	154.56	147.78	150.82	155.99	149.34	142.43	157.07	150.57	153.88	151.13	152.16	144.28
1686.37	148.07	138.03	147.53	144.4	144.34	139.32	155.31	147.28	150.32	156.74	148.84	142.26	157.07	150.57	152.86	151.13	152.16	144.4
1687.37	147.58	138.03	147.03	143.91	144.34	139.31	157.07	148.04	150.57	158.5	149.6	142.35	157.83	149.81	154.14	151.89	151.4	144.53
1688.37	147.08	138.03	147.28	143.41	144.34	139.31	155.56	147.78	151.33	156.99	149.34	142.27	157.32	149.56	154.65	151.38	151.15	144.4
1689.37	147.08	138.52	147.53	143.41	144.83	139.32	155.31	147.78	150.57	156.74	149.34	142.35	158.08	150.06	153.88	152.14	151.65	144.41
1690.37	147.82	138.52	146.52	144.15	144.83	139.31	155.31	147.03	150.06	156.74	148.59	142.1	157.07	150.06	153.88	151.13	151.65	144.28
1691.37	147.08	138.27	147.28	143.41	144.58	138.83	154.81	147.78	151.08	156.24	149.34	141.77	158.08	149.81	154.14	152.14	151.4	144.28
1692.37	147.33	138.03	147.03	143.66	144.34	139.24	155.56	148.29	150.82	156.99	149.85	142.1	157.83	149.05	154.39	151.89	150.64	144.53
1693.37	146.34	138.52	147.03	142.67	144.83	139.32	155.31	148.04	150.06	156.74	149.6	142.51	157.83	149.3	155.67	151.89	150.89	144.77
1694.37	147.33	138.27	147.03	143.66	144.58	139.07	154.31	147.78	150.32	155.74	149.34	142.43	156.82	149.3	153.12	150.88	150.89	145.02
1695.37	148.07	138.27	147.03	144.4	144.58	138.99	154.05	147.78	150.32	155.48	149.34	142.68	157.32	149.3	153.88	151.38	150.89	145.15
1696.37	147.82	138.27	147.28	144.15	144.58	139.4	154.56	148.29	150.57	155.99	149.85	142.51	157.32	148.8	153.88	151.38	150.39	144.53
1697.37	147.82	138.27	146.77	144.15	144.58	138.91	155.31	147.78	150.32	156.74	149.34	142.18	157.58	149.05	154.14	151.64	150.64	144.41
1698.37	147.08	138.03	147.53	143.41	144.34	138.91	154.81	146.77	150.57	156.24	148.33	142.51	157.58	149.05	154.39	151.64	150.64	145.15
1699.37	147.58	138.03	147.53	143.91	144.34	138.75	154.56	148.29	149.81	155.99	149.85	142.26	156.57	149.3	153.12	150.63	150.89	145.14
1700.37	147.58	137.28	146.77	143.91	143.59	138.67	154.56	147.53	150.06	155.99	149.09	142.02	157.32	149.81	154.14	151.38	151.4	144.4
1701.37	147.82	137.04	146.52	144.15	143.35	139.08	155.06	147.78	150.32	156.49	149.34	142.18	158.08	149.81	153.12	152.14	151.4	144.9
1702.37	146.83	137.28	147.28	143.16	143.59	138.75	155.31	147.78	150.06	156.74	149.34	141.77	156.82	149.56	152.86	150.88	151.15	144.4
1703.37	147.33	137.78	148.04	143.66	144.09	138.75	154.81	146.77	150.57	156.24	148.33	142.1	157.83	149.81	153.88	151.89	151.4	144.28
1704.37	146.83	137.78	147.53	143.16	144.09	138.58	155.56	147.28	150.57	156.99	148.84	141.94	157.32	150.06	153.63	151.38	151.65	144.28
1705.37	147.58	138.03	147.53	143.91	144.34	138.74	155.81	147.28	150.32	157.24	148.84	141.53	156.57	149.05	154.65	150.63	150.64	144.78
1706.37	146.83	138.52	147.28	143.16	144.83	138.51	156.06	147.03	150.57	157.49	148.59	142.02	157.07	150.06	154.14	151.13	151.65	144.53
1707.37	148.07	138.77	147.03	144.4	145.08	138.83	155.06	146.52	150.32	156.49	148.08	142.1	157.32	149.81	153.12	151.38	151.4	144.53
1708.37	147.58	138.77	146.77	143.91	145.08	139.07	154.05	146.77	150.57	155.48	148.33	142.1	157.58	149.81	153.88	151.64	151.4	144.9
1709.37	146.09	138.27	147.28	142.42	144.58	138.18	154.81	147.28	150.06	156.24	148.84	142.1	156.57	149.05	153.63	150.63	150.64	144.53
1710.37	147.58	138.52	147.28	143.91	144.83	138.75	155.31	147.78	150.82	156.74	149.34	142.18	155.81	150.32	153.63	149.87	151.91	144.78
1711.37	146.83	138.03	147.53	143.16	144.34	138.51	154.56	147.28	150.57	155.99	148.84	142.18	158.34	149.56	153.88	152.4	151.15	144.65
1712.37	146.59	137.53	147.03	142.92	143.84	138.51	154.05	147.53	150.57	155.48	149.09	141.93	157.32	149.81	153.37	151.38	151.4	144.4
1713.37	146.34	137.78	147.03	142.67	144.09	138.5	153.05	146.77	150.32	154.48	148.33	141.85	157.32	150.06	154.39	151.38	151.65	144.77
1714.37	147.08	137.78	146.77	143.41	144.09	138.74	155.81	147.03	149.81	157.24	148.59	141.93	157.32	149.81	154.14	151.38	151.4	144.65
1715.37	146.34	137.78	146.52	142.67	144.09	138.67	155.81	146.52	150.57	157.24	148.08	141.69	157.07	149.3	153.37	151.13	150.89	144.41
1716.37	146.59	137.28	147.28	142.92	143.59	138.51	154.05	146.77	149.56	155.48	148.33	141.77	157.07	149.3	153.63	151.13	150.89	144.65
1717.38	147.33	137.28	146.27	143.66	143.59	138.26	154.56	147.03	149.81	155.99	148.59	141.77	157.32	150.06	152.86	151.38	151.65	144.65
1718.38	146.59	137.53	146.77	142.92	143.84	138.35	154.05	147.03	150.57	155.48	148.59	141.61	156.32	149.05	154.65	150.38	150.64	144.53
1719.38	146.34	137.28	146.02	142.67	143.59	138.99	153.8	146.02	149.3	155.23	147.58	141.94	156.32	150.06	153.63	150.38	151.65	145.14
1720.38	146.59	137.28	146.52	142.92	143.59	138.18	155.56	146.77	150.06	156.99	148.33	141.94	156.82	149.05	153.88	150.88	150.64	143.91
1721.38	146.59	137.04	146.77	142.92	143.35	138.42	156.06	146.02	150.06	157.49	147.58	142.18	156.06	149.3	154.39	150.12	150.89	144.41
1722.38	146.59	136.79	146.27	142.92	143.1	138.17	155.31	145.77	150.32	156.74	147.33	141.77	156.82	149.81	153.12	150.88	151.4	144.53
1723.38	146.83	137.04	146.77	143.16	143.35	138.18	155.81	146.52	150.32	157.24	148.08	141.94	156.32	149.56	153.37	150.38	151.15	144.65
1724.38	147.08	136.79	147.03	143.41	143.1	137.94	155.31	145.52	150.06	156.74	147.08	141.69	156.57	149.56	153.63	150.63	151.15	144.28
1725.38	146.59	136.79	145.77	142.92	143.1	138.26	155.06	145.52	150.06	156.49	147.08	142.1	156.57	149.81	153.88	150.63	151.4	144.28
1726.38	146.59	136.54	145.77	142.92	142.85	138.18	155.06	146.02	150.32	156.49	147.58	141.85	155.81	148.54	153.37	149.87	150.13	144.28
1727.38	147.08	136.54	146.27	143.41	142.85	137.29	155.06	146.27	150.06	156.49	147.83	141.45	156.82	149.05	153.88	150.88	150.64	143.91
1728.38	145.6	137.04	145.52	141.93	143.35	138.09	154.81	146.27	150.57	156.24	147.83	141.77	156.82	149.3	153.37	150.88	150.89	144.28
1729.38	145.85	137.04	144.76	142.18	143.35	137.61	155.06	146.02	150.32	156.49	147.58	141.61	156.82	149.3	153.63	150.88	150.89	143.91
1730.38	146.09	136.79	146.02	142.42	143.1	137.85	155.56	146.02	150.06	156.99	147.58	141.77	156.06	149.3	153.88	150.12	150.89	144.28
1731.38	147.08	137.28	146.02	143.41	143.59	137.37	155.06	145.52	150.32	156.49	147.08	141.61	156.57	149.81	154.39	150.63	151.4	143.54
1732.38	146.83	136.54	144.76	143.16	142.85	137.61	154.31	144.76	149.81	155.74	146.32	141.53	155.81	149.05	154.39	149.87	150.64	143.67
1733.38	146.09	137.04	145.77	142.42	143.35	137.45	154.31	145.52	150.32	155.74	147.08	141.28	156.32	148.54	153.63	150.38	150.13	144.16
1734.38	145.6	136.79	145.01	141.93	143.1	136.89	154.05	145.77	150.57	155.48	147.33	141.28	156.57	148.8	153.63	150.63	150.39	143.67
1735.38	147.08	136.54	145.52	143.41	142.85	137.04	153.55	146.27	149.81	154.98	147.83	141.2	156.06	148.8	153.63	150.12	150.39	143.67
1736.38	145.85	136.79	145.52	142.18	143.1	137.45	153.8	145.01	150.06	155.23	146.57	141.28	156.57	149.05	154.39	150.63	150.64	144.28
1737.38	145.6	137.28	145.26	141.93	143.59	137.77	153.3	144.76	150.32	154.73	146.32	141.37	156.32	149.05	153.12	150.38	150.64	144.04
1738.38	145.85	136.29	145.26	142.18	142.6	137.45	154.05	145.52	149.81	155.48	147.08	141.12	157.32	148.04	153.63	151.38	149.63	144.28
1739.38	145.85	136.29	145.01	142.18	142.6	137.45	153.05	144.76	149.81	154.48	146.32	141.53	156.32	148.29	153.37	150.38	149.88	143.91
1740.38	146.59	136.79	144.01	142.92	143.1	137.7	154.31	145.26	150.06	155.74	146.82	141.61	156.32	148.8	154.65	150.38	150.39	144.16
1741.38	146.83	136.54	145.01	143.16	142.85	137.12	154.31	145.01	150.32	155.74	146.57	141.53	156.06	147.78	153.88	150.12	149.37	143.91
1742.38	146.34	136.54	144.76	142.67	142.85	137.54	154.31	145.01	150.32	155.74	146.57	141.2	156.57	148.54	153.12	150.63	150.13	144.53
1743.38	145.6	136.54	144.26	141.93	142.85	137.21	153.55	145.01	150.06	154.98	146.57	141.28	155.81	148.04	153.88	149.87	149.63	143.91
1744.38	146.09	136.54	144.51	142.42	142.85	136.88	154.56	144.76	150.32	155.99	146.32	140.96	156.06	148.54	154.9	150.12	150.13	143.91
1745.38	146.83	136.05	144.01	143.16	142.36	136.8	154.05	144.51	150.32	155.48	146.07	141.37	156.06	148.29	153.37	150.12	149.88	143.79
1746.38	145.6	136.29	144.01	141.93	142.6	137.05	154.05	145.26	149.81	155.48	146.82	141.12	155.06	148.29	153.12	149.12	149.88	143.79
1747.38	146.34	136.79	144.51	142.67	143.1	136.97	154.05	145.01	150.82	155.48	146.57	141.12	155.31	149.05	153.37	149.37	150.64	143.91
1748.38	147.08	136.54	143.76	143.41	142.85	137.29	154.05	144.76	150.82	155.48	146.32	141.36	155.56	148.29	153.37	149.62	149.88	143.91
1749.38	145.6	136.29	143.26	141.93	142.6	136.8	153.55	144.51	149.56	154.98	146.07	141.12	156.06	148.8	153.63	150.12	150.39	143.54
1750.38	146.83	136.54	143.01	143.16	142.85	136.8	154.31	144.01	149.56	155.74	145.57	141.2	156.82	148.04	152.86	150.88	149.63	143.91
1751.38	146.09	136.79	143.76	142.42	143.1	136.64	153.8	144.01	150.32	155.23	145.57	140.87	155.56	148.29	153.37	149.62	149.88	143.42
1752.38	146.59	136.29	143.26	142.92	142.6	136.89	153.05	144.26	150.06	154.48	145.82	141.12	155.06	148.29	153.63	149.12	149.88	144.4
1753.38	146.09	136.79	142.51	142.1	143.1	136.65	154.05	143.76	150.06	155.48	145.32	140.46	155.06	147.78	153.37	149.12	149.37	143.42
1754.38	147.33	136.54	143.26	143.34	142.85	136.72	155.06	144.51	149.56	156.49	146.07	140.87	155.81	147.53	153.37	149.87	149.12	143.17
1755.38	147.33	136.54	142.76	143.34	142.85	137.12	155.06	144.51	149.81	156.49	146.07	140.95	155.81	148.29	153.12	149.87	149.88	144.03
1756.38	145.85	136.29	142.01	141.86	142.6	136.08	154.31	144.26	149.81	155.74	145.82	140.46	155.81	147.28	153.12	149.87	148.87	143.29
1757.38	145.85	136.79	142.51	141.86	143.1	136.4	154.56	144.26	149.56	155.99	145.82	140.14	156.06	148.04	153.12	150.12	149.63	142.8
1758.38	147.08	136.54	142.01	143.09	142.85	136.15	154.56	144.51	150.06	155.99	146.07	140.95	155.81	148.29	152.35	149.87	149.88	143.78
1759.38	146.59	135.8	141.26	142.6	142.11	136.48	153.05	145.26	149.81	154.48	146.82	141.12	156.32	147.28	152.86	150.38	148.87	143.3
1760.38	145.35	136.54	141.76	141.36	142.85	136.64	155.31	145.01	149.56	156.74	146.57	140.95	155.56	148.54	153.37	149.62	150.13	143.54
1761.38	146.09	136.29	141.26	142.1	142.6	136.64	153.05	144.01	150.06	154.48	145.57	140.79	156.32	148.04	153.63	150.38	149.63	143.91
1762.38	146.34	135.8	140.51	142.35	142.11	136.24	155.06	144.51	149.3	156.49	146.07	140.87	155.81	148.54	152.86	149.87	150.13	143.91
1763.38	146.34	135.8	141.01	142.35	142.11	136.24	154.81	145.77	149.56	156.24	147.33	140.3	157.07	148.54	153.63	151.13	150.13	143.17
1764.38	146.83	136.05	140.01	142.84	142.36	136.8	153.3	144.26	149.81	154.73	145.82	141.03	155.56	148.04	153.37	149.62	149.63	143.54
1765.38	146.83	135.8	139.76	142.84	142.11	136.08	154.81	144.76	149.05	156.24	146.32	140.71	155.56	147.28	153.12	149.62	148.87	143.91
1766.38	146.34	136.05	140.26	142.35	142.36	136.64	154.31	145.77	149.56	155.74	147.33	141.03	156.57	147.78	153.12	150.63	149.37	143.54
1767.38	145.35	135.8	140.01	141.36	142.11	136.08	152.3	146.02	149.3	153.73	147.58	140.87	155.31	148.54	153.88	149.37	150.13	143.91
1768.38	145.85	135.55	139.52	141.86	141.86	135.99	154.81	145.77	149.81	156.24	147.33	140.22	156.57	147.53	153.12	150.63	149.12	143.17
1769.4	146.59	135.8	138.52	142.6	142.11	136.47	154.81	145.26	149.56	156.24	146.82	140.79	156.57	148.54	152.61	150.63	150.13	143.79
1770.4	145.6	135.31	139.02	141.61	141.62	136.15	154.05	145.52	149.56	155.48	147.08	140.46	157.32	148.04	153.63	151.38	149.63	143.29
1771.4	146.34	135.31	139.02	142.35	141.62	136.15	153.8	145.77	149.3	155.23	147.33	140.63	156.57	148.54	153.12	150.63	150.13	143.54
1772.4	145.35	135.55	138.52	141.36	141.86	135.83	154.81	145.01	149.05	156.24	146.57	140.46	156.32	147.78	153.37	150.38	149.37	143.29
1773.4	146.34	135.06	138.27	142.35	141.37	136.07	153.55	145.26	149.3	154.98	146.82	140.3	156.57	147.78	152.86	150.63	149.37	143.54
1774.4	145.35	135.31	137.78	141.36	141.62	135.75	152.8	145.77	149.81	154.23	147.33	140.46	156.82	148.04	153.88	150.88	149.63	143.05
1775.4	146.09	135.31	137.28	142.1	141.62	136.15	154.05	145.26	149.3	155.48	146.82	140.38	157.07	147.53	152.86	151.13	149.12	143.29
1776.4	145.85	136.05	137.78	141.86	142.36	135.83	153.3	144.51	149.81	154.73	146.07	140.14	155.81	148.29	153.63	149.87	149.88	143.17
1777.4	144.86	135.31	137.04	140.87	141.62	135.67	153.8	146.02	149.3	155.23	147.58	140.38	156.82	147.53	152.35	150.88	149.12	143.05
1778.4	145.6	135.8	137.28	141.61	142.11	136	153.55	145.52	149.56	154.98	147.08	140.62	157.07	147.53	152.86	151.13	149.12	143.91
1779.4	145.85	135.8	137.04	141.86	142.11	135.92	155.56	145.52	150.32	156.99	147.08	140.55	157.32	147.53	152.86	151.38	149.12	143.54
1780.4	146.09	136.29	137.04	142.1	142.6	135.59	153.05	144.51	150.32	154.48	146.07	140.14	157.58	147.53	152.35	151.64	149.12	143.05
1781.4	145.6	136.29	137.28	141.61	142.6	136.08	153.55	146.02	149.56	154.98	147.58	140.63	157.58	148.54	152.86	151.64	150.13	143.66
1782.4	146.09	136.29	137.04	142.1	142.6	135.51	154.31	145.77	149.81	155.74	147.33	140.13	158.34	147.78	153.63	152.4	149.37	143.17
1783.4	145.6	136.05	137.28	141.61	142.36	135.52	153.8	145.01	149.56	155.23	146.57	140.46	157.07	147.78	152.35	151.13	149.37	143.17
1784.4	144.86	136.05	137.28	140.87	142.36	135.11	153.05	145.77	149.56	154.48	147.33	140.3	158.08	147.78	153.37	152.14	149.37	143.17
1785.4	145.6	135.8	136.29	141.61	142.11	135.83	153.05	144.76	149.05	154.48	146.32	140.3	158.08	147.28	152.35	152.14	148.87	143.54
1786.4	145.6	136.05	136.79	141.61	142.36	135.35	154.56	145.01	149.3	155.99	146.57	140.3	157.32	147.53	152.86	151.38	149.12	143.17
1787.4	145.85	135.55	137.53	141.86	141.86	135.19	153.05	145.26	149.56	154.48	146.82	140.05	157.32	148.04	152.1	151.38	149.63	143.42
1788.4	145.35	135.31	138.52	141.36	141.62	135.51	154.81	145.26	149.81	156.24	146.82	140.22	157.83	147.28	153.63	151.89	148.87	143.05
1789.4	145.85	135.06	138.52	141.86	141.37	135.51	153.3	145.01	149.56	154.73	146.57	140.3	158.34	148.54	152.86	152.4	150.13	143.66
1790.4	144.61	135.31	138.27	140.62	141.62	135.03	153.3	145.52	149.56	154.73	147.08	139.89	157.83	148.54	152.1	151.89	150.13	143.42
1791.4	145.11	135.55	138.27	141.12	141.86	134.87	153.8	145.26	149.81	155.23	146.82	139.4	158.59	148.29	153.63	152.65	149.88	143.05
1792.4	144.61	135.31	139.27	140.62	141.62	134.94	154.05	144.51	149.3	155.48	146.07	139.57	158.34	148.29	152.35	152.4	149.88	142.56
1793.4	146.34	135.06	139.52	142.35	141.37	135.27	152.8	144.76	148.8	154.23	146.32	139.97	159.09	148.29	153.37	153.15	149.88	143.3
1794.4	144.86	134.81	140.01	140.87	141.12	135.19	153.8	144.76	149.81	155.23	146.32	140.22	158.84	148.04	153.12	152.9	149.63	143.42
1795.4	145.6	135.31	140.26	141.61	141.62	135.51	153.8	144.26	149.81	155.23	145.82	139.73	158.59	148.04	153.37	152.65	149.63	143.91
1796.4	144.86	135.06	141.51	140.87	141.37	134.79	153.8	144.76	149.56	155.23	146.32	140.22	157.07	148.54	152.61	151.13	150.13	143.54
1797.4	146.34	135.06	142.26	142.35	141.37	135.11	153.55	144.51	149.3	154.98	146.07	139.73	158.34	148.29	153.37	152.4	149.88	143.17
1798.4	145.11	134.32	142.76	141.12	140.63	134.79	153.55	144.51	149.05	154.98	146.07	139.49	158.08	147.53	152.1	152.14	149.12	142.93
1799.4	145.6	134.81	143.51	141.61	141.12	135.19	153.8	143.76	148.8	155.23	145.32	139.73	157.83	148.04	152.35	151.89	149.63	143.78
1800.4	144.86	134.32	142.76	140.87	140.63	134.87	154.05	144.51	149.3	155.48	146.07	139.81	158.08	147.53	152.86	152.14	149.12	143.29
1801.4	144.61	134.57	143.51	140.62	140.88	134.87	153.8	143.51	149.3	155.23	145.07	139.89	158.34	148.04	152.1	152.4	149.63	143.42
1802.4	144.12	134.08	144.26	140.13	140.39	134.87	152.55	143.76	149.05	153.98	145.32	139.73	157.83	147.28	152.1	151.89	148.87	143.42
1803.4	144.37	134.32	144.26	140.38	140.63	135.19	154.31	144.51	148.8	155.74	146.07	140.14	158.08	147.28	151.84	152.14	148.87	143.54
1804.4	145.6	134.57	144.01	141.61	140.88	134.47	154.56	144.51	149.3	155.99	146.07	139.81	158.08	147.28	152.1	152.14	148.87	143.54
1805.4	143.88	134.32	143.26	139.89	140.63	134.63	154.05	143.76	150.06	155.48	145.32	139.24	157.58	148.04	152.61	151.64	149.63	142.8
1806.4	145.35	134.32	144.51	141.36	140.63	134.63	155.31	143.76	149.3	156.74	145.32	139.97	158.08	147.53	153.63	152.14	149.12	143.29
1807.4	144.86	134.57	144.76	140.87	140.88	134.63	153.55	143.76	150.32	154.98	145.32	139.48	158.34	147.53	152.86	152.4	149.12	143.05
1808.4	144.61	134.08	144.26	140.62	140.39	134.63	153.55	143.76	150.32	154.98	145.32	139.73	157.58	146.77	152.86	151.64	148.36	143.05
1809.4	144.12	134.57	144.51	140.13	140.88	134.23	154.31	143.76	149.05	155.74	145.32	139.73	157.83	147.78	153.37	151.89	149.37	142.68
1810.4	145.11	134.57	144.26	141.12	140.88	134.63	153.3	143.26	148.29	154.73	144.82	139.4	157.07	146.27	152.61	151.13	147.86	142.8
1811.4	145.35	134.32	144.01	141.36	140.63	134.71	153.8	143.76	148.29	155.23	145.32	139.24	158.08	146.52	152.61	152.14	148.11	143.17
1812.4	145.11	134.32	144.26	141.12	140.63	134.63	153.3	143.26	149.05	154.73	144.82	139.65	157.83	147.28	152.35	151.89	148.87	143.42
1813.4	145.35	134.81	145.01	141.36	141.12	134.47	153.05	142.51	149.05	154.48	144.07	139.73	158.59	147.53	152.86	152.65	149.12	143.42
1814.4	144.61	135.31	144.26	140.62	141.62	134.07	154.05	142.26	148.54	155.48	143.82	139.73	157.83	147.53	152.86	151.89	149.12	143.42
1815.4	144.61	135.06	143.76	140.62	141.37	134.07	153.55	143.26	149.05	154.98	144.82	139.73	158.08	147.03	152.61	152.14	148.62	143.54
1816.4	145.6	135.06	144.01	141.61	141.37	133.83	154.56	143.76	149.3	155.99	145.32	139.4	158.34	146.52	153.12	152.4	148.11	143.3
1817.4	144.12	135.31	144.01	140.13	141.62	134.07	152.8	142.76	149.3	154.23	144.32	139.65	158.34	146.77	153.63	152.4	148.36	143.42
1818.4	144.86	134.57	143.76	140.87	140.88	134.23	152.3	143.01	148.54	153.73	144.57	139.24	158.08	146.77	152.35	152.14	148.36	142.93
1819.42	144.12	135.31	144.01	140.13	141.62	133.99	153.3	142.51	149.81	154.73	144.07	139.57	157.58	146.52	152.35	151.64	148.11	143.42
1820.42	144.37	135.06	144.26	140.38	141.37	134.15	152.3	143.01	149.3	153.73	144.57	139.65	157.32	147.53	153.12	151.38	149.12	143.42
1821.42	144.61	134.32	143.51	140.62	140.63	133.75	155.06	142.01	148.29	156.49	143.57	139.4	157.83	147.03	152.86	151.89	148.62	143.79
1822.42	144.61	134.08	144.01	140.62	140.39	133.99	154.05	142.51	148.54	155.48	144.07	139.65	158.08	147.03	151.84	152.14	148.62	143.42
1823.42	144.86	133.83	144.26	140.87	140.14	133.66	153.55	142.76	148.8	154.98	144.32	139.56	158.08	146.77	152.61	152.14	148.36	143.17
1824.42	144.37	134.32	143.26	140.38	140.63	133.42	153.8	143.01	148.54	155.23	144.57	138.83	158.08	146.77	152.61	152.14	148.36	142.8
1825.42	144.61	134.32	144.01	140.62	140.63	133.66	153.05	142.01	148.8	154.48	143.57	139.16	157.83	147.28	151.59	151.89	148.87	142.68
1826.42	144.86	133.83	143.76	140.87	140.14	133.34	152.8	142.01	148.04	154.23	143.57	139.32	157.83	146.77	151.59	151.89	148.36	143.17
1827.42	144.12	134.08	144.26	140.13	140.39	133.42	153.8	142.01	148.54	155.23	143.57	139.65	157.58	147.28	152.86	151.64	148.87	143.05
1828.42	144.86	134.57	143.26	140.87	140.88	133.27	152.8	142.76	148.04	154.23	144.32	138.75	158.34	146.52	152.86	152.4	148.11	142.92
1829.42	144.12	134.32	143.76	140.13	140.63	133.42	152.8	142.01	148.8	154.23	143.57	139.57	156.82	146.27	152.35	150.88	147.86	143.3
1830.42	144.12	134.32	144.76	140.13	140.63	133.26	152.55	141.01	148.29	153.98	142.57	139.07	158.34	147.03	152.61	152.4	148.62	142.56
1831.42	143.88	134.32	144.51	139.89	140.63	133.59	152.55	142.26	148.54	153.98	143.82	139.48	158.34	147.03	152.61	152.4	148.62	143.29
1832.42	143.38	134.81	144.26	139.39	141.12	133.34	152.8	142.76	149.05	154.23	144.32	139.07	157.83	147.53	153.12	151.89	149.12	142.31
1833.42	145.11	134.57	144.01	141.12	140.88	133.19	153.55	141.76	149.3	154.98	143.32	138.91	156.06	148.04	151.84	150.12	149.63	142.92
1834.42	143.63	134.08	144.51	139.64	140.39	133.43	151.3	142.01	149.3	152.73	143.57	138.75	157.32	147.28	152.35	151.38	148.87	142.8
1835.42	144.61	134.81	144.26	140.62	141.12	133.34	153.05	142.01	149.05	154.48	143.57	139.49	157.83	147.28	152.35	151.89	148.87	143.78
1836.42	144.61	134.08	143.26	140.62	140.39	132.95	153.05	141.26	149.3	154.48	142.82	138.91	157.58	147.53	151.59	151.64	149.12	142.8
1837.42	145.11	134.08	144.01	141.12	140.39	133.28	151.8	141.51	149.05	153.23	143.07	139.16	158.08	148.04	151.84	152.14	149.63	143.05
1838.42	144.86	133.59	143.76	140.87	139.9	132.71	152.55	142.01	148.54	153.98	143.57	138.99	157.07	147.78	152.35	151.13	149.37	142.31
1839.42	144.61	134.08	144.26	140.62	140.39	132.62	152.55	142.51	148.8	153.98	144.07	138.75	158.08	147.28	152.1	152.14	148.87	142.68
1840.42	144.12	133.83	144.01	140.13	140.14	132.95	153.3	142.26	149.05	154.73	143.82	138.99	157.07	146.77	153.37	151.13	148.36	142.8
1841.42	144.86	133.83	143.76	140.87	140.14	132.71	153.05	141.76	148.04	154.48	143.32	138.83	158.08	146.77	152.1	152.14	148.36	142.31
1842.42	144.86	133.34	144.01	140.87	139.65	133.02	153.05	142.26	149.3	154.48	143.82	139.08	157.32	147.53	152.35	151.38	149.12	142.43
1843.42	143.38	133.59	143.26	139.39	139.9	133.19	152.8	141.76	148.8	154.23	143.32	139.24	157.07	147.53	151.84	151.13	149.12	143.05
1844.42	144.12	133.59	143.76	140.13	139.9	133.03	151.55	141.76	148.8	152.98	143.32	139.16	156.82	146.52	152.1	150.88	148.11	142.8
1845.42	144.12	133.83	143.51	140.13	140.14	132.79	152.55	142.01	149.05	153.98	143.57	138.67	157.83	146.52	152.35	151.89	148.11	142.56
1846.42	144.37	133.59	143.26	140.38	139.9	132.3	152.3	142.26	149.05	153.73	143.82	138.26	156.82	147.53	152.1	150.88	149.12	142.19
1847.42	144.37	133.34	143.76	140.38	139.65	132.55	152.3	142.76	147.78	153.73	144.32	138.99	157.58	146.27	151.59	151.64	147.86	142.8
1848.42	144.61	133.59	143.51	140.62	139.9	132.38	152.8	142.26	149.05	154.23	143.82	138.5	156.82	146.27	152.86	150.88	147.86	142.92
1849.42	144.37	134.08	143.26	140.38	140.39	132.63	154.05	142.26	148.8	155.48	143.82	139.07	157.58	146.77	152.35	151.64	148.36	142.31
1850.42	144.86	133.83	143.26	140.87	140.14	132.22	153.55	142.51	148.8	154.98	144.07	138.83	157.83	146.77	152.1	151.89	148.36	142.43
1851.42	144.86	133.83	143.51	140.87	140.14	132.79	153.55	142.26	149.05	154.98	143.82	138.35	157.58	146.52	151.84	151.64	148.11	142.92
1852.42	144.86	133.59	143.76	140.87	139.9	132.71	153.05	142.51	148.8	154.48	144.07	138.83	157.07	146.02	151.59	151.13	147.61	142.92
1853.42	144.12	133.34	143.51	140.13	139.65	132.47	154.56	142.01	148.04	155.99	143.57	139.24	157.07	146.27	152.1	151.13	147.86	143.17
1854.42	145.11	133.09	143.51	141.12	139.4	132.06	152.55	141.76	149.3	153.98	143.32	138.67	157.58	146.77	152.35	151.64	148.36	142.56
1855.42	144.61	133.34	143.76	140.62	139.65	132.38	152.55	142.51	148.8	153.98	144.07	138.59	157.07	146.52	152.1	151.13	148.11	142.56
1856.42	144.12	132.85	143.01	140.13	139.16	132.46	151.8	142.26	147.78	153.23	143.82	138.5	157.58	146.27	152.35	151.64	147.86	142.68
1857.42	144.12	132.85	142.76	140.13	139.16	132.15	152.55	141.51	148.54	153.98	143.07	138.35	156.82	146.02	152.35	150.88	147.61	142.8
1858.42	143.88	132.6	143.01	139.89	138.91	132.22	153.3	142.76	148.04	154.73	144.32	138.67	157.58	146.02	151.08	151.64	147.61	142.8
1859.42	143.88	131.87	142.51	139.89	138.18	132.15	151.8	142.76	148.8	153.23	144.32	138.75	157.58	146.02	151.33	151.64	147.61	142.55
1860.42	144.12	132.6	143.76	140.13	138.91	132.22	152.05	142.76	148.29	153.48	144.32	138.59	157.32	146.02	152.61	151.38	147.61	142.92
1861.42	144.86	132.85	143.26	140.87	139.16	132.06	151.8	143.01	149.05	153.23	144.57	138.83	157.32	146.27	152.35	151.38	147.86	142.8
1862.42	144.37	132.85	143.01	140.38	139.16	131.99	152.05	142.01	148.54	153.48	143.57	138.34	157.83	146.27	152.1	151.89	147.86	142.19
1863.42	144.86	133.09	143.26	140.87	139.4	132.07	153.3	143.01	149.05	154.73	144.57	138.59	157.32	146.27	152.35	151.38	147.86	143.05
1864.42	144.61	133.34	142.76	140.62	139.65	131.83	152.8	142.76	148.29	154.23	144.32	138.1	157.07	145.52	152.1	151.13	147.11	142.31
1865.42	143.88	133.83	142.51	139.89	140.14	132.55	153.05	142.01	148.29	154.48	143.57	138.67	156.57	146.52	152.61	150.63	148.11	142.43
1866.43	143.63	133.59	142.76	139.64	139.9	131.75	152.8	142.76	148.04	154.23	144.32	138.51	156.32	146.02	152.61	150.38	147.61	142.92
1867.43	144.86	133.34	142.26	140.87	139.65	132.07	153.05	143.01	148.8	154.48	144.57	138.51	157.58	146.02	151.33	151.64	147.61	142.68
1868.43	144.12	133.34	142.76	140.13	139.65	131.75	152.3	142.76	148.04	153.73	144.32	138.18	156.82	146.27	151.59	150.88	147.86	142.44
1869.43	143.63	133.34	142.51	139.64	139.65	132.38	152.3	142.01	149.05	153.73	143.57	138.67	157.32	146.02	151.84	151.38	147.61	142.8
1870.43	143.63	133.34	142.01	139.64	139.65	132.15	152.05	141.76	147.78	153.48	143.32	138.75	157.07	146.02	151.08	151.13	147.61	143.17
1871.43	144.12	132.36	142.26	140.13	138.67	131.67	152.8	142.51	147.78	154.23	144.07	138.75	156.32	146.27	151.08	150.38	147.86	142.43
1872.43	144.37	133.09	142.51	140.38	139.4	131.67	151.8	142.01	149.05	153.23	143.57	138.02	157.32	145.77	151.59	151.38	147.36	142.43
1873.43	145.6	132.85	143.26	141.61	139.16	131.11	152.55	142.51	148.54	153.98	144.07	138.51	156.82	146.02	152.1	150.88	147.61	142.68
1874.43	144.61	132.11	142.76	140.62	138.42	131.35	153.05	142.76	148.29	154.48	144.32	138.42	157.58	146.02	151.84	151.64	147.61	142.68
1875.43	144.12	132.36	142.76	140.13	138.67	131.42	152.3	143.01	148.29	153.73	144.57	138.51	157.32	146.52	152.1	151.38	148.11	142.8
1876.43	143.88	131.87	142.26	139.89	138.18	131.42	152.55	142.26	148.29	153.98	143.82	138.1	156.82	145.52	151.33	150.88	147.11	142.55
1877.43	144.37	131.87	143.01	140.38	138.18	131.51	152.3	142.26	148.04	153.73	143.82	138.43	157.58	145.77	151.59	151.64	147.36	142.19
1878.43	143.63	132.11	142.51	139.64	138.42	131.35	151.3	142.76	148.29	152.73	144.32	138.35	157.58	146.27	152.35	151.64	147.86	142.43
1879.43	144.61	131.87	142.01	140.62	138.18	131.43	152.55	142.76	148.04	153.98	144.32	138.1	158.34	146.52	151.84	152.4	148.11	142.56
1880.43	144.86	131.62	142.76	140.87	137.93	131.43	152.8	142.51	148.8	154.23	144.07	138.18	157.58	146.02	151.08	151.64	147.61	142.43
1881.43	143.88	131.87	142.01	139.89	138.18	131.51	152.05	142.26	148.29	153.48	143.82	137.85	157.32	145.52	151.84	151.38	147.11	143.17
1882.43	144.12	131.62	142.26	140.13	137.93	130.71	151.55	141.26	148.54	152.98	142.82	137.93	157.58	146.52	152.1	151.64	148.11	141.94
1883.43	144.37	131.13	141.76	140.38	137.44	130.47	153.05	143.01	147.03	154.48	144.57	137.7	157.58	145.01	152.1	151.64	146.6	141.94
1884.43	143.38	131.62	142.01	139.39	137.93	130.95	152.05	142.01	147.78	153.48	143.57	137.86	156.82	146.52	152.61	150.88	148.11	142.31
1885.43	144.37	131.62	141.76	140.38	137.93	130.94	152.3	142.76	147.28	153.73	144.32	138.34	156.32	145.52	151.08	150.38	147.11	142.68
1886.43	143.14	131.62	142.51	139.15	137.93	130.94	152.8	142.51	148.29	154.23	144.07	137.77	156.82	146.27	151.59	150.88	147.86	142.06
1887.43	144.37	131.62	141.26	140.38	137.93	130.86	153.55	142.51	148.54	154.98	144.07	137.86	157.32	146.77	152.1	151.38	148.36	142.19
1888.43	144.12	131.62	141.26	140.13	137.93	130.46	153.05	143.01	147.78	154.48	144.57	137.78	157.58	146.52	151.84	151.64	148.11	142.43
1889.43	144.12	131.87	141.51	140.13	138.18	130.63	151.8	143.26	148.29	153.23	144.82	138.18	157.58	146.77	152.1	151.64	148.36	142.19
1890.43	143.88	130.89	141.26	139.89	137.2	130.31	154.05	142.76	148.04	155.48	144.32	137.86	156.57	145.52	151.08	150.63	147.11	141.94
1891.43	143.38	131.13	142.26	139.39	137.44	130.23	151.55	142.26	148.29	152.98	143.82	137.94	157.58	146.02	151.59	151.64	147.61	142.06
1892.43	143.63	130.89	141.26	139.64	137.2	130.47	153.05	142.76	148.04	154.48	144.32	137.94	157.32	145.52	151.33	151.38	147.11	142.06
1893.43	142.65	131.13	142.01	138.66	137.44	130.15	152.05	143.01	148.54	153.48	144.57	137.85	157.07	146.27	151.33	151.13	147.86	141.94
1894.43	143.88	130.65	141.76	139.89	136.96	130.07	152.55	143.01	147.78	153.98	144.57	137.78	158.34	145.01	151.59	152.4	146.6	142.31
1895.43	143.38	131.87	141.76	139.39	138.18	130.31	153.3	142.01	148.54	154.73	143.57	137.85	157.83	145.52	151.59	151.89	147.11	141.7
1896.43	142.89	131.38	141.51	138.9	137.69	130.46	152.3	142.51	148.29	153.73	144.07	137.61	157.58	145.26	151.08	151.64	146.85	142.06
1897.43	143.88	131.13	140.76	139.89	137.44	130.07	152.8	142.51	148.04	154.23	144.07	137.86	157.83	145.26	151.08	151.89	146.85	142.07
1898.43	143.63	131.38	140.76	139.64	137.69	130.39	153.05	142.01	147.78	154.48	143.57	137.78	157.58	145.26	151.08	151.64	146.85	141.7
1899.43	143.38	131.13	141.01	139.39	137.44	130.39	152.8	141.76	147.78	154.23	143.32	137.69	157.58	145.52	152.1	151.64	147.11	142.31
1900.45	143.88	131.62	139.76	139.89	137.93	130.79	153.3	142.01	147.28	154.73	143.57	137.86	157.07	145.26	151.08	151.13	146.85	142.19
1901.45	143.14	131.38	140.26	139.15	137.69	130.15	151.8	141.76	147.53	153.23	143.32	138.18	156.57	145.26	151.08	150.63	146.85	142.43
1902.45	143.88	131.62	140.76	139.89	137.93	130.07	152.3	142.01	147.53	153.73	143.57	137.45	156.82	144.51	151.84	150.88	146.1	141.82
1903.45	142.89	132.11	140.26	138.9	138.42	130.4	152.8	142.51	147.78	154.23	144.07	137.61	156.57	145.26	151.84	150.63	146.85	142.43
1904.45	143.88	132.36	140.51	139.89	138.67	130.15	152.3	142.51	147.78	153.73	144.07	138.02	158.34	145.52	152.1	152.4	147.11	141.94
1905.45	142.89	131.62	139.52	138.9	137.93	130.23	152.05	142.01	147.53	153.48	143.57	138.1	157.83	144.76	151.33	151.89	146.35	142.55
1906.45	143.14	131.62	140.26	139.15	137.93	130.23	152.05	142.51	147.28	153.48	144.07	138.1	157.83	145.26	151.33	151.89	146.85	141.82
1907.45	144.12	131.38	140.01	140.13	137.69	129.99	152.05	141.01	147.78	153.48	142.57	137.53	157.58	145.01	151.59	151.64	146.6	142.31
1908.45	143.88	131.62	140.26	139.89	137.93	129.99	153.55	141.51	147.53	154.98	143.07	137.29	158.34	145.26	151.59	152.4	146.85	141.82
1909.45	142.65	131.13	140.01	138.66	137.44	129.84	152.05	142.26	147.78	153.48	143.82	137.37	158.08	145.26	150.82	152.14	146.85	142.43
1910.45	143.63	130.89	140.01	139.64	137.2	129.35	152.05	142.26	147.03	153.48	143.82	136.88	157.83	144.51	150.82	151.89	146.1	141.69
1911.45	143.63	130.89	139.52	139.64	137.2	129.6	151.8	142.26	147.28	153.23	143.82	137.45	157.07	145.77	151.33	151.13	147.36	142.18
1912.45	143.14	131.62	139.76	139.15	137.93	129.67	151.3	141.76	148.04	152.73	143.32	137.69	157.07	145.52	151.84	151.13	147.11	142.19
1913.45	142.89	130.65	139.27	138.9	136.96	129.51	150.81	142.26	147.53	152.24	143.82	137.53	157.32	145.01	151.84	151.38	146.6	142.06
1914.45	142.89	131.38	139.76	138.9	137.69	129.68	152.3	141.26	147.78	153.73	142.82	137.13	157.07	144.76	151.33	151.13	146.35	142.06
1915.45	143.14	130.89	139.02	139.15	137.2	129.83	151.8	141.51	147.78	153.23	143.07	137.77	157.07	145.01	151.84	151.13	146.6	142.19
1916.45	143.38	131.38	138.27	139.39	137.69	129.83	150.81	141.26	147.28	152.24	142.82	137.53	156.32	145.01	152.1	150.38	146.6	142.31
1917.45	142.65	131.38	138.77	138.66	137.69	129.67	152.05	140.76	147.53	153.48	142.32	137.45	157.32	145.52	151.59	151.38	147.11	141.82
1918.45	143.38	130.89	138.77	139.39	137.2	129.28	151.8	141.76	147.78	153.23	143.32	137.04	158.34	145.52	151.33	152.4	147.11	141.7
1919.45	142.65	130.65	138.03	138.66	136.96	129.35	150.56	140.51	147.28	151.99	142.07	137.45	157.32	145.77	150.57	151.38	147.36	141.32
1920.45	143.38	130.65	137.78	139.39	136.96	129.12	150.56	141.26	147.28	151.99	142.82	136.8	157.83	144.51	150.82	151.89	146.1	141.94
1921.45	142.65	131.13	138.52	138.66	137.44	129.19	151.55	140.76	147.78	152.98	142.32	136.88	157.32	145.26	151.59	151.38	146.85	141.94
1922.45	143.14	130.89	137.53	139.15	137.2	129.19	151.8	141.51	146.77	153.23	143.07	137.29	157.58	145.52	151.08	151.64	147.11	142.19
1923.45	143.63	130.65	137.78	139.64	136.96	128.95	152.05	141.01	148.04	153.48	142.57	136.8	158.08	145.77	152.35	152.14	147.36	141.7
1924.45	143.38	130.4	138.03	139.39	136.71	129.19	152.55	141.01	147.53	153.98	142.57	136.96	157.83	145.26	151.08	151.89	146.85	142.18
1925.45	143.38	129.91	137.04	139.39	136.22	128.72	152.3	141.26	147.03	153.73	142.82	136.72	158.08	144.51	150.06	152.14	146.1	141.21
1926.45	143.63	130.4	137.28	139.64	136.71	128.95	151.55	141.51	147.28	152.98	143.07	137.05	156.32	144.76	151.08	150.38	146.35	141.82
1927.45	143.38	130.4	137.53	139.39	136.71	128.95	151.55	141.26	147.78	152.98	142.82	137.37	157.83	145.26	151.33	151.89	146.85	141.57
1928.45	142.4	130.89	138.52	138.41	137.2	128.72	150.81	141.01	147.53	152.24	142.57	136.48	157.07	144.51	151.33	151.13	146.1	141.94
1929.45	143.14	130.4	138.52	139.15	136.71	129.11	152.05	140.51	147.28	153.48	142.07	137.21	157.07	145.01	150.57	151.13	146.6	142.07
1930.45	142.65	130.16	138.27	138.66	136.47	128.8	152.05	140.01	146.77	153.48	141.57	137.53	157.32	146.02	151.08	151.38	147.61	141.45
1931.45	142.65	130.4	138.03	138.66	136.71	128.63	150.31	140.26	147.28	151.74	141.82	136.64	157.07	144.51	150.32	151.13	146.1	141.45
1932.45	142.4	130.4	137.78	138.41	136.71	128.72	150.56	140.01	147.03	151.99	141.57	136.72	157.58	144.51	151.08	151.64	146.1	141.33
1933.45	141.67	130.4	137.78	137.68	136.71	128.33	151.05	139.52	147.03	152.48	141.08	136.88	156.82	144.51	151.33	150.88	146.1	141.45
1934.45	142.65	130.16	137.53	138.66	136.47	128.56	150.56	139.52	147.53	151.99	141.08	136.31	158.08	144.26	150.06	152.14	145.85	141.82
1935.45	142.4	130.16	137.78	138.41	136.47	128.72	151.55	139.27	146.77	152.98	140.83	136.8	156.57	144.76	151.84	150.63	146.35	142.06
1936.47	142.65	129.67	138.03	138.66	135.98	128.72	151.05	140.01	146.77	152.48	141.57	136.88	156.82	144.01	151.59	150.88	145.6	141.69
1937.47	142.4	130.16	137.78	137.72	136.47	128.81	151.05	139.02	146.77	152.48	140.58	136.56	156.57	144.76	150.82	150.63	146.35	141.33
1938.47	142.16	130.16	137.28	137.48	136.47	128.32	149.81	139.52	147.03	151.24	141.08	136.88	157.32	143.76	151.33	151.38	145.35	141.45
1939.47	141.18	129.91	137.28	136.5	136.22	128.64	150.31	139.52	147.03	151.74	141.08	136.8	156.57	144.76	151.84	150.63	146.35	141.57
1940.47	141.91	130.4	137.28	137.23	136.71	128.56	151.8	139.52	146.77	153.23	141.08	136.96	156.82	144.01	150.82	150.88	145.6	141.21
1941.47	142.4	129.91	137.53	137.72	136.22	128.48	151.55	139.27	146.77	152.98	140.83	136.72	157.32	145.01	150.06	151.38	146.6	141.82
1942.47	141.18	130.4	137.04	136.5	136.71	128.63	151.05	139.52	146.77	152.48	141.08	136.72	157.07	144.76	150.57	151.13	146.35	141.94
1943.47	140.69	130.16	137.53	136.01	136.47	128.64	150.31	139.02	147.78	151.74	140.58	136.72	157.83	144.76	150.57	151.89	146.35	141.2
1944.47	141.91	130.16	136.54	137.23	136.47	128.8	151.55	138.27	147.28	152.98	139.83	136.48	156.82	144.51	151.08	150.88	146.1	141.45
1945.47	141.67	129.91	136.79	136.99	136.22	128.25	150.56	139.02	147.28	151.99	140.58	136.56	158.34	144.76	150.57	152.4	146.35	141.69
1946.47	141.42	130.4	137.28	136.74	136.71	128.01	151.3	139.52	146.52	152.73	141.08	136.48	157.58	144.76	150.32	151.64	146.35	141.45
1947.47	141.18	130.4	137.53	136.5	136.71	128.25	150.56	139.52	147.03	151.99	141.08	136.55	156.82	145.01	151.08	150.88	146.6	141.7
1948.47	141.91	130.4	137.28	137.23	136.71	127.92	152.55	138.52	146.77	153.98	140.08	136.23	157.32	143.76	150.82	151.38	145.35	142.19
1949.47	141.18	129.91	137.28	136.5	136.22	127.77	150.81	138.27	146.52	152.24	139.83	136.15	157.07	145.01	150.82	151.13	146.6	141.82
1950.47	141.42	129.91	137.53	136.74	136.22	128.16	152.3	138.52	147.53	153.73	140.08	136.64	157.32	145.26	151.33	151.38	146.85	141.2
1951.47	141.42	129.67	137.53	136.74	135.98	128.24	150.81	139.02	147.03	152.24	140.58	136.4	157.58	144.76	150.82	151.64	146.35	142.06
1952.47	142.16	129.67	137.04	137.48	135.98	128.24	150.31	137.78	147.03	151.74	139.34	136.72	157.83	145.52	150.57	151.89	147.11	141.57
1953.47	142.16	129.91	137.04	137.48	136.22	127.69	150.81	139.27	147.03	152.24	140.83	135.99	157.83	145.01	150.57	151.89	146.6	141.08
1954.47	141.67	129.91	137.78	136.99	136.22	128.16	151.3	139.02	147.03	152.73	140.58	136.56	157.32	144.76	150.57	151.38	146.35	141.57
1955.47	140.2	129.67	136.54	135.52	135.98	127.77	150.81	139.02	147.28	152.24	140.58	136.31	156.82	145.01	150.57	150.88	146.6	141.7
1956.47	141.18	130.16	137.53	136.5	136.47	127.69	150.81	139.02	147.28	152.24	140.58	136.24	158.08	145.01	150.82	152.14	146.6	141.7
1957.47	141.18	130.16	137.28	136.5	136.47	128	151.8	138.52	147.03	153.23	140.08	136.64	156.57	144.26	150.57	150.63	145.85	141.2
1958.47	142.16	129.43	137.28	137.48	135.74	128	151.05	138.03	147.03	152.48	139.59	136.31	158.08	143.76	150.32	152.14	145.35	141.82
1959.47	142.16	129.67	137.53	137.48	135.98	128.16	151.3	138.03	146.02	152.73	139.59	136.15	157.58	145.01	150.06	151.64	146.6	141.21
1960.47	141.67	130.16	137.28	136.99	136.47	128.08	149.06	138.27	146.27	150.49	139.83	136.47	157.07	144.26	150.06	151.13	145.85	141.69
1961.47	140.45	129.67	137.78	135.77	135.98	127.76	151.3	139.02	146.77	152.73	140.58	136.07	156.82	144.76	150.32	150.88	146.35	141.57
1962.47	141.67	129.67	137.53	136.99	135.98	128.24	150.56	138.77	146.52	151.99	140.33	136.07	158.34	143.76	150.57	152.4	145.35	141.94
1963.47	141.18	130.16	138.27	136.5	136.47	127.93	151.3	138.77	146.52	152.73	140.33	136.15	157.83	144.51	151.33	151.89	146.1	141.33
1964.47	142.65	130.16	138.03	137.97	136.47	127.84	152.8	138.27	147.03	154.23	139.83	136.07	158.34	144.51	150.82	152.4	146.1	141.45
1965.47	141.67	129.67	138.52	136.99	135.98	127.29	151.8	138.27	147.03	153.23	139.83	136.07	157.83	144.51	150.57	151.89	146.1	141.45
1966.47	141.18	129.43	138.27	136.5	135.74	127.52	150.56	138.52	146.77	151.99	140.08	135.75	157.83	144.51	150.82	151.89	146.1	141.33
1967.48	140.93	128.94	138.27	136.25	135.25	127.37	150.81	139.02	147.03	152.24	140.58	136.07	157.83	144.26	150.57	151.89	145.85	140.84
1968.48	141.91	129.43	138.27	137.23	135.74	127.29	152.3	138.52	146.27	153.73	140.08	136.31	158.59	144.01	150.82	152.65	145.6	141.45
1969.48	140.93	129.67	138.03	136.25	135.98	127.92	151.55	137.53	147.28	152.98	139.09	135.83	157.07	143.51	150.32	151.13	145.1	141.45
1970.48	141.67	129.43	139.02	136.99	135.74	127.6	150.81	139.27	146.77	152.24	140.83	135.59	157.32	144.01	150.06	151.38	145.6	141.69
1971.48	142.16	129.91	138.77	137.48	136.22	127.37	151.8	139.27	146.77	153.23	140.83	135.91	158.08	143.01	150.57	152.14	144.6	141.08
1972.48	140.69	129.18	139.02	136.01	135.49	127.28	151.3	138.52	146.77	152.73	140.08	135.91	157.83	143.76	151.33	151.89	145.35	141.21
1973.48	141.18	129.67	139.27	136.5	135.98	127.21	152.3	138.27	146.27	153.73	139.83	135.75	159.09	144.51	150.06	153.15	146.1	141.08
1974.48	141.67	129.18	139.27	136.99	135.49	127.77	151.55	139.76	146.52	152.98	141.32	136.23	158.34	144.26	150.06	152.4	145.85	141.08
1975.48	141.18	129.18	139.02	136.5	135.49	127.05	152.3	139.02	146.52	153.73	140.58	136.07	158.08	144.01	150.57	152.14	145.6	140.96
1976.48	141.42	128.69	138.77	136.74	135	127.14	150.56	139.52	147.03	151.99	141.08	135.51	158.08	143.76	150.32	152.14	145.35	141.33
1977.48	140.2	128.69	139.27	135.52	135	127.45	152.05	138.77	147.28	153.48	140.33	135.59	157.83	145.01	151.08	151.89	146.6	141.33
1978.48	141.18	128.45	138.77	136.5	134.76	126.89	152.05	138.77	145.52	153.48	140.33	135.75	158.59	144.26	150.06	152.65	145.85	141.69
1979.48	141.42	127.96	139.02	136.74	134.27	126.81	151.55	139.52	146.27	152.98	141.08	135.5	157.83	144.01	150.06	151.89	145.6	140.84
1980.48	140.2	127.96	139.27	135.52	134.27	126.97	152.3	138.77	146.52	153.73	140.33	135.42	157.83	144.26	149.81	151.89	145.85	140.96
1981.48	140.69	128.45	138.52	136.01	134.76	127.37	149.56	139.02	146.77	150.99	140.58	135.67	157.58	144.51	150.57	151.64	146.1	141.2
1982.48	140.93	127.96	138.77	136.25	134.27	126.89	150.31	139.02	146.27	151.74	140.58	136.07	158.34	144.01	150.32	152.4	145.6	140.47
1983.48	141.18	127.96	138.27	136.5	134.27	127.05	150.81	138.52	146.77	152.24	140.08	135.75	157.58	143.76	150.82	151.64	145.35	141.2
1984.48	140.45	128.21	138.52	135.77	134.52	126.65	151.3	139.02	147.03	152.73	140.58	135.67	158.34	144.01	149.81	152.4	145.6	140.47
1985.48	140.69	127.96	137.78	136.01	134.27	127.05	150.06	139.02	146.52	151.49	140.58	135.34	156.82	143.26	149.81	150.88	144.85	141.45
1986.48	141.18	128.69	138.27	136.5	135	127.05	151.3	138.52	147.28	152.73	140.08	135.83	157.83	144.26	150.06	151.89	145.85	141.33
1987.48	139.96	128.21	138.27	135.28	134.52	126.89	150.56	138.52	146.27	151.99	140.08	135.91	158.08	143.51	150.32	152.14	145.1	141.33
1988.48	141.18	128.94	138.52	136.5	135.25	126.73	149.81	139.27	146.77	151.24	140.83	135.75	157.32	144.51	151.08	151.38	146.1	141.33
1989.48	140.45	128.94	138.52	135.77	135.25	127.05	151.05	138.27	147.53	152.48	139.83	135.67	158.08	145.01	149.56	152.14	146.6	141.08
1990.48	139.23	127.96	137.04	134.55	134.27	126.89	150.31	139.27	146.27	151.74	140.83	135.5	157.83	143.51	150.06	151.89	145.1	141.08
1991.48	140.2	128.45	138.77	135.52	134.76	126.18	149.06	138.52	146.27	150.49	140.08	135.51	156.57	143.76	151.59	150.63	145.35	140.96
1992.48	139.96	128.94	138.77	135.28	135.25	126.34	149.31	139.52	146.02	150.74	141.08	135.5	157.83	144.26	150.32	151.89	145.85	140.84
1993.48	140.2	127.96	138.03	135.52	134.27	126.57	151.05	139.76	146.02	152.48	141.32	135.18	157.58	144.01	150.06	151.64	145.6	140.96
1994.48	140.2	128.21	137.78	135.52	134.52	126.42	149.56	139.52	146.02	150.99	141.08	135.42	157.58	143.01	150.06	151.64	144.6	141.33
1995.48	139.47	128.21	138.03	134.79	134.52	126.65	149.31	140.01	146.02	150.74	141.57	135.26	158.08	143.51	150.06	152.14	145.1	141.08
1996.48	139.47	128.21	138.27	134.79	134.52	126.58	149.81	139.52	146.52	151.24	141.08	135.26	157.32	143.76	150.82	151.38	145.35	141.45
[truncated: 807 more rows]

## Sheet: CD8 Oxygen Concentration
minutes	Control	Control	Control	Control	LDL 50 ug/ml	LDL 50 ug/ml	LDL 50 ug/ml	LDL 50 ug/ml	LDL 200ug/ml	LDL 200ug/ml	LDL 200ug/ml	LDL 200ug/ml		720	12h
0.03	129.43	129.67	139.76	144.51	132.36	130.65	136.05	142.01	132.85	132.85	137.28	141.76		1440	24h
1.03	137.04	138.03	144.76	150.82	139.02	137.28	140.76	147.28	139.27	140.51	142.01	146.27		2160	36h
2.03	144.26	144.76	151.08	155.93	145.01	142.51	145.52	150.57	144.01	146.02	146.77	150.57		2880	48h
3.05	148.54	150.32	155.16	159.79	148.54	148.04	150.06	154.65	148.04	150.82	151.33	154.14
4.05	151.84	154.65	157.73	163.16	152.86	150.32	152.61	159.02	152.1	155.16	153.88	157.99
5.05	153.63	157.73	160.57	166.03	155.16	153.88	155.67	161.35	153.88	157.73	156.19	161.09
6.05	155.93	161.35	163.16	169.18	159.02	155.93	157.47	164.21	156.19	161.09	157.73	163.42
7.05	158.76	163.42	164.73	170.5	160.05	158.5	159.02	166.03	157.47	162.38	160.05	164.99
8.05	159.79	164.73	166.82	172.09	162.64	161.35	161.09	168.39	159.53	166.03	160.05	167.87
9.05	161.61	166.56	167.87	173.68	163.42	163.68	162.38	170.24	161.09	168.66	162.64	169.45
10.05	162.38	168.92	168.92	174.21	164.21	165.25	163.16	172.09	162.64	170.76	163.42	171.29
11.05	163.42	169.97	169.45	173.94	164.73	166.03	164.21	173.68	163.95	172.88	165.25	172.35
12.05	164.73	171.29	169.18	173.68	167.08	167.08	164.99	173.15	164.47	174.47	165.51	173.68
13.05	164.99	171.82	169.71	172.35	167.61	168.13	166.03	171.56	166.03	176.34	166.3	174.74
14.05	164.73	172.35	169.18	172.88	167.87	167.61	165.77	169.71	166.82	176.6	167.61	175.01
15.05	166.56	174.47	168.92	172.62	168.13	168.39	166.3	169.71	168.39	177.67	168.39	175.01
16.05	166.56	175.27	169.71	172.35	169.97	169.45	165.25	167.87	168.92	178.74	168.39	173.15
17.05	167.08	176.34	169.97	172.62	169.97	169.45	165.51	168.39	169.71	178.48	169.45	172.62
18.05	168.13	176.87	169.97	171.82	170.24	169.71	165.51	168.66	170.76	179.28	169.45	172.35
19.05	169.18	178.48	170.5	172.88	169.71	170.5	164.73	166.82	172.09	179.01	170.24	171.29
20.05	169.18	178.48	170.5	172.35	169.45	171.29	165.77	167.61	172.88	179.82	170.76	172.88
21.05	170.24	178.74	171.29	171.82	169.18	172.09	166.03	168.39	173.68	180.36	170.5	172.35
22.05	171.03	179.55	171.82	172.62	170.24	172.88	165.77	168.92	173.94	180.89	171.82	172.62
23.05	171.82	179.55	172.09	172.09	171.03	173.94	165.51	168.39	175.8	180.36	172.09	171.56
24.05	171.03	180.09	172.62	173.15	170.5	175.27	167.08	168.13	176.6	181.16	172.35	172.09
25.05	172.62	180.09	172.62	172.35	171.82	176.6	166.82	168.66	177.41	180.89	171.29	172.88
26.05	173.68	180.36	173.41	173.41	172.88	177.67	167.08	168.39	178.48	181.97	173.15	172.62
27.05	173.41	181.7	174.21	172.88	172.35	179.01	167.34	169.45	180.36	181.97	172.35	173.41
28.05	173.41	180.62	173.94	173.41	172.88	179.01	167.34	169.71	179.82	181.16	173.68	172.62
29.05	175.27	180.89	173.94	173.15	173.94	179.82	167.87	170.5	180.89	182.78	172.62	173.94
30.05	176.34	180.89	174.74	173.15	173.41	179.82	167.61	169.45	181.43	181.97	174.21	172.88
31.05	176.07	181.43	174.74	174.47	175.01	179.82	167.61	169.45	182.51	181.43	173.94	173.41
32.05	176.34	181.16	175.27	174.47	174.21	180.09	168.66	170.76	182.24	181.16	175.27	173.41
33.05	176.6	180.89	174.47	174.21	175.27	180.09	167.87	168.92	183.32	181.16	174.74	173.68
34.05	176.6	181.16	174.74	174.47	175.8	180.36	168.13	170.24	183.59	181.16	175.01	174.21
35.05	177.41	181.43	174.74	175.01	177.14	180.89	169.18	169.45	183.86	181.16	176.34	173.94
36.05	177.41	180.62	175.01	175.54	177.67	180.89	169.18	170.5	184.13	180.09	176.6	174.47
37.05	177.14	180.62	174.74	175.27	178.21	181.16	168.92	170.24	184.13	179.82	176.6	174.47
38.05	177.14	179.55	174.47	176.07	179.82	181.43	169.18	170.5	184.4	181.16	176.34	173.94
39.05	177.41	179.55	173.94	176.07	179.55	180.89	169.45	171.03	185.49	181.16	176.87	174.21
40.05	178.74	179.55	175.01	175.8	179.82	181.16	168.39	169.71	184.95	181.16	176.07	174.47
41.05	177.41	180.09	174.74	175.54	180.62	179.28	169.18	170.24	185.76	180.89	177.67	174.21
42.05	177.94	179.01	174.47	175.27	181.97	179.82	169.18	169.97	186.03	181.16	177.67	174.21
43.05	177.14	178.74	175.54	175.8	182.51	179.55	169.18	169.71	185.22	180.62	178.74	173.94
44.05	176.87	179.01	175.01	174.74	181.97	179.55	169.97	170.5	185.49	180.36	177.67	173.41
45.05	177.41	178.48	175.54	175.01	182.78	179.82	169.18	170.24	185.49	181.16	178.21	172.35
46.05	177.41	179.01	175.54	175.27	183.32	180.09	169.18	169.45	186.3	181.7	179.55	172.88
47.05	176.87	177.14	175.54	175.54	183.32	180.09	169.97	168.66	185.22	181.7	179.28	171.82
48.05	176.34	176.87	176.07	175.01	183.59	178.74	170.5	170.5	185.22	181.43	179.82	172.35
49.05	176.87	176.34	176.34	175.27	183.32	178.21	169.97	169.18	184.68	180.62	179.55	171.56
50.05	177.14	176.87	176.6	174.47	183.05	179.28	169.97	169.71	184.4	180.89	179.01	170.76
51.05	176.34	177.41	176.34	175.01	183.05	178.21	169.97	170.5	184.95	180.62	180.62	171.03
52.05	176.87	177.67	176.87	174.21	182.51	178.21	170.24	168.92	183.59	180.89	180.36	170.76
53.05	176.07	175.54	176.6	174.47	182.78	177.67	169.71	169.45	183.05	180.36	180.89	171.03
54.05	176.6	176.34	177.67	175.01	182.51	177.94	170.5	169.97	183.59	180.62	181.7	172.09
55.05	176.07	176.6	177.41	175.27	183.32	177.94	170.5	169.97	183.86	180.09	181.7	171.82
56.05	176.87	176.34	177.14	174.74	183.32	177.41	170.24	169.97	183.32	179.82	181.43	172.62
57.02	176.07	174.74	176.6	173.94	182.51	177.41	170.24	169.45	183.05	180.09	181.7	171.03
58.02	176.07	173.94	177.41	175.01	182.51	176.34	169.97	169.18	181.7	180.09	179.55	171.82
59.02	174.74	173.94	176.87	174.47	181.97	177.14	170.24	169.97	181.7	179.55	181.43	172.62
60.02	175.8	174.21	177.41	173.94	181.43	176.87	169.97	169.18	180.89	179.28	180.36	171.82
61.02	175.54	173.94	177.67	173.94	181.97	176.07	171.03	169.45	180.89	179.01	180.62	171.56
62.02	175.54	173.41	177.41	174.47	182.24	176.34	170.76	169.71	180.62	179.28	180.36	172.88
63.02	175.8	172.88	177.94	174.47	181.16	175.8	170.5	168.66	180.62	179.28	180.36	171.82
64.02	175.27	173.15	177.14	174.47	181.7	175.8	171.29	168.92	181.16	177.94	179.82	172.09
65.02	174.47	172.62	178.21	174.21	181.16	175.27	170.5	169.18	179.82	177.67	180.89	172.88
66.02	174.74	172.35	177.67	175.01	181.97	174.74	171.03	168.66	179.55	177.14	180.62	172.62
67.02	175.54	172.09	177.41	174.47	180.89	174.47	171.29	168.92	180.36	177.14	178.74	172.62
68.02	175.27	172.35	178.48	174.47	180.62	174.47	171.03	169.71	179.55	177.67	179.28	172.62
69.02	174.74	172.35	177.41	174.47	180.89	174.47	171.29	169.18	179.55	177.41	178.74	172.88
70.02	174.74	170.76	177.14	174.74	180.09	174.21	171.82	169.18	179.55	177.41	178.74	172.62
71.02	173.68	170.76	178.21	174.21	180.62	173.94	171.03	169.97	178.74	177.14	177.67	172.35
72.02	174.47	171.29	177.94	174.21	179.82	173.68	171.82	169.45	179.01	176.6	178.74	172.88
73.02	173.41	170.24	178.21	174.21	180.62	173.15	171.56	168.92	178.74	176.07	178.21	172.35
74.02	173.68	170.5	177.67	174.21	178.74	173.68	171.29	169.97	178.48	176.6	178.48	173.41
75.02	173.41	169.97	177.94	173.94	180.09	173.94	172.09	168.92	178.48	176.87	177.14	172.88
76.02	174.47	170.24	178.21	173.68	179.82	173.68	172.09	168.92	178.74	176.07	177.67	172.35
77.02	174.47	169.97	178.21	174.21	179.01	173.15	172.09	169.45	177.67	175.54	177.41	173.41
78.02	174.21	168.92	178.48	173.94	178.48	172.35	172.62	169.71	177.41	175.8	177.67	173.41
79.02	172.62	169.71	177.67	173.15	178.74	173.15	171.29	168.39	177.94	176.6	177.14	172.09
80.02	173.68	169.18	176.87	173.41	178.21	173.41	171.82	169.45	177.67	175.27	176.87	173.15
81.02	173.15	168.39	177.41	172.88	177.67	173.41	171.82	169.45	177.14	175.01	175.8	172.88
82.02	173.15	168.66	177.14	173.15	177.94	172.88	171.29	168.66	176.6	175.27	175.8	172.88
83.02	172.35	168.66	177.41	172.88	178.21	172.62	171.56	170.24	176.34	174.74	176.34	172.35
84.02	172.88	167.87	177.14	172.35	178.48	172.62	172.09	168.92	176.6	175.8	175.8	172.35
85.02	171.82	168.66	177.14	172.88	177.94	172.09	171.82	168.66	176.34	175.27	176.34	172.62
86.02	173.41	167.34	176.34	172.62	177.67	172.09	171.29	168.66	176.07	174.21	175.01	172.62
87.02	171.56	167.61	176.34	172.35	177.67	171.82	172.62	168.39	175.8	174.74	175.54	172.35
88.02	172.62	168.13	176.6	172.35	177.41	171.56	171.82	169.18	176.34	174.47	174.74	172.35
89.02	172.09	167.08	176.34	172.09	176.6	171.56	172.35	168.66	175.54	174.21	175.8	172.09
90.02	172.09	167.61	176.87	171.29	176.34	171.82	172.35	169.45	175.8	174.74	174.47	172.62
91.02	171.82	167.08	176.07	172.09	176.87	171.29	171.56	168.13	175.01	174.47	176.07	172.62
92.02	171.82	167.61	175.27	172.09	175.8	171.29	171.82	169.18	175.54	174.21	174.74	172.35
93.02	171.82	166.3	175.27	171.82	176.34	170.5	172.09	168.92	175.01	173.68	175.54	172.62
94.02	171.56	166.3	175.8	171.29	176.07	171.56	171.29	168.66	174.47	172.62	175.01	172.35
95.02	171.56	166.3	175.27	171.29	175.8	170.76	171.56	168.13	174.47	173.41	174.47	172.35
96.02	170.5	166.56	175.27	171.56	175.54	170.24	171.29	168.92	174.21	172.35	173.94	172.62
97.02	172.09	166.82	174.74	171.29	175.54	170.76	171.82	168.66	174.21	173.41	174.21	171.82
98.02	171.56	166.82	173.94	170.5	175.54	171.29	171.03	168.39	173.68	172.62	173.15	172.35
99.02	171.56	166.3	173.94	171.03	176.07	171.03	171.29	168.66	174.21	173.15	174.74	172.09
100.02	171.56	165.25	174.21	170.76	175.54	169.71	171.82	168.39	173.94	172.88	173.94	172.35
101.02	170.76	165.51	174.47	170.5	175.54	170.5	171.56	168.92	173.68	172.09	174.21	170.76
102.02	171.03	166.3	173.68	169.45	174.74	169.18	171.56	168.92	173.94	172.62	173.15	171.56
103.02	170.24	165.25	173.94	169.71	175.27	169.45	171.56	168.92	173.15	171.82	173.68	171.29
104.02	170.76	165.51	172.62	169.45	174.21	169.97	170.76	168.39	173.68	172.35	173.15	170.76
105.02	169.97	165.25	173.15	168.66	175.27	170.24	171.03	168.66	172.88	172.09	173.41	170.5
106.02	170.76	164.73	172.62	169.18	174.47	169.18	169.71	168.92	173.15	171.82	172.62	171.03
107.02	170.24	164.47	173.15	168.92	174.47	169.45	171.03	168.39	173.94	171.82	172.35	171.82
108.02	171.03	164.47	172.62	168.66	173.94	168.66	170.24	167.61	172.88	171.03	172.62	170.24
109.02	169.97	163.68	172.62	168.92	173.68	168.39	170.5	168.13	172.62	171.03	172.62	170.24
110.02	170.24	164.73	171.29	168.39	175.01	168.92	169.71	167.08	172.62	170.5	172.35	170.5
111.02	169.71	164.47	171.03	168.13	173.94	168.92	169.97	167.08	171.82	170.24	171.56	169.97
112.02	169.45	163.68	171.03	167.87	172.62	168.39	169.45	167.08	171.56	169.97	172.62	170.5
113.02	169.45	164.21	171.56	167.61	173.68	168.13	170.24	168.13	171.82	171.03	172.09	169.71
114.02	169.18	164.21	170.76	167.61	173.15	168.39	169.71	166.56	171.82	169.97	171.82	169.71
115.02	169.45	163.68	171.29	168.39	174.47	167.87	169.45	167.87	171.82	170.24	171.56	170.76
116.02	168.66	163.68	171.29	167.61	173.41	167.34	169.45	167.61	171.56	170.24	171.29	169.97
117.02	169.18	163.68	170.5	167.61	173.15	167.34	169.45	167.34	170.76	169.97	170.76	169.18
118.02	169.18	163.42	169.45	167.08	172.88	167.34	169.18	168.13	171.29	169.71	171.29	169.97
119.02	169.18	163.42	170.5	167.08	172.62	167.61	169.18	167.87	170.76	169.45	170.76	169.71
120.02	168.39	163.16	170.5	167.87	172.88	167.34	169.71	167.34	171.03	169.45	171.29	170.5
121.02	167.34	162.9	169.71	167.61	173.15	167.34	169.18	167.34	170.24	170.24	171.03	169.71
122.02	168.13	161.86	169.97	166.03	172.09	166.03	168.66	166.03	170.24	168.66	169.97	168.92
123.02	167.87	162.12	168.66	166.03	172.09	166.82	168.66	166.82	170.24	169.18	170.24	168.66
124.02	168.13	161.61	169.71	167.34	172.09	166.82	169.18	167.34	170.24	168.39	170.24	169.18
125.02	167.87	161.86	168.92	167.08	173.15	167.08	168.92	166.56	169.97	168.66	171.03	168.66
126.02	167.34	161.86	168.66	165.77	171.56	166.3	168.92	166.82	169.97	168.39	169.71	168.66
127.02	167.87	161.09	168.92	166.03	172.09	165.77	167.87	166.3	169.97	168.92	170.5	167.34
128.02	168.13	161.09	168.66	166.3	171.03	166.03	168.13	167.08	169.18	168.39	169.71	168.66
129.02	167.34	161.61	169.45	166.03	172.35	166.3	168.66	167.61	169.45	168.13	169.18	167.87
130.02	166.56	161.35	169.18	166.56	171.56	165.25	168.66	166.3	168.39	167.61	169.45	168.13
131.02	168.13	161.09	169.18	166.3	171.03	164.99	168.66	166.3	169.45	168.13	169.71	168.13
132.02	167.34	161.35	168.66	166.03	171.29	164.99	168.13	166.56	168.66	168.13	168.92	167.34
133.02	167.87	161.09	168.92	165.25	172.09	165.77	167.61	166.03	169.18	167.61	169.18	167.34
134.02	166.82	160.05	167.87	165.77	171.56	165.25	168.13	166.56	168.92	166.82	168.92	167.34
135.02	166.3	160.83	168.13	165.77	171.03	165.25	168.13	165.77	167.87	166.82	169.45	167.34
136.02	165.77	161.35	168.66	165.25	169.97	165.77	167.61	166.82	168.13	166.56	169.18	167.08
137.02	166.82	160.05	168.39	165.51	170.24	164.73	167.87	165.51	167.87	167.08	169.18	167.61
138.02	167.34	161.09	168.39	165.77	169.97	164.73	166.82	165.51	168.39	167.08	169.18	167.08
139.02	166.3	160.57	167.34	165.77	169.97	165.25	167.08	166.3	168.39	165.25	168.92	167.34
140.02	166.3	159.53	167.87	165.51	170.24	164.99	166.56	166.56	167.61	167.34	168.66	167.34
141.02	166.3	159.53	166.82	165.77	169.71	164.73	166.82	165.77	167.87	166.3	168.66	167.34
142.02	167.08	160.31	166.56	164.73	169.45	164.21	166.82	166.03	167.61	165.77	167.87	167.34
143.02	166.3	160.57	167.34	165.51	170.24	164.47	167.08	165.25	168.13	166.03	168.13	167.08
144.02	166.3	159.53	168.13	165.77	169.45	164.21	167.08	166.03	168.13	165.51	168.13	166.82
145.02	165.77	160.31	167.08	165.25	170.24	163.95	166.82	166.03	166.82	166.3	167.87	167.08
146.02	165.51	159.79	167.08	165.51	169.97	164.47	166.56	165.77	167.87	165.51	167.34	166.03
147.02	166.03	159.02	166.03	164.99	169.18	163.68	166.03	165.25	167.87	166.56	167.34	166.56
148.02	166.03	158.5	167.08	165.25	169.18	163.42	166.56	166.3	167.08	165.77	168.13	166.82
149.02	165.51	159.28	166.82	165.25	168.92	163.95	166.3	166.03	167.08	165.25	168.39	166.3
150.02	165.25	159.79	167.34	165.51	169.45	163.68	165.25	164.73	166.82	166.56	167.34	166.3
151.02	164.99	159.79	166.56	164.99	168.92	162.64	166.3	165.51	166.3	165.51	168.39	166.03
152.02	166.03	158.76	166.03	164.73	169.45	163.95	165.51	165.51	166.56	166.82	167.61	166.3
153.02	165.77	157.99	165.77	164.21	169.18	162.9	165.25	164.99	166.3	165.51	166.3	165.51
154.02	164.99	159.02	167.34	164.73	169.18	162.64	165.25	164.99	166.03	165.77	167.87	166.3
155.02	164.47	159.53	166.82	164.73	168.66	162.64	165.25	164.99	166.03	164.99	167.34	165.77
156.02	166.03	159.02	167.08	163.95	169.18	162.64	164.99	164.21	167.08	166.3	167.34	165.51
157.02	164.99	159.02	166.82	163.95	168.39	162.9	164.73	164.73	167.08	165.77	166.3	166.3
158.02	164.47	158.24	165.51	163.95	168.92	163.16	164.73	165.25	166.56	165.51	165.51	164.99
159.02	165.51	157.99	166.3	164.47	169.18	162.38	164.21	163.68	166.3	165.51	166.56	166.03
160.02	164.47	157.73	166.56	164.47	168.39	162.9	163.68	163.95	166.3	164.21	166.3	165.77
161.02	164.47	158.76	166.3	163.95	167.61	162.38	163.68	164.99	166.03	164.73	166.56	165.51
162.02	164.73	157.73	166.56	163.95	168.39	162.64	163.42	164.99	165.51	165.25	167.08	165.25
163.02	164.99	157.99	166.3	164.47	168.13	162.9	163.95	164.21	165.77	164.47	166.3	165.51
164.02	163.95	157.99	166.03	163.42	167.61	162.38	163.16	163.68	165.77	164.73	166.82	164.73
165.02	163.95	157.47	164.99	164.21	167.87	162.64	163.16	163.95	164.99	164.73	165.77	164.99
166.02	163.95	157.99	166.3	163.68	167.61	161.86	163.42	163.95	166.03	164.47	166.56	165.25
167.02	164.21	157.99	165.77	163.42	167.34	162.38	163.42	163.68	165.25	164.21	165.25	164.21
168.02	163.95	157.99	165.77	163.42	167.34	162.64	162.64	163.95	165.77	164.73	165.25	164.47
169.02	164.21	157.47	166.3	163.95	167.61	161.09	162.64	164.21	165.51	163.68	166.03	165.25
170.02	163.95	157.47	165.77	163.42	167.34	161.86	163.16	164.21	164.73	164.47	166.03	164.99
171.02	163.68	157.73	165.77	163.95	167.34	161.86	163.68	164.73	164.99	164.21	165.51	164.47
172.02	163.16	158.24	166.03	163.42	167.34	162.38	161.86	164.47	164.99	163.68	166.3	164.21
173.02	163.16	157.47	166.03	163.16	166.56	162.12	162.38	162.9	165.25	164.21	165.25	164.73
174.02	163.42	157.73	166.03	163.68	166.82	162.12	162.64	163.95	165.25	163.95	166.03	163.95
175.02	162.9	156.7	165.25	163.68	166.3	161.09	162.38	163.42	164.21	163.16	165.51	164.47
176.02	163.68	156.96	164.47	162.9	167.61	161.61	161.86	163.42	164.99	163.42	165.51	164.21
177.02	164.21	157.47	165.25	163.68	166.56	161.35	161.61	163.68	163.95	164.47	165.77	163.42
178.02	162.9	157.47	165.77	162.9	167.08	161.35	162.38	163.42	164.21	163.42	164.73	163.95
179.02	163.42	156.7	165.25	162.38	166.82	160.31	162.38	163.16	164.47	163.42	164.99	163.68
180.02	162.64	156.7	164.99	163.42	166.56	161.35	161.86	163.42	164.73	162.9	165.25	163.95
181.02	163.42	157.73	165.51	162.38	166.56	162.12	162.64	163.42	164.99	163.68	164.99	163.42
182.02	163.42	156.7	165.25	162.38	166.82	161.61	161.86	162.9	164.47	163.68	164.21	163.68
183.02	161.86	157.21	164.47	163.16	165.51	161.61	162.12	163.68	163.95	162.9	165.51	163.95
184.02	162.12	156.7	165.51	163.16	166.3	160.83	161.61	162.64	163.95	163.16	164.99	164.21
185.02	163.16	156.7	164.99	163.42	166.3	160.83	161.86	162.9	164.73	162.9	164.47	163.16
186.02	162.64	156.19	165.51	163.16	165.51	160.83	162.38	162.64	163.42	162.9	166.03	164.47
187.02	162.12	156.7	164.99	162.9	166.3	160.31	161.86	162.9	163.95	162.64	165.25	163.68
188.02	162.38	156.44	164.47	162.64	165.77	160.83	162.12	162.9	163.42	162.64	163.95	163.68
189.02	162.12	156.19	165.51	162.64	164.99	161.09	161.61	163.42	163.68	163.68	164.21	163.95
190.02	162.38	155.93	164.73	162.38	165.77	160.57	160.83	162.38	163.68	162.38	164.47	163.16
191.02	162.64	156.96	164.47	162.38	166.3	161.09	161.86	162.64	164.47	162.9	164.47	163.42
192.02	162.12	156.44	163.95	161.86	164.73	160.83	161.35	161.35	163.16	162.12	164.47	162.38
193.02	163.42	155.67	164.99	162.38	165.25	160.05	161.35	162.38	164.21	162.9	164.73	164.21
194.02	162.12	155.67	165.25	161.61	164.47	160.05	162.12	162.64	163.42	162.9	164.21	163.16
195.02	162.12	156.44	164.99	162.64	164.73	160.05	161.86	162.64	163.42	162.9	165.25	163.68
196.02	162.38	156.7	164.73	162.38	165.51	160.31	161.35	162.9	163.16	162.38	163.68	163.42
197.02	161.35	156.19	164.73	162.12	165.25	160.57	161.61	161.61	163.42	161.35	163.42	163.16
198.02	161.09	156.7	163.95	161.61	164.99	160.31	161.61	161.61	163.68	162.64	164.73	162.38
199.02	161.61	156.19	164.47	161.61	164.99	159.79	161.86	161.61	163.42	162.9	163.68	162.64
200.02	162.64	155.67	164.21	162.38	164.73	160.57	161.09	162.9	163.42	162.38	164.47	163.16
201.02	161.61	156.44	164.73	162.12	163.95	160.31	160.83	162.64	162.64	162.64	164.99	163.42
202.02	161.61	156.44	163.95	161.86	166.03	160.57	161.35	161.86	162.9	162.12	164.21	162.9
203.02	161.61	156.44	164.47	162.12	164.47	160.31	161.09	162.64	163.42	161.86	164.47	162.64
204.02	162.12	156.7	164.21	161.35	164.47	160.05	161.09	161.86	163.42	161.86	163.42	162.12
205.02	161.61	156.19	164.47	162.12	163.68	160.05	161.35	161.35	163.16	162.12	164.47	162.9
206.02	161.09	156.7	163.95	162.12	164.21	159.79	160.57	161.35	163.42	161.61	164.21	163.42
207.02	161.35	156.19	164.21	161.35	164.73	159.79	161.61	162.12	163.68	163.16	164.21	163.16
208.02	161.09	156.19	164.47	161.35	164.21	160.05	160.83	161.09	162.38	161.35	163.95	163.16
209.02	160.83	156.44	164.21	161.86	164.47	160.31	160.57	161.86	163.16	161.61	164.21	163.16
210.02	161.09	156.44	163.42	161.86	164.47	159.53	161.09	161.61	162.64	161.09	163.95	163.16
211.02	161.35	156.44	163.68	161.61	164.21	160.05	160.83	161.61	162.64	161.09	163.95	162.64
212.02	161.09	155.67	163.95	161.86	164.73	159.53	160.83	161.35	162.38	160.57	163.42	162.9
213.02	160.57	156.19	164.73	162.12	163.95	159.53	161.35	162.64	162.9	161.61	164.73	162.12
214.02	160.31	155.67	164.21	161.86	163.68	159.53	160.31	161.61	162.38	161.61	163.16	162.38
215.02	160.31	155.16	163.95	161.61	163.95	159.53	160.57	161.09	162.12	161.61	163.68	162.38
216.02	160.57	155.67	163.95	162.12	163.42	159.53	161.09	161.86	161.86	161.86	163.16	162.9
217.02	161.09	156.19	163.16	160.83	163.68	159.53	160.83	160.83	163.16	161.35	163.42	162.12
218.02	160.31	156.19	163.42	161.35	163.16	159.02	160.05	161.86	161.86	162.12	163.68	162.12
219.02	160.05	155.16	164.21	161.35	163.95	158.5	160.83	160.83	161.61	161.61	162.9	162.64
220.02	161.61	155.93	163.95	161.86	163.68	159.79	160.31	161.09	162.12	161.61	163.68	161.86
221.02	160.57	156.7	163.68	161.35	163.68	160.05	160.57	161.86	161.86	160.57	163.42	162.12
222.02	160.83	154.9	163.95	161.61	163.68	159.28	160.57	160.83	161.61	160.57	163.42	162.64
223.02	161.09	155.67	164.21	161.35	162.9	159.28	159.79	161.86	162.64	160.57	163.42	162.9
224.02	160.83	156.19	163.95	161.35	162.64	159.02	160.31	162.12	162.12	161.61	163.16	162.38
225.02	161.35	155.93	163.95	161.35	163.68	158.76	160.57	161.61	161.61	161.61	163.42	162.12
226.02	161.09	156.19	163.42	161.61	163.16	159.02	160.57	162.12	161.86	161.09	163.68	162.38
227.02	161.09	155.67	163.95	161.35	163.16	158.76	160.31	161.35	161.86	160.57	162.64	162.38
228.02	160.57	155.42	163.68	161.86	162.64	159.02	160.57	161.35	161.86	161.35	163.68	161.86
229.02	161.61	155.42	164.21	160.83	162.64	160.05	160.31	162.12	161.86	161.35	163.16	162.12
230.02	160.57	155.42	162.9	161.61	162.9	158.76	160.57	160.83	162.12	160.57	162.9	162.64
231.02	160.83	155.42	163.68	161.35	163.16	160.05	160.57	161.35	161.09	160.05	163.95	161.86
232.02	160.05	155.16	163.68	160.83	163.42	159.28	160.57	160.83	160.57	160.83	163.42	161.61
233.02	160.05	155.67	163.16	161.35	162.64	159.02	160.05	161.35	161.35	160.31	162.64	161.61
234.02	160.83	154.9	162.64	161.35	162.64	158.5	160.05	161.61	161.86	161.09	162.38	162.12
235.02	161.09	155.42	163.42	160.83	163.16	158.76	160.05	160.83	161.86	160.05	163.16	161.86
236.02	160.05	154.9	163.16	161.35	163.16	159.53	160.05	160.57	161.61	161.09	162.64	161.86
237.02	160.57	154.9	163.16	161.09	162.64	159.28	160.83	160.57	161.61	160.83	162.9	161.86
238.02	160.05	154.14	163.16	160.83	163.16	159.02	160.05	161.86	161.09	160.31	162.64	161.61
239.02	159.79	154.39	163.16	161.35	162.38	159.02	159.79	161.61	161.09	160.05	163.68	161.61
240.02	160.57	154.9	163.42	160.83	162.64	159.79	160.05	161.09	161.61	160.05	162.38	162.38
241.02	160.57	154.9	163.42	161.09	162.9	159.02	160.05	160.57	161.09	160.83	162.64	161.35
242.02	159.28	155.42	162.9	160.83	162.9	159.28	159.79	161.86	161.35	160.57	162.64	161.61
243.02	160.31	154.14	163.16	160.83	162.12	157.73	160.05	160.31	160.31	159.79	162.64	162.64
244.02	159.79	154.9	162.9	160.83	162.12	159.53	159.28	161.09	161.09	160.83	162.9	162.12
245.02	159.28	155.42	163.42	161.35	162.12	158.76	160.57	161.35	161.09	161.09	162.64	162.38
246.02	160.05	154.65	162.9	161.09	161.86	158.76	159.53	161.09	160.83	160.83	162.12	162.12
247.02	159.79	155.16	163.16	161.35	161.35	159.02	159.79	161.09	161.35	160.57	162.64	162.12
248.02	160.05	155.16	162.9	161.35	161.35	159.53	159.28	160.57	160.57	160.31	162.64	162.12
249.02	159.79	154.14	162.9	161.09	162.38	158.76	159.53	160.83	160.57	160.05	162.12	161.86
250.02	159.79	153.88	163.68	161.86	161.86	158.24	159.28	160.57	160.57	159.53	163.16	162.64
251.02	160.05	153.88	163.16	161.86	162.64	158.76	160.05	161.09	160.57	160.31	162.38	161.35
252.02	160.83	154.65	163.16	161.61	162.12	158.76	159.79	161.09	160.31	160.83	162.12	162.12
253.02	159.79	155.42	162.64	160.83	161.61	159.28	159.28	160.83	161.09	160.31	163.16	162.12
254.02	159.53	154.14	163.16	161.09	162.38	158.5	159.28	160.31	161.09	160.31	161.86	161.35
255.02	159.53	154.39	162.38	160.57	161.86	159.02	159.79	159.79	160.83	160.57	162.9	161.09
256.02	159.79	154.65	163.42	161.35	162.9	159.28	159.79	161.35	160.05	160.31	162.12	161.86
257.02	159.79	154.65	163.16	161.09	162.38	158.5	159.53	161.35	160.83	160.57	162.9	162.38
258.02	159.53	153.88	162.9	160.57	162.64	159.02	159.28	160.57	160.57	159.79	162.38	161.61
259.02	159.79	153.88	163.42	160.83	162.38	158.24	159.53	161.09	160.83	160.05	162.9	161.35
260.02	158.76	153.37	163.68	160.83	162.12	158.76	160.31	161.86	160.57	159.53	163.68	162.12
261.02	159.79	154.9	163.16	160.57	161.86	158.5	159.53	160.57	160.31	160.31	162.12	161.86
262.02	159.02	154.14	162.38	160.57	162.38	158.24	159.79	160.05	160.31	160.31	163.42	160.83
263.02	160.05	154.39	162.64	160.31	163.16	157.99	158.76	159.79	160.05	159.79	162.38	162.38
264.02	159.28	154.14	162.9	160.31	161.86	158.24	159.79	160.31	160.05	160.05	161.61	160.83
265.02	159.28	153.88	162.12	160.57	161.86	158.24	159.53	160.05	160.05	160.57	162.64	161.35
266.02	159.53	154.65	162.64	160.31	161.35	157.21	159.02	161.09	160.83	160.05	162.64	160.83
267.02	158.5	154.14	162.38	160.05	161.86	158.24	159.53	160.57	160.57	160.83	162.38	161.61
268.02	159.28	153.63	162.9	160.31	161.61	158.5	159.02	159.79	160.83	160.57	162.38	160.83
269.02	160.05	153.88	163.42	160.83	161.86	158.76	159.28	160.83	160.57	160.31	162.64	161.09
270.02	159.79	153.88	162.9	161.35	162.9	157.21	159.28	160.31	160.57	160.31	162.9	161.61
271.02	159.79	153.12	163.16	160.57	162.12	157.73	159.79	160.05	160.05	159.79	162.64	161.86
272.02	158.5	153.37	161.86	160.31	162.12	157.73	158.76	160.83	160.57	160.05	162.12	161.61
273.02	158.76	153.63	161.61	159.02	162.38	158.24	158.76	159.79	159.79	159.79	161.86	160.57
274.02	159.02	154.65	162.38	160.05	162.12	157.47	158.76	161.09	160.05	159.53	162.38	161.35
275.02	158.5	153.63	162.12	160.31	161.86	157.99	159.28	160.57	159.53	159.53	162.12	161.09
276.02	159.02	153.12	162.38	160.57	162.12	157.99	159.53	159.79	160.57	159.79	162.9	161.61
277.02	158.76	152.61	162.12	159.53	161.61	157.73	159.02	160.57	160.05	160.57	162.12	160.83
278.02	159.02	152.61	161.86	160.05	161.61	157.73	158.5	160.57	159.79	160.05	162.38	162.12
279.02	159.28	153.37	162.9	160.31	161.86	157.73	159.28	160.05	160.05	159.28	161.86	160.83
280.02	158.5	152.86	161.09	160.05	162.64	157.21	158.76	159.53	160.57	159.02	162.12	161.09
281.02	158.5	152.86	161.35	160.57	161.61	157.73	158.76	159.79	159.53	159.28	161.86	160.57
282.02	158.5	152.86	161.86	160.05	161.86	157.73	159.28	159.28	159.53	159.79	161.35	161.09
283.02	158.24	153.12	161.35	160.57	161.86	157.47	159.02	159.79	159.79	159.28	162.38	161.09
284.02	158.24	153.12	161.09	160.31	161.61	157.73	158.24	160.05	159.53	159.28	162.12	160.57
285.02	158.76	152.61	162.38	160.31	162.12	157.73	158.5	159.28	160.05	158.76	161.35	161.35
286.02	158.5	152.61	161.09	159.79	162.9	157.47	157.99	160.05	160.05	158.76	161.86	160.31
287.02	158.5	153.63	161.35	159.79	162.38	157.47	157.99	160.05	159.53	159.79	161.61	161.09
288.02	157.73	152.1	161.61	159.79	161.61	156.96	157.99	159.02	159.02	159.02	162.12	161.09
289.02	157.99	152.61	161.61	160.05	161.86	156.7	158.76	159.53	159.53	159.53	161.09	160.57
290.02	159.02	153.12	162.64	159.53	161.09	156.96	158.76	159.28	159.02	159.02	161.61	160.05
291.02	158.24	152.86	162.38	160.83	161.09	156.7	157.99	159.28	160.05	159.02	162.12	161.09
292.02	158.24	152.35	161.61	160.05	161.35	156.7	159.02	160.05	159.79	158.76	160.83	160.57
293.02	158.76	152.86	161.61	160.83	161.61	156.7	158.76	160.05	159.53	159.28	161.35	160.31
294.02	158.5	153.12	161.09	159.53	161.35	157.21	158.5	159.02	159.79	158.76	161.86	160.83
295.02	158.24	152.1	162.38	160.31	161.35	156.7	159.02	160.05	158.5	158.76	161.61	160.57
296.02	158.76	152.86	162.38	160.05	160.83	157.47	159.28	160.05	159.53	159.02	161.86	160.31
297.02	158.24	153.12	161.61	160.05	161.86	157.21	157.99	159.28	159.02	159.53	161.09	160.57
298.02	158.76	153.12	161.35	159.53	161.61	156.96	157.99	160.31	159.28	159.02	161.35	160.57
299.02	158.5	152.61	161.35	159.53	161.61	156.7	158.76	159.79	159.28	159.79	161.86	161.09
300.02	157.99	152.35	162.38	160.05	160.57	156.19	158.5	160.05	159.53	159.02	161.35	161.09
301.02	158.24	151.59	162.38	159.28	161.86	156.44	158.76	160.05	159.28	158.76	162.12	160.83
302.02	159.28	152.86	160.83	159.79	161.35	156.96	158.24	159.79	159.28	159.28	161.86	161.09
303.02	157.47	152.35	162.12	158.76	161.35	155.93	157.99	159.53	159.28	159.28	162.12	160.83
304.02	158.5	152.1	161.35	159.53	161.86	157.21	158.76	159.79	159.79	159.28	161.35	160.31
305.02	158.5	152.86	161.61	159.02	162.12	156.96	158.5	159.79	158.76	159.02	161.61	160.05
306.02	158.24	153.37	161.61	159.53	161.86	157.21	159.02	159.53	159.02	159.02	162.12	160.57
307.02	157.99	152.35	162.12	159.53	160.57	156.96	159.02	160.31	159.02	158.24	162.38	160.31
308.02	158.24	151.84	160.57	158.76	160.57	157.47	157.99	159.53	159.28	158.24	161.35	160.05
309.02	158.5	152.61	161.35	159.53	161.35	156.7	158.5	160.31	159.28	158.76	161.09	160.57
310.02	157.73	152.61	161.35	159.28	161.61	156.7	158.24	158.5	159.02	158.76	162.12	160.05
311.02	158.5	152.61	161.09	159.02	161.35	156.7	157.99	160.05	158.24	159.28	161.09	160.31
312.02	158.24	152.1	161.09	159.79	161.35	157.21	158.24	158.5	159.28	158.24	161.61	160.31
313.02	157.73	152.35	161.09	159.02	161.09	156.44	158.24	159.53	158.24	159.28	161.61	160.05
314.02	158.24	152.1	161.35	159.53	161.09	156.96	157.99	159.79	159.02	157.99	161.61	160.57
315.02	158.24	152.35	160.57	160.05	161.61	156.44	158.5	159.53	159.02	159.28	161.86	160.83
316.02	158.24	152.1	161.61	160.31	161.09	156.44	158.5	158.76	158.76	158.5	161.09	160.05
317.02	158.24	152.1	161.86	160.31	160.57	157.73	158.24	159.53	159.53	158.24	161.09	160.05
318.02	157.99	151.59	161.35	159.53	161.09	156.44	158.24	159.28	159.28	158.5	161.61	160.83
319.02	158.24	152.61	161.09	159.79	160.83	157.73	158.24	159.28	159.28	158.24	161.61	160.05
320.02	157.47	152.61	161.61	159.53	161.61	156.44	159.02	159.28	159.02	158.76	162.64	160.57
321.02	157.73	152.61	160.57	160.05	160.83	157.47	158.5	159.02	159.02	158.5	161.09	160.57
322.02	157.73	152.61	160.83	159.53	161.35	156.96	157.99	159.53	159.79	159.79	160.57	160.31
323.02	158.24	152.35	161.09	159.53	161.35	157.21	157.99	159.79	158.5	158.76	160.83	160.83
324.02	157.73	152.61	161.35	159.79	160.57	156.44	158.5	159.79	159.02	158.76	161.35	160.05
325.02	158.5	151.84	161.86	160.05	160.83	156.96	157.99	160.05	159.53	158.5	161.35	160.05
326.02	157.99	151.84	160.83	159.53	160.05	156.96	158.5	159.53	159.02	158.5	161.35	160.05
327.02	157.73	152.35	161.86	160.31	161.09	157.21	158.5	159.53	159.28	159.02	161.86	160.57
328.02	157.99	152.61	161.61	159.79	160.83	156.96	157.99	159.02	159.53	158.5	161.35	160.05
329.02	158.5	152.61	161.09	159.79	160.31	157.47	158.5	159.28	159.28	158.5	161.09	160.31
330.02	157.73	151.33	160.57	159.79	160.83	156.7	157.21	159.02	158.5	158.5	161.61	159.28
331.02	157.99	152.1	160.83	160.57	160.57	156.96	158.24	159.28	159.02	157.73	161.09	159.79
332.02	157.47	151.59	161.09	160.31	161.35	157.21	158.24	158.76	159.28	157.99	161.35	160.31
333.02	157.99	152.1	161.61	160.05	161.35	157.21	157.99	159.79	159.02	158.76	161.61	160.57
334.02	157.47	152.1	161.09	160.31	160.83	157.47	158.24	159.02	159.02	158.24	161.09	160.57
335.02	158.24	152.1	161.61	159.79	161.61	157.47	157.99	159.53	159.53	158.5	160.31	159.53
336.02	157.99	152.1	161.35	159.53	160.83	156.19	157.99	159.28	159.28	159.53	160.83	159.79
337.02	158.5	152.35	161.35	159.28	161.09	156.96	157.99	158.76	158.76	158.76	161.35	160.05
338.02	157.99	151.84	161.61	160.31	161.61	157.21	157.73	158.76	159.02	158.5	160.31	159.79
339.02	158.5	152.61	161.35	159.28	160.83	156.7	157.99	159.28	159.02	159.28	160.83	160.57
340.02	157.73	151.08	161.35	160.31	160.31	157.21	158.5	159.02	158.5	158.5	161.35	160.57
341.02	158.24	152.1	161.35	159.28	160.57	156.44	157.21	159.53	158.76	158.24	161.35	160.31
342.02	157.47	152.61	161.86	160.05	160.05	155.67	157.73	159.79	158.76	159.02	160.31	159.79
343.02	158.24	152.1	161.35	159.79	161.09	156.19	157.21	159.79	158.76	157.73	161.35	160.31
344.02	157.73	151.08	161.86	160.31	160.57	156.19	158.5	159.02	159.02	157.99	161.61	160.57
345.02	157.73	152.1	161.61	159.53	160.05	155.93	158.24	158.5	158.5	158.5	160.57	160.31
346.02	156.96	151.84	161.86	159.53	160.57	156.19	157.73	159.28	159.02	158.24	160.31	159.79
347.02	157.47	151.33	161.86	160.31	160.31	156.44	157.21	160.05	158.76	159.02	161.09	160.05
348.02	158.5	151.59	160.57	160.83	160.83	156.7	158.24	159.28	159.53	158.76	161.09	160.31
349.02	157.99	152.35	161.86	160.05	160.31	156.19	158.5	159.53	158.5	158.24	161.86	159.79
350.02	157.47	152.35	161.09	160.05	160.83	156.44	157.21	159.53	159.53	158.76	161.61	159.53
351.02	157.73	151.84	161.61	159.53	160.83	155.67	158.24	160.05	158.76	158.5	160.57	160.05
352.02	156.96	152.35	161.86	159.79	160.31	155.93	158.5	158.76	158.5	158.76	160.57	160.57
353.02	156.7	151.33	161.86	159.28	161.09	156.7	157.73	159.79	159.28	159.02	161.09	160.31
354.02	157.73	152.35	161.09	159.28	160.05	156.44	157.47	160.05	158.76	157.99	160.83	160.57
355.02	157.99	152.35	161.09	159.79	160.31	155.93	158.24	159.28	158.76	158.5	161.61	160.31
356.02	157.47	151.84	161.61	160.05	161.09	156.44	157.99	159.79	158.24	158.76	161.35	159.79
357.02	157.73	151.59	161.61	159.28	160.31	156.44	157.73	159.02	159.28	158.5	160.57	160.31
358.02	157.47	151.59	161.86	160.31	160.57	156.44	158.5	160.31	159.28	158.76	161.86	160.05
359.02	156.96	152.1	162.38	158.76	160.57	155.93	157.73	159.53	158.24	157.47	160.57	160.31
360.02	157.73	152.35	162.38	160.57	160.57	156.44	157.73	159.53	159.53	157.99	161.35	161.35
361.02	156.96	151.84	161.09	159.28	161.09	155.93	157.99	160.31	158.76	159.28	161.86	160.05
362.02	157.99	152.35	161.61	159.53	161.09	156.19	157.47	158.5	159.53	157.99	160.31	160.57
363.02	157.47	151.33	161.86	159.79	161.09	156.7	157.73	159.28	158.5	158.5	160.83	160.31
364.02	158.24	151.84	161.09	159.79	159.79	156.19	157.47	159.28	159.79	157.21	161.09	160.05
365.02	157.47	151.59	161.86	160.05	160.83	155.93	157.99	159.79	158.24	158.5	161.35	159.53
366.02	157.73	152.35	161.61	159.28	160.05	156.7	158.24	159.28	158.76	157.47	160.05	159.79
367.02	157.47	151.33	161.35	159.79	160.31	156.7	157.99	158.5	158.24	159.02	160.83	160.31
368.02	157.47	152.35	161.61	159.53	160.83	156.96	158.5	159.79	159.53	158.24	161.86	160.05
369.02	157.47	151.59	161.61	159.28	160.57	157.21	157.47	159.79	158.76	158.24	161.35	160.05
370.02	157.73	152.1	162.12	159.79	160.05	156.44	157.73	159.79	158.24	157.99	161.35	160.05
371.02	157.73	151.59	161.61	159.53	160.57	156.96	157.99	159.53	159.53	158.24	161.09	159.53
372.02	157.73	152.1	160.57	159.53	160.83	155.93	157.47	158.76	159.53	158.5	161.09	159.53
373.02	157.99	152.1	161.61	159.53	159.79	155.93	157.99	159.79	159.28	157.73	161.09	160.05
374.02	157.47	151.59	160.05	158.76	160.31	156.96	156.96	159.02	158.24	158.76	160.83	159.79
375.02	157.47	151.84	161.09	159.02	160.57	156.44	157.47	159.53	159.28	157.73	161.35	159.28
376.02	157.73	151.59	161.09	159.02	160.83	156.7	157.99	158.76	159.28	158.5	160.57	160.05
377.02	157.73	150.82	161.86	159.53	160.57	156.7	157.73	160.05	158.24	158.76	161.09	159.53
378.02	157.47	152.1	161.09	159.53	160.31	157.21	157.99	159.02	158.76	157.99	160.83	161.09
379.02	157.47	151.33	161.61	159.02	160.57	156.96	157.21	159.79	158.76	157.47	161.35	160.05
380.02	157.21	152.1	160.57	159.79	160.57	155.93	157.47	159.28	159.28	158.5	160.57	159.53
381.02	157.99	151.08	160.83	158.76	160.83	156.19	158.24	159.79	159.02	158.24	160.31	160.05
382.02	157.21	151.33	160.83	159.28	160.31	156.44	157.73	158.5	158.5	157.47	160.31	159.79
383.02	157.21	151.59	161.86	159.28	160.31	156.44	157.99	158.24	159.02	157.73	161.09	159.79
384.02	156.7	151.33	161.09	159.28	160.05	156.19	156.96	159.28	159.02	157.21	160.57	159.53
385.02	157.47	151.84	160.83	160.05	161.09	156.7	158.24	159.28	159.02	156.96	160.83	160.57
386.02	156.7	151.59	161.61	158.76	160.57	156.19	157.47	159.28	159.28	157.21	160.05	159.79
387.02	156.19	151.08	161.09	159.53	159.53	155.67	157.47	159.53	159.28	157.21	160.83	160.05
388.02	157.21	151.59	160.31	159.28	160.57	156.7	157.47	159.02	158.5	157.21	160.31	159.53
389.02	157.21	152.1	160.57	159.02	160.83	156.44	157.47	158.76	158.76	157.99	161.35	160.05
390.02	157.73	151.59	161.09	159.53	160.83	155.93	157.73	159.02	159.28	157.47	160.31	159.28
391.02	156.19	150.82	161.35	159.28	160.05	155.93	157.47	158.76	159.28	156.96	160.83	160.05
392.02	157.99	151.08	161.61	160.05	160.31	156.44	157.99	159.02	158.76	157.47	161.35	160.05
393.02	157.99	151.08	161.09	158.5	160.31	155.67	157.73	159.79	158.76	157.47	161.35	159.79
394.02	156.96	151.08	161.35	159.02	160.31	156.44	157.47	158.24	159.02	156.44	160.83	159.02
395.02	157.21	151.33	160.57	159.28	160.57	156.96	157.47	159.79	158.5	157.73	161.09	159.79
396.02	156.96	150.32	160.83	159.53	160.05	155.93	156.96	159.02	159.02	156.7	161.35	160.05
397.02	157.47	151.08	161.09	159.28	160.57	155.93	157.47	158.5	159.02	156.7	161.09	159.79
398.02	157.21	151.33	160.57	159.53	160.57	156.7	158.24	160.05	159.53	157.47	160.31	159.53
399.02	157.73	150.82	160.57	159.79	160.31	156.19	157.47	159.28	159.53	157.47	160.05	159.53
400.02	156.96	151.08	160.57	159.02	160.57	155.67	156.96	158.76	158.76	157.47	160.05	159.02
401.02	158.24	151.08	161.09	159.53	160.83	156.44	157.21	157.99	159.02	156.96	160.05	159.79
402.02	156.7	151.33	160.83	158.76	161.61	155.16	157.99	158.76	159.28	157.47	160.05	160.05
403.02	157.47	151.33	161.35	159.53	160.31	155.93	157.99	159.02	159.28	156.19	161.35	160.05
404.02	156.19	150.82	161.35	158.76	160.83	156.19	157.73	158.5	158.5	157.47	159.79	159.79
405.02	156.7	150.57	161.09	159.79	161.35	155.16	157.47	159.53	158.76	157.21	160.83	159.28
406.02	156.96	150.82	160.31	159.02	160.31	155.42	157.99	158.5	158.76	157.21	160.05	160.05
407.02	156.96	150.06	161.09	159.28	160.57	156.19	157.21	159.28	158.24	156.7	160.31	160.05
408.02	157.73	151.08	160.31	159.53	160.31	156.19	157.47	157.99	158.76	156.96	160.57	159.79
409.02	156.96	150.57	160.83	159.02	160.31	155.42	156.96	158.5	157.99	156.7	159.53	159.53
410.02	157.47	151.33	160.31	159.79	161.09	156.19	157.47	158.24	158.24	157.21	159.79	160.05
411.02	157.47	150.82	160.05	159.28	160.05	155.67	157.21	159.28	158.24	156.96	159.53	159.53
412.02	156.7	151.08	160.83	159.28	160.31	156.19	157.21	158.5	159.02	157.21	160.57	159.02
413.02	157.99	150.82	160.57	159.28	160.05	155.93	157.21	158.76	158.76	156.96	160.05	159.79
414.02	157.47	150.82	161.09	158.76	160.31	155.16	157.73	158.76	158.76	157.21	160.83	159.79
415.02	157.73	151.33	161.09	159.28	159.79	155.93	157.47	159.53	159.02	157.21	160.57	160.05
416.02	156.96	150.06	161.09	159.28	160.83	155.42	157.73	158.76	158.5	156.44	160.57	160.05
417.02	157.21	151.59	161.35	159.53	160.31	154.65	157.73	158.24	159.28	156.96	160.57	159.79
418.02	157.73	151.59	160.57	159.79	160.57	155.42	157.73	159.02	159.28	156.96	160.57	160.05
419.02	157.21	151.08	160.57	159.79	160.83	155.67	156.96	159.02	157.99	156.7	160.83	160.31
420.02	157.99	150.82	160.31	159.79	160.31	155.93	157.73	159.28	157.99	157.21	160.57	160.31
421.02	157.73	151.33	160.31	159.02	160.31	155.67	157.47	159.02	158.24	156.7	160.83	159.02
422.02	157.21	151.08	161.35	160.05	159.79	155.16	157.47	158.76	159.02	156.7	160.57	159.53
423.02	157.99	150.57	160.31	159.28	160.31	155.42	157.21	158.5	158.24	157.99	160.83	159.53
424.02	157.73	151.59	161.35	159.79	160.57	155.42	156.96	158.5	159.28	156.44	159.79	159.02
425.02	158.24	150.57	160.83	159.28	160.57	154.9	156.96	158.5	158.76	156.96	160.31	160.05
426.02	157.21	151.59	160.31	159.53	159.79	155.16	157.21	158.5	159.28	157.99	159.02	159.79
427.02	157.21	151.08	160.57	159.28	159.79	155.93	157.99	158.5	157.99	156.96	161.09	160.05
428.02	157.73	151.84	159.53	159.28	160.83	155.16	157.73	158.24	159.02	157.21	160.31	160.05
429.02	158.24	151.33	160.83	160.05	160.83	155.93	157.21	158.5	158.76	157.73	160.05	159.79
430.02	157.99	150.57	160.31	159.28	161.35	155.93	157.73	158.5	159.02	157.47	160.57	160.05
431.02	156.7	150.82	160.05	159.53	160.31	154.9	157.99	159.02	158.76	157.47	160.31	160.05
432.02	158.24	151.84	160.57	158.76	159.53	155.16	157.21	159.02	159.02	157.21	160.57	159.28
433.02	158.24	151.84	159.79	158.76	159.79	154.9	157.21	157.73	158.76	156.96	159.79	159.02
434.02	157.99	150.82	159.79	159.28	159.79	154.14	157.73	159.02	158.76	157.21	160.57	159.53
435.02	157.99	150.57	159.79	159.02	159.79	155.16	156.96	158.24	158.76	157.47	159.79	160.05
436.02	158.5	150.06	160.31	159.28	160.05	155.16	157.73	157.99	158.76	157.73	160.57	159.02
437.02	157.73	151.08	159.53	160.05	160.83	154.65	157.73	157.73	158.5	157.47	160.83	159.28
438.02	157.99	151.84	161.35	159.79	160.83	155.42	157.21	159.28	159.02	157.47	160.57	160.05
439.02	157.73	151.08	160.31	159.53	159.53	154.9	156.44	158.76	158.76	156.96	159.79	160.31
440.02	158.24	151.33	160.83	159.53	160.57	154.39	156.96	158.24	158.76	156.19	160.05	159.53
441.02	157.73	152.1	160.05	159.53	160.31	154.65	157.47	159.02	158.24	156.96	160.05	159.53
442.02	157.21	151.08	160.31	159.28	160.83	155.42	157.47	158.5	159.02	157.47	159.53	159.53
443.02	157.21	150.82	160.31	159.02	159.79	155.42	156.96	158.24	159.02	157.21	159.53	159.53
444.02	157.73	150.82	160.83	159.02	160.31	155.67	156.96	158.5	158.24	156.7	160.05	160.57
445.02	157.73	150.57	161.09	159.53	160.31	154.65	157.47	157.99	158.24	157.47	159.53	159.79
446.02	156.96	150.57	160.57	159.28	160.83	155.42	157.21	158.5	158.24	157.47	159.53	159.53
447.02	157.47	151.08	160.05	158.76	159.53	154.65	157.47	158.76	158.24	156.96	160.05	159.02
448.02	157.21	150.57	160.05	159.53	160.83	155.42	157.21	157.99	159.02	157.21	160.31	159.53
449.02	156.96	151.84	160.57	159.02	160.57	154.65	157.47	158.5	158.76	157.47	159.28	159.53
450.02	157.21	150.82	159.79	159.53	160.31	154.39	157.47	159.53	158.76	157.73	161.09	159.79
451.02	157.21	150.82	160.31	159.28	160.57	155.16	156.7	158.5	159.02	156.96	159.79	160.05
452.02	157.21	150.82	161.09	159.79	160.05	155.42	157.21	158.5	158.5	156.7	160.05	159.79
453.02	156.96	150.06	160.83	159.53	159.02	155.42	157.47	158.24	158.5	156.44	160.57	159.79
454.02	157.21	151.08	160.05	159.02	160.57	154.9	156.96	157.99	159.28	157.47	160.57	159.53
455.02	157.73	150.32	160.31	159.79	160.05	155.16	157.21	158.76	158.76	157.47	160.57	160.05
456.02	157.73	150.82	160.83	159.53	160.05	155.93	157.21	158.24	159.53	157.73	159.79	160.31
457.02	156.96	150.57	160.57	159.53	160.05	156.44	156.96	159.02	159.02	157.21	160.57	159.53
458.02	156.96	150.32	161.61	159.79	160.05	156.44	157.47	158.76	159.02	157.47	160.05	159.53
459.02	156.96	150.06	160.57	159.28	160.31	155.93	157.47	158.76	158.5	157.21	160.31	159.79
460.02	156.7	149.56	161.35	159.79	160.05	156.19	157.47	158.24	158.24	157.99	161.09	159.53
461.02	157.73	150.82	159.02	159.53	159.79	155.67	157.21	157.99	158.76	157.47	160.31	160.05
462.02	157.73	150.82	160.83	159.79	160.83	155.42	157.21	158.5	158.24	157.99	160.05	159.53
463.02	157.21	151.08	160.57	159.53	161.09	155.93	157.47	158.24	159.02	157.73	160.57	160.05
464.02	158.24	151.08	161.09	159.53	159.79	155.16	157.47	158.76	158.76	156.44	160.83	159.79
465.02	157.99	150.82	160.57	159.53	160.05	155.42	156.96	159.02	158.5	158.24	160.31	159.79
466.02	157.47	150.32	159.79	159.28	160.05	155.93	157.47	159.79	159.28	157.47	159.28	160.31
467.02	157.99	151.33	161.35	159.53	160.57	155.67	157.21	157.99	158.76	156.7	160.57	158.76
468.02	157.73	150.82	160.83	159.79	160.31	155.93	157.21	157.99	158.76	157.99	159.53	159.79
469.02	158.24	150.57	160.83	159.53	160.31	156.7	157.47	158.76	159.02	156.96	161.09	160.31
470.02	157.47	149.81	160.83	159.53	159.79	156.19	156.7	158.24	158.5	157.99	160.57	159.53
471.02	157.73	150.82	160.57	159.02	160.83	156.7	156.96	158.24	158.76	158.5	160.05	159.53
472.02	157.99	150.57	160.83	159.79	160.57	155.93	157.47	159.02	159.02	157.99	160.83	159.53
473.02	157.99	150.32	161.35	160.05	159.79	156.44	156.7	157.21	159.02	157.73	159.79	159.53
474.02	157.73	151.59	160.57	159.02	159.79	156.44	156.44	157.73	159.02	157.73	159.53	159.28
475.02	157.21	150.82	159.79	160.05	159.28	155.93	157.73	159.02	159.02	158.5	159.79	160.05
476.02	158.24	150.32	160.05	159.53	160.31	156.19	156.7	158.24	158.76	157.73	161.09	159.79
477.02	158.24	151.59	160.57	159.28	160.31	156.19	157.73	158.76	158.76	157.99	160.57	159.79
478.02	157.47	150.57	160.31	159.53	159.53	156.19	156.96	158.24	158.24	157.99	160.05	159.79
479.02	157.47	151.59	161.35	159.79	159.53	156.44	157.47	159.53	158.5	158.5	160.05	159.79
480.02	157.73	150.06	160.83	159.53	160.05	156.19	157.73	158.76	158.76	158.76	160.57	159.79
481.02	156.96	150.82	161.35	158.76	159.02	156.44	157.21	157.99	158.76	158.24	160.31	160.05
482.02	157.21	150.82	160.57	159.79	159.79	156.44	157.21	157.73	159.28	158.76	159.53	159.79
483.02	157.47	150.57	161.09	159.02	159.28	155.67	157.21	158.76	159.28	158.24	160.31	159.79
484.02	157.99	152.35	161.09	159.79	159.28	156.19	157.47	158.24	159.53	158.24	160.31	160.31
485.02	157.47	151.59	160.83	159.53	160.57	156.44	157.47	158.24	160.05	158.24	161.35	160.05
486.02	157.73	151.59	161.09	158.76	160.57	156.44	156.44	157.47	159.28	159.02	159.53	160.05
487.02	157.21	151.08	160.31	160.05	160.57	155.42	157.21	158.24	159.28	158.76	160.57	160.31
488.02	157.47	151.33	161.09	159.53	159.02	156.7	157.99	158.24	158.24	158.76	161.35	160.31
489.02	157.99	150.57	160.05	159.53	159.53	155.93	157.47	157.99	158.5	159.02	161.09	159.02
490.02	156.96	151.33	160.05	159.28	159.28	156.7	157.73	158.24	159.28	158.24	159.79	160.31
491.02	157.73	151.08	160.83	159.02	160.31	156.19	156.19	157.47	159.02	157.99	159.79	159.53
492.02	158.24	151.84	159.79	159.28	159.79	156.7	157.21	157.73	158.76	158.76	159.79	159.79
493.02	157.47	151.08	160.05	159.53	160.05	156.19	156.7	158.24	158.76	157.99	160.31	159.53
494.02	157.73	150.82	159.79	159.53	160.05	156.7	157.47	158.24	159.28	157.99	160.57	160.31
495.02	157.47	151.33	160.31	159.53	159.02	155.67	157.47	158.24	158.76	157.99	160.57	159.79
496.02	157.47	150.82	159.79	158.24	160.05	155.42	157.47	158.5	159.28	158.76	160.31	160.05
497.02	156.96	151.33	160.57	159.28	159.79	155.67	157.47	158.24	159.53	158.24	159.79	160.31
498.02	156.96	151.33	160.57	158.76	159.53	155.42	156.19	158.24	159.28	158.24	160.57	159.79
499.02	157.21	150.82	160.05	158.24	159.79	156.7	156.96	159.28	159.79	158.5	159.79	160.05
500.02	156.44	150.57	160.05	159.02	159.53	155.67	157.21	159.53	159.02	158.24	160.31	159.53
501.02	157.73	150.57	159.28	158.76	160.57	156.44	157.21	158.5	159.28	157.73	160.57	159.79
502.02	158.24	150.57	160.83	158.5	159.79	156.44	156.96	159.53	159.02	157.99	160.83	159.53
503.02	157.73	150.57	160.05	157.99	159.79	156.19	156.96	158.76	159.02	158.5	160.83	159.53
504.02	157.21	150.82	160.83	159.02	160.05	156.44	156.7	158.5	159.02	157.99	160.05	159.79
505.02	156.96	150.82	160.57	159.28	160.05	155.42	157.21	158.24	159.02	157.73	160.57	159.79
506.02	157.21	150.82	161.09	158.76	159.02	155.67	156.7	159.02	158.76	157.99	159.79	159.79
507.02	156.96	151.59	159.79	159.02	160.31	156.19	157.21	158.76	159.28	158.5	160.57	160.31
508.02	156.7	151.33	160.05	159.02	159.79	155.16	156.19	157.73	158.24	158.5	160.31	159.79
509.02	156.96	151.84	160.31	159.28	160.57	155.93	156.7	159.53	159.02	157.47	159.79	159.79
510.02	158.76	151.84	159.53	159.02	161.09	155.93	156.96	157.73	159.28	157.99	161.61	160.31
511.02	156.96	150.82	160.57	159.02	159.79	155.67	156.7	159.02	159.02	157.99	161.09	160.31
512.02	157.73	151.33	160.05	158.76	160.05	155.67	157.73	159.02	159.02	158.5	160.05	160.05
513.02	157.73	151.84	159.53	159.02	159.02	155.67	156.7	157.99	159.28	158.5	160.31	160.05
514.02	157.99	151.08	159.53	158.76	160.31	154.65	157.21	158.76	159.02	157.99	160.57	160.05
515.02	157.99	150.82	160.31	158.5	159.02	155.67	156.96	157.99	159.02	157.99	159.79	160.31
516.02	157.21	152.1	159.79	159.28	159.53	154.9	157.21	158.5	158.76	157.73	160.05	159.79
517.02	158.24	151.59	159.79	159.53	160.57	156.44	157.47	159.02	159.53	158.76	159.79	160.57
518.02	157.73	151.84	159.53	159.28	160.31	155.93	157.47	158.24	159.53	158.5	160.05	160.05
519.02	157.73	152.35	160.57	159.28	160.31	155.67	156.96	158.76	159.28	157.73	160.83	160.05
520.02	157.47	151.84	160.83	159.28	159.53	155.67	157.21	157.99	158.76	157.73	160.57	160.05
521.02	157.21	152.1	160.31	159.02	159.79	155.93	157.21	157.99	158.5	157.73	160.83	160.31
522.02	158.24	152.35	160.05	158.76	159.28	155.67	157.21	158.5	159.79	157.99	160.05	160.57
523.02	157.21	153.63	159.79	158.5	160.05	155.93	156.96	159.02	159.53	158.24	159.79	159.79
524.02	158.24	151.84	160.57	159.28	159.28	155.42	156.96	158.5	159.28	157.47	160.05	159.79
525.02	157.21	152.1	160.57	158.76	159.28	155.67	156.96	159.53	159.02	157.99	160.05	160.31
526.02	157.99	152.1	160.05	158.5	159.02	155.93	156.7	157.47	159.53	159.02	159.79	159.53
527.02	157.73	152.86	160.57	158.76	160.31	155.67	156.7	157.99	159.79	158.24	159.79	159.79
528.02	156.96	151.33	159.79	158.5	159.53	155.67	156.96	158.24	159.53	157.21	159.53	160.05
529.02	157.47	151.84	160.05	159.53	159.02	155.67	156.19	157.99	159.02	157.99	160.31	159.53
530.02	156.96	151.33	161.35	159.28	160.57	155.93	156.7	157.99	159.28	158.24	160.05	160.05
531.02	156.7	152.35	159.79	159.28	159.28	155.93	156.7	158.5	158.76	157.99	159.53	160.05
532.02	156.96	151.84	160.05	159.28	159.79	154.9	156.7	159.28	158.76	158.24	160.83	160.05
533.02	157.47	152.35	160.83	159.28	159.53	155.67	156.7	157.99	159.28	157.99	160.05	160.05
534.02	157.47	152.61	160.31	158.76	159.28	155.67	156.44	158.5	159.79	157.99	159.79	160.05
535.02	157.21	152.1	160.05	159.28	159.79	155.67	157.47	158.76	159.02	158.5	160.31	159.53
536.02	158.24	152.1	160.83	159.28	160.05	156.44	157.21	158.5	159.53	158.24	160.31	160.57
537.02	157.47	152.1	159.28	159.02	159.02	155.16	157.21	158.24	158.76	158.5	159.02	160.31
538.02	157.47	152.86	160.31	158.76	160.57	155.67	156.96	159.02	159.28	158.5	159.53	160.57
539.02	157.21	151.84	160.31	158.76	159.02	155.42	156.7	158.76	159.28	158.24	160.31	159.79
540.02	157.99	152.35	160.31	158.76	160.83	156.19	156.96	158.24	159.79	158.76	159.28	160.57
541.02	156.96	152.35	159.53	159.02	160.57	154.65	157.47	158.5	159.28	157.73	159.53	160.57
542.02	157.47	151.59	160.57	159.79	159.28	155.42	156.7	157.99	158.76	159.02	159.53	160.83
543.02	157.99	152.1	159.53	159.28	159.28	156.19	157.21	157.73	159.28	158.5	159.02	159.79
544.02	157.47	152.61	158.76	159.02	159.53	154.9	156.96	158.5	159.53	157.99	159.02	160.31
545.02	157.73	152.35	160.05	159.28	159.28	155.67	157.21	159.02	158.76	157.47	160.57	160.31
546.02	157.73	152.35	160.05	158.76	160.57	155.93	156.7	159.02	159.28	157.99	160.57	159.53
547.02	157.73	151.84	159.79	159.53	159.28	155.93	156.96	158.24	158.76	158.24	160.31	159.79
548.02	157.73	152.61	160.57	159.02	158.5	155.42	157.21	157.47	158.76	158.24	160.57	160.05
549.02	157.47	152.86	159.53	159.02	159.79	155.42	156.7	158.5	159.53	158.76	159.79	160.31
550.02	157.73	151.84	160.57	159.53	159.28	156.44	156.7	158.76	159.79	158.76	160.57	159.53
551.02	157.21	152.35	160.57	159.28	159.02	154.9	156.96	157.99	158.5	158.5	160.57	160.05
552.02	157.73	151.84	160.05	159.28	158.76	155.93	156.96	158.5	159.02	157.73	159.79	160.83
553.02	157.99	152.35	159.53	159.53	160.05	156.19	156.7	157.73	158.5	159.02	159.79	160.05
554.02	157.99	152.35	159.79	159.53	159.02	155.67	156.44	157.73	159.53	157.99	159.79	160.05
555.02	156.96	151.08	160.05	159.02	160.83	155.67	156.7	158.24	159.02	158.76	159.79	159.79
556.02	157.99	152.1	160.57	159.02	159.53	156.19	156.96	158.76	158.5	157.99	159.79	160.31
557.02	156.96	151.59	159.53	158.5	160.05	156.19	157.21	157.73	159.28	158.76	159.79	159.79
558.02	157.99	151.59	160.83	159.02	160.31	156.7	156.7	159.02	159.53	158.5	160.57	160.57
559.02	157.21	151.59	160.05	158.5	159.79	156.19	156.7	157.99	159.02	159.02	160.57	160.05
560.02	157.47	151.08	159.79	159.02	160.31	156.7	157.21	158.76	159.02	159.02	160.31	159.53
561.02	156.7	151.08	159.53	159.02	159.79	156.44	156.19	158.76	159.02	158.76	159.28	160.31
562.02	157.21	150.57	160.31	159.28	159.53	155.93	156.19	158.76	159.02	158.5	160.05	160.31
563.02	157.21	151.33	159.28	158.76	159.53	157.21	156.96	157.73	159.53	158.76	161.35	160.05
564.02	156.96	151.33	160.31	159.02	160.31	156.96	156.7	159.02	160.05	158.5	159.79	160.57
565.02	156.7	150.57	160.31	159.28	159.28	156.44	156.44	157.47	157.99	158.24	159.79	160.31
566.02	157.21	151.33	159.53	158.76	159.28	157.21	156.7	158.24	159.02	158.5	159.28	160.31
567.02	157.21	150.57	160.05	159.53	159.53	157.21	156.19	158.76	160.05	157.73	160.05	160.83
568.02	157.47	151.08	159.28	159.02	159.53	156.96	156.7	158.24	159.28	158.5	160.05	159.79
569.02	156.7	151.33	160.05	159.02	160.05	156.44	156.96	159.28	158.5	157.99	160.57	160.05
570.02	157.21	151.33	160.05	159.02	159.28	156.7	156.96	158.5	159.02	158.5	160.31	160.31
571.02	157.21	152.1	159.79	159.02	159.79	156.96	156.7	158.5	158.5	158.76	160.31	160.31
572.02	156.19	151.08	160.31	159.53	159.79	156.44	157.21	157.73	158.5	157.99	160.31	160.57
573.02	157.73	151.59	160.83	159.28	159.28	156.7	157.73	158.5	159.02	158.24	161.35	160.57
574.02	157.73	152.1	160.83	159.28	160.83	156.96	157.47	158.5	158.76	159.02	160.31	160.05
575.02	156.96	151.33	160.57	159.02	159.79	157.21	156.96	158.24	159.02	159.02	160.83	160.05
576.02	156.96	151.84	160.31	159.02	159.53	156.7	156.7	158.5	159.53	158.24	161.09	160.57
577.02	157.21	152.61	160.83	159.28	159.53	157.21	157.21	158.5	159.02	159.28	159.79	159.79
578.02	157.21	151.84	159.53	159.02	159.28	157.21	156.7	158.24	158.76	158.76	160.31	160.57
579.02	157.47	152.35	159.79	159.02	159.53	157.21	156.7	159.02	158.76	158.24	160.31	160.31
580.02	157.47	151.84	160.83	159.53	160.05	156.7	156.7	158.76	159.28	157.99	159.53	160.31
581.02	156.96	152.1	160.83	158.76	159.79	157.21	156.96	157.99	159.02	158.5	159.79	160.83
582.02	157.21	151.59	160.05	158.76	160.31	156.7	156.7	158.76	159.02	159.02	159.79	160.31
583.02	157.73	151.59	161.09	159.28	159.53	157.21	156.96	158.5	159.53	159.02	160.05	159.79
584.02	157.47	150.57	160.31	159.02	159.28	157.47	157.21	158.5	158.76	157.47	160.57	160.57
585.02	156.19	151.84	159.79	159.79	158.76	156.7	156.96	157.99	158.76	158.5	160.57	160.31
586.02	156.7	151.59	161.09	159.79	160.05	157.21	156.96	158.76	158.5	158.76	159.53	160.57
587.02	157.47	151.08	159.79	158.76	158.76	156.7	156.7	158.76	158.5	159.28	160.31	160.57
588.02	157.21	151.33	160.05	159.28	159.53	157.47	155.93	159.02	158.76	157.47	160.31	160.31
589.02	157.73	152.1	160.05	159.02	159.79	156.7	156.44	158.76	159.02	159.02	160.31	159.53
590.02	157.73	152.61	159.53	159.02	160.57	157.21	156.19	158.76	158.76	159.02	160.05	160.31
591.02	157.99	151.84	160.83	158.76	159.79	156.96	156.96	158.76	159.02	158.76	160.05	160.05
592.02	157.73	152.35	160.05	158.76	159.79	156.44	156.7	157.73	159.79	157.73	160.83	160.57
593.02	157.73	152.61	159.79	159.02	159.53	157.47	157.21	158.76	159.79	160.05	160.31	160.31
594.02	157.21	151.59	160.31	159.02	159.28	156.96	156.44	159.02	160.05	158.76	160.05	160.31
595.02	158.76	152.1	160.31	159.02	159.53	156.96	156.96	158.5	159.02	158.24	160.83	160.05
596.02	157.73	152.61	160.31	159.02	159.79	157.47	155.93	157.73	160.05	159.02	160.05	159.53
597.02	157.73	152.1	159.53	158.76	159.02	157.47	156.44	157.47	158.5	157.99	160.31	159.79
598.02	157.73	151.84	159.79	159.02	159.28	157.21	156.7	158.76	159.53	158.76	159.79	160.05
599.02	156.96	152.1	160.31	158.5	159.53	157.47	155.93	158.76	159.02	158.24	159.79	160.83
600.02	157.73	151.08	160.31	159.02	159.53	156.7	156.7	157.73	159.02	158.24	160.31	160.57
601.02	157.47	152.1	160.05	158.24	160.31	156.44	156.7	158.24	159.53	157.99	160.05	160.05
602.02	157.21	153.12	160.31	158.76	159.28	156.96	156.44	158.5	159.79	158.76	160.05	161.09
603.02	157.99	152.61	160.57	159.28	160.05	156.44	156.19	157.99	159.02	158.24	160.31	160.05
604.02	157.47	152.61	160.05	158.5	159.53	156.96	157.47	159.53	159.53	158.24	160.83	160.31
605.02	157.47	152.86	159.53	158.5	160.05	157.47	155.93	157.99	159.53	158.5	159.53	160.57
606.02	157.99	152.61	160.05	159.28	160.05	157.47	156.44	158.76	159.53	158.76	160.05	160.57
607.02	157.73	152.61	160.05	158.76	159.02	156.96	156.7	158.5	159.53	158.76	159.79	160.31
608.02	156.19	152.1	160.05	158.24	159.28	156.96	156.7	158.5	159.28	158.24	160.05	160.31
609.02	157.73	151.84	159.79	158.5	159.28	156.96	156.7	159.02	159.53	158.24	159.53	160.57
610.02	157.47	152.35	160.57	157.99	159.79	157.21	156.7	159.28	159.79	158.76	160.57	160.83
611.02	157.47	151.59	159.53	157.99	160.05	157.73	156.19	157.73	159.28	158.76	159.79	160.05
612.02	157.47	152.1	160.31	158.5	159.02	157.47	156.7	157.99	159.53	158.5	160.05	159.79
613.02	156.96	151.08	160.57	159.02	160.31	156.44	156.19	157.99	159.02	157.99	160.05	160.31
614.02	157.99	151.59	160.31	159.28	159.79	157.21	156.19	157.47	160.31	158.24	160.05	160.31
615.02	157.99	151.33	160.31	158.5	159.53	157.47	156.7	158.76	159.53	158.5	160.05	160.31
616.02	157.21	151.84	159.79	158.76	159.79	157.47	156.19	157.21	158.76	157.99	159.79	159.53
617.02	157.73	151.84	160.31	157.99	159.53	156.44	155.67	157.73	159.53	157.73	160.05	160.31
618.02	156.96	151.33	160.83	158.76	159.79	156.96	156.44	158.24	159.02	158.24	159.53	160.31
619.02	157.73	151.08	159.53	158.76	158.76	156.96	155.93	158.5	159.28	158.24	159.53	159.79
620.02	157.21	151.33	159.28	158.24	160.57	156.19	156.19	158.5	159.28	158.24	159.79	160.05
621.02	157.73	151.33	160.57	159.28	160.05	156.44	156.19	157.73	159.53	158.76	160.05	159.02
622.02	157.73	151.59	160.31	159.28	160.05	157.21	157.21	158.24	159.28	158.24	160.57	160.57
623.02	157.21	151.33	160.05	159.28	160.31	157.47	157.21	158.76	160.05	158.24	160.57	160.83
624.02	156.96	151.33	160.31	159.53	159.79	156.96	156.19	158.24	158.76	158.76	159.28	160.57
625.02	156.96	151.08	160.05	159.53	159.02	156.96	156.19	158.5	159.28	158.5	160.31	160.31
626.02	157.73	151.59	159.28	159.28	160.31	156.96	156.44	158.76	160.05	158.5	159.79	159.53
627.02	157.21	151.84	160.83	159.28	159.79	157.21	156.19	157.99	159.53	159.02	160.31	159.53
628.02	156.7	151.08	159.79	159.28	159.28	157.47	156.44	159.02	159.79	158.5	160.05	159.53
629.02	156.7	151.33	160.31	159.53	159.53	157.21	156.19	157.21	159.53	157.99	159.53	160.83
630.02	157.21	151.08	160.57	159.28	160.05	156.96	156.96	157.99	159.79	158.5	160.05	160.31
631.02	156.96	152.35	160.05	159.02	160.57	156.44	156.19	157.99	158.76	159.28	160.05	159.79
632.02	157.47	151.59	160.31	158.76	160.31	157.21	155.93	158.24	159.02	158.76	159.53	160.05
633.02	157.21	151.33	160.05	159.53	159.53	156.7	156.7	158.76	159.02	158.24	159.79	160.31
634.02	156.44	152.1	160.31	159.53	161.09	157.21	155.93	158.76	159.02	158.5	160.05	160.57
635.02	157.21	151.33	160.57	159.28	159.28	156.7	156.44	158.5	160.05	157.99	160.57	160.05
636.02	156.7	151.84	159.79	159.02	159.28	156.96	156.7	158.76	158.76	158.76	160.31	160.31
637.02	157.47	152.35	160.83	158.76	159.28	157.21	156.7	158.24	159.79	159.02	159.79	160.05
638.02	156.7	151.33	160.05	158.5	159.53	156.19	155.93	158.24	158.76	158.24	160.31	160.05
639.02	156.7	151.33	159.53	159.28	159.28	156.96	155.42	158.24	160.05	158.5	159.53	160.05
640.02	156.44	151.08	160.05	158.24	160.05	156.19	155.93	158.24	159.02	156.96	159.53	160.83
641.02	156.19	151.59	159.28	159.02	159.79	156.44	156.7	157.99	159.79	157.47	160.57	159.79
642.02	157.47	151.59	160.05	159.28	159.28	157.73	156.19	159.28	159.53	157.73	160.57	160.05
643.02	156.96	151.59	159.79	159.02	159.02	156.44	155.67	157.73	159.28	158.24	159.53	160.31
644.02	156.96	151.33	159.53	158.5	160.31	157.21	155.93	157.73	160.05	157.73	160.31	160.31
645.02	156.7	151.33	160.31	158.76	159.79	156.44	155.93	157.73	159.28	157.73	160.57	160.57
646.02	156.96	152.35	159.02	159.28	159.79	157.47	156.7	158.5	159.02	157.21	159.28	160.05
647.02	156.7	151.59	160.05	159.02	159.02	157.21	156.19	158.5	159.02	157.73	159.53	160.57
648.02	157.21	152.1	159.79	158.76	159.79	156.96	156.19	157.99	159.53	158.24	160.31	160.05
649.02	157.73	151.84	160.31	159.28	158.76	156.7	156.44	158.5	159.02	158.76	160.05	159.53
650.02	156.96	152.35	160.31	158.76	159.79	156.44	156.19	157.21	160.31	158.76	160.57	160.31
651.02	157.47	152.35	160.31	159.28	159.53	156.7	155.67	157.73	159.02	158.5	159.79	160.57
652.02	157.73	152.86	160.57	159.02	159.79	157.47	155.93	157.99	159.79	159.02	160.83	160.05
653.02	157.73	152.1	160.83	158.76	159.53	157.21	156.19	158.5	159.28	157.47	160.05	159.53
654.02	157.21	151.59	160.31	158.5	160.57	157.21	155.93	158.24	159.28	159.28	159.53	159.79
655.02	157.73	152.86	160.05	159.02	159.53	156.44	156.44	157.21	159.28	157.99	160.31	160.05
656.02	156.7	153.37	159.79	158.76	159.53	156.7	156.96	157.99	159.02	158.5	159.53	160.31
657.02	157.47	152.35	160.31	158.5	159.53	156.96	156.19	158.24	159.53	158.76	160.57	160.31
658.02	157.47	152.1	160.31	159.02	159.02	157.47	155.93	157.47	159.79	159.02	160.31	160.57
659.02	156.96	152.61	159.79	159.28	160.05	156.19	156.44	159.02	159.28	157.73	159.79	160.05
660.02	157.21	152.86	159.79	158.5	159.28	157.73	156.44	157.99	159.28	157.99	159.53	160.31
661.02	156.96	152.35	160.57	159.79	160.57	157.47	156.96	157.99	159.28	157.99	161.09	160.31
662.02	156.96	152.61	160.57	158.5	160.31	157.21	156.44	157.47	159.53	159.02	160.05	160.05
663.02	157.47	152.61	160.31	159.02	159.02	156.96	156.19	157.21	159.53	158.5	160.05	159.28
664.02	157.73	152.86	160.83	158.76	159.79	157.21	156.7	158.24	159.53	158.5	161.09	160.31
665.02	157.73	152.61	160.31	159.02	159.53	157.21	156.44	157.99	159.53	157.99	160.83	159.53
666.02	156.96	152.61	159.79	159.02	159.02	157.99	156.44	157.73	159.53	159.02	160.83	159.28
667.02	156.96	153.12	160.05	158.24	159.02	156.96	155.93	157.47	159.53	158.76	160.57	160.05
668.02	157.47	152.35	159.53	158.76	159.79	157.47	156.7	158.24	159.79	158.5	160.31	160.05
669.02	156.7	153.12	159.79	158.5	160.31	158.24	156.19	158.24	159.79	159.02	159.79	160.05
670.02	157.47	152.61	160.31	158.76	159.79	157.47	155.67	157.99	159.53	158.24	160.57	160.05
671.02	156.96	152.1	159.53	158.76	159.53	156.44	155.93	156.96	159.28	159.02	160.31	159.53
672.02	156.96	152.86	160.31	159.02	160.05	157.99	156.19	157.21	159.02	158.76	160.31	160.57
673.02	156.96	152.35	159.79	158.76	159.28	157.47	156.44	158.24	159.02	158.24	160.57	159.53
674.02	157.73	153.12	160.05	159.28	159.53	157.47	156.44	157.21	160.05	158.76	160.57	159.53
675.02	156.96	152.35	160.31	159.02	160.05	157.47	155.93	157.73	159.53	159.28	160.57	160.83
676.02	156.96	152.86	160.31	158.5	159.28	156.96	156.19	156.96	159.28	158.76	160.31	160.05
677.02	156.96	152.35	159.53	159.02	158.76	157.73	156.19	157.99	159.02	159.02	160.57	160.31
678.02	157.47	152.86	159.53	159.28	159.28	157.21	155.67	157.99	159.02	159.02	160.31	159.79
679.02	157.21	152.86	159.02	159.02	160.31	157.47	155.93	156.7	159.79	159.02	160.31	160.05
680.02	157.73	152.86	160.31	158.5	160.31	157.47	156.19	157.73	159.79	158.76	160.31	159.28
681.02	157.21	153.37	159.79	159.28	159.28	158.24	156.19	157.73	159.53	158.76	160.05	160.05
682.02	157.21	152.35	160.83	159.02	159.79	157.47	156.19	157.99	160.05	158.5	160.83	160.31
683.02	157.47	153.12	160.31	158.76	160.05	157.47	155.93	157.73	160.05	158.5	160.57	160.05
684.02	156.96	152.35	160.05	159.02	159.28	157.47	155.93	158.24	159.53	157.73	160.57	159.79
685.02	156.44	152.86	159.53	158.76	159.02	157.47	156.44	157.99	159.28	158.5	160.57	159.79
686.02	156.96	152.61	159.02	159.28	159.02	157.73	156.19	158.24	159.53	158.76	159.79	159.79
687.02	157.21	153.63	159.79	159.02	159.02	157.47	155.93	157.73	159.02	158.5	160.31	160.57
688.02	156.7	152.86	159.53	158.24	159.28	156.96	155.42	157.73	159.79	157.47	160.31	159.79
689.02	156.7	152.61	160.31	160.05	159.28	157.21	155.93	157.73	159.79	157.99	160.31	159.79
690.02	156.44	152.86	160.31	159.02	160.31	157.99	156.19	157.73	159.28	158.24	160.31	159.79
691.02	157.21	152.35	159.79	159.02	159.53	157.21	155.67	157.73	159.53	158.5	161.09	160.05
692.02	156.96	152.86	160.31	158.76	159.02	157.73	155.67	157.73	159.28	156.96	160.57	160.05
693.02	157.21	152.86	160.05	159.28	159.02	156.7	156.19	157.73	158.76	158.24	160.05	159.79
694.02	156.7	152.61	159.79	159.28	159.02	157.73	155.93	157.99	159.53	158.24	160.31	160.31
695.02	156.96	153.12	161.35	159.02	159.79	157.73	155.93	158.24	159.28	157.73	160.31	160.31
696.02	156.44	152.61	160.05	159.28	159.28	156.96	156.7	159.28	159.28	157.47	161.09	160.31
697.02	155.93	152.86	160.05	159.02	159.79	157.73	156.44	157.47	159.28	158.24	159.79	160.05
698.02	156.7	152.61	160.05	159.02	160.31	157.73	156.19	158.24	159.53	157.99	160.83	160.31
699.02	156.96	152.61	160.05	159.53	158.76	156.44	155.93	158.5	159.28	158.24	160.05	160.57
700.02	157.21	153.63	160.83	159.02	158.76	157.21	155.93	158.24	159.02	158.76	160.31	159.79
701.02	157.21	152.86	160.31	159.28	159.02	156.7	156.96	159.02	158.76	157.47	161.09	160.31
702.02	156.96	152.61	160.57	159.02	160.05	157.99	156.7	157.47	159.53	159.02	160.05	160.31
703.02	157.73	153.63	160.31	159.28	159.79	157.73	155.16	157.99	159.53	158.5	160.05	159.53
704.02	156.7	152.35	160.05	159.02	159.02	157.73	156.44	158.24	159.79	158.24	159.79	160.05
705.02	157.99	153.37	160.05	159.28	158.5	157.21	155.93	158.24	160.31	157.47	161.61	160.57
706.02	157.21	153.12	160.83	158.76	158.24	157.47	156.7	158.76	159.53	157.99	161.61	160.57
707.02	156.44	153.12	160.57	159.53	159.02	157.73	156.7	157.99	159.53	158.5	161.35	160.31
708.02	156.7	153.37	160.31	159.53	159.02	157.21	156.96	158.76	159.79	158.5	161.09	160.05
709.02	156.44	153.63	161.09	159.28	160.57	157.21	155.93	157.99	159.53	159.02	160.31	160.31
710.02	157.21	153.37	160.83	158.76	159.79	157.47	156.96	158.76	159.53	158.76	160.57	160.57
711.02	156.96	154.14	159.79	158.5	159.53	157.73	156.19	158.24	158.76	157.99	160.05	160.31
712.02	157.21	153.37	160.31	158.24	159.79	157.99	155.93	157.99	159.28	157.99	159.53	159.53
713.02	156.96	153.63	160.31	159.28	159.53	157.73	155.93	157.73	160.05	158.24	161.09	160.05
714.02	156.96	153.88	160.83	159.02	159.79	157.47	155.42	157.21	159.79	159.02	161.09	159.53
715.02	156.44	153.37	160.57	158.76	159.79	157.21	155.93	158.76	159.28	157.73	160.57	159.79
716.02	156.96	153.37	160.83	159.28	159.28	156.96	156.44	158.24	158.76	158.24	160.31	160.05
717.02	157.21	153.63	160.83	159.53	159.79	157.99	156.96	158.5	159.28	158.5	160.57	160.57
718.02	157.21	153.37	160.57	158.76	159.53	157.47	156.44	158.5	159.53	157.99	160.05	159.53
719.02	156.96	154.14	160.83	159.28	160.05	157.73	155.42	157.73	159.79	158.76	160.31	159.79
720.02	156.96	153.37	160.57	159.02	159.53	157.99	156.19	157.73	159.28	157.99	160.31	160.05
721.02	157.73	153.37	160.57	160.05	158.5	157.73	155.93	158.76	159.53	157.99	160.05	160.31
722.02	156.7	154.14	161.35	159.02	159.28	156.7	155.93	157.99	159.53	159.28	159.79	159.79
723.02	156.19	153.12	160.83	159.53	159.79	157.99	155.67	157.73	160.05	159.02	159.79	159.53
724.02	157.21	153.63	160.31	158.5	160.31	157.73	155.93	157.99	159.53	158.24	160.83	160.83
725.02	157.21	153.63	160.57	159.28	159.28	157.73	156.44	157.47	158.76	158.5	159.79	159.02
726.02	156.7	153.88	161.09	159.28	159.53	157.47	155.93	158.76	160.05	158.76	160.31	159.53
727.02	156.96	154.39	160.57	159.53	159.02	157.73	156.19	158.24	159.28	157.99	161.09	159.79
728.02	157.47	153.37	161.09	160.31	159.53	157.73	155.93	158.5	159.53	157.73	160.57	159.53
729.02	157.21	153.12	160.31	158.76	158.76	157.73	155.67	158.5	159.53	158.76	159.79	159.53
730.02	157.21	154.14	160.83	159.02	159.53	157.47	155.67	158.24	159.79	158.76	160.05	160.05
731.02	156.44	154.39	160.05	159.79	159.79	157.47	155.93	157.21	158.76	158.5	160.83	160.31
732.02	156.7	153.88	159.79	158.5	158.5	157.73	155.67	158.24	159.53	157.73	160.57	159.53
733.02	157.73	154.14	161.09	159.28	159.53	157.47	155.93	157.47	159.79	157.99	159.28	159.28
734.02	156.96	153.37	160.83	159.79	159.02	156.7	155.93	157.47	159.02	157.99	159.79	159.53
735.02	157.47	153.88	160.83	159.53	160.31	158.24	155.93	157.73	159.79	158.76	160.31	159.79
736.02	157.47	153.88	160.83	159.53	159.53	157.21	155.67	158.24	160.05	157.99	160.05	160.05
737.02	157.21	153.37	160.57	159.53	159.79	156.96	155.42	157.21	159.02	157.99	159.79	159.79
738.02	156.7	153.37	160.05	159.53	160.05	157.73	155.93	158.24	159.53	158.5	161.09	159.79
739.02	156.7	153.37	160.31	159.28	158.76	157.21	155.67	157.99	159.53	158.5	159.79	160.05
740.02	157.47	152.35	160.05	160.05	160.05	157.21	156.19	157.99	159.53	158.76	160.31	159.53
741.02	157.73	153.37	160.31	160.05	160.31	157.73	155.16	157.47	159.79	157.99	159.79	159.79
742.02	157.21	153.63	160.05	159.53	158.76	157.99	155.67	157.47	159.79	157.73	160.31	160.31
743.02	157.47	153.37	160.05	159.02	160.05	157.21	155.42	158.24	158.5	159.02	160.31	160.31
744.02	157.47	153.12	160.31	159.53	159.79	156.96	155.93	157.73	159.28	157.99	160.31	160.05
745.02	156.44	152.61	160.05	159.53	159.79	156.44	156.44	158.24	158.5	158.24	160.57	160.57
746.02	157.21	153.12	160.31	159.79	159.02	157.21	155.67	156.7	159.53	158.76	160.31	159.53
747.02	157.73	152.35	160.31	159.53	159.79	157.47	155.93	157.99	159.02	157.21	160.05	160.05
748.02	156.96	153.37	159.79	159.53	160.57	156.7	155.42	157.21	159.53	157.73	159.53	160.57
749.02	156.96	152.35	160.31	159.28	159.53	157.47	155.67	158.24	159.53	157.47	159.79	160.05
750.02	156.7	153.12	160.05	159.02	159.28	157.47	155.93	157.47	159.28	157.21	160.57	160.31
751.02	157.47	153.12	160.83	158.76	157.99	157.73	155.67	156.7	158.76	157.47	160.31	159.79
752.02	157.21	152.86	160.05	159.02	160.05	156.96	155.67	157.73	159.28	159.02	159.79	160.31
753.02	157.21	152.61	160.83	158.76	159.28	156.19	155.42	157.47	159.79	157.73	159.79	160.05
754.02	156.96	152.61	161.35	159.02	160.05	157.21	156.44	157.73	159.53	158.5	160.05	160.31
755.02	156.7	152.35	160.83	158.76	160.05	157.47	155.93	157.21	160.05	157.47	160.31	159.79
756.02	156.44	152.35	160.57	158.76	159.28	156.44	156.19	158.24	159.28	158.24	160.31	159.79
757.02	157.73	152.1	161.09	158.76	159.53	157.21	156.19	157.21	159.53	158.5	160.57	160.05
758.02	157.73	152.61	160.83	158.76	159.02	156.96	156.7	157.21	160.31	157.99	160.31	159.79
759.02	157.73	153.37	160.31	158.76	159.79	156.96	155.93	157.21	159.53	157.99	160.05	160.57
760.02	156.44	152.35	159.79	159.28	158.76	156.7	156.44	158.24	159.28	157.47	159.79	160.31
761.02	157.21	152.86	160.31	158.24	159.79	156.96	156.19	157.99	159.28	159.02	159.53	159.79
762.02	156.96	152.86	160.05	158.76	159.53	156.96	155.93	158.24	160.05	157.99	160.05	159.53
763.02	156.96	152.86	160.05	159.02	159.02	157.21	156.7	158.24	160.05	158.5	160.31	159.53
764.02	156.7	152.86	160.57	158.5	158.76	157.21	155.93	158.24	159.53	157.73	159.53	160.05
765.02	157.21	152.86	159.53	158.76	159.79	156.7	155.93	157.99	158.76	157.99	160.31	160.57
766.02	157.21	152.86	160.31	158.24	158.76	156.7	155.42	157.99	159.53	159.02	160.31	159.53
767.02	157.21	151.84	160.31	158.5	159.02	156.96	156.19	157.21	159.79	157.21	160.31	159.02
768.02	156.44	152.35	160.57	159.02	159.28	157.73	155.93	157.73	159.53	157.99	160.57	160.05
769.02	156.96	152.1	160.05	158.5	159.53	157.73	155.93	157.47	159.53	158.24	159.79	159.53
770.02	156.44	152.35	160.57	157.99	159.53	158.24	155.67	157.73	159.79	159.53	160.57	160.05
771.02	155.93	152.35	160.57	158.76	159.02	157.47	155.67	157.99	159.28	158.76	160.57	160.31
772.03	156.96	152.1	160.31	158.5	158.5	156.7	156.19	158.24	159.28	157.99	160.31	159.28
773.03	157.47	151.59	160.31	158.24	159.53	157.21	156.44	157.21	159.02	158.5	160.57	159.53
774.03	157.73	151.59	161.35	158.5	159.53	157.73	156.7	157.99	159.79	158.24	161.09	159.53
775.03	156.96	151.84	160.57	157.99	159.53	156.7	156.44	157.21	158.5	159.53	159.79	159.02
776.03	156.7	151.84	159.53	157.73	159.79	158.24	155.16	157.99	159.02	159.02	160.31	159.02
777.03	156.44	152.35	160.57	158.76	159.79	157.47	156.7	157.73	159.28	159.02	160.57	159.79
778.03	156.19	151.84	160.57	157.99	158.76	158.24	156.19	156.7	159.28	158.76	159.53	159.79
779.03	156.96	151.08	160.57	158.24	159.28	156.7	155.67	156.96	159.53	158.24	160.31	159.02
780.03	156.7	151.59	160.83	158.5	159.28	157.73	156.19	157.73	159.79	157.21	159.79	160.05
781.03	156.96	151.84	160.31	158.5	159.53	156.96	156.19	157.73	158.76	158.76	160.57	159.79
782.03	157.73	151.33	159.79	158.24	159.02	157.73	156.19	157.99	159.79	158.5	160.83	159.79
783.03	156.7	151.84	159.53	158.24	159.02	157.73	155.67	156.96	159.28	157.73	159.53	160.31
784.03	156.44	151.84	160.05	158.24	159.53	157.47	155.67	157.73	159.28	158.24	160.31	160.31
785.03	156.7	152.61	160.31	157.21	159.79	156.96	156.19	158.5	159.79	159.28	160.31	159.79
786.03	157.21	152.35	159.79	158.5	159.28	157.21	155.93	157.73	159.28	157.73	160.05	159.28
787.03	156.7	152.61	160.05	157.99	159.28	157.21	156.19	156.7	159.28	158.76	159.79	159.02
788.03	156.7	152.61	159.79	158.5	159.53	157.47	156.19	157.73	158.76	157.99	160.57	159.53
789.03	156.7	153.88	160.05	158.76	159.28	156.96	156.44	157.47	160.05	158.5	160.05	159.53
790.03	156.44	153.12	159.28	158.5	159.28	157.47	156.44	157.73	159.28	158.24	159.53	159.79
791.03	157.47	153.37	160.83	157.73	159.02	156.96	155.67	157.99	159.53	158.24	160.31	159.53
792.03	157.21	153.63	159.28	157.99	159.28	157.99	156.19	157.99	159.53	159.02	159.28	159.79
793.03	156.7	153.12	160.83	158.5	159.02	157.47	156.44	157.47	160.05	159.02	159.79	160.31
794.03	156.7	153.37	160.05	157.73	159.02	157.21	156.19	157.99	159.28	158.24	159.28	160.05
795.03	156.7	153.63	161.09	158.76	159.79	157.99	156.44	156.96	159.79	157.99	160.05	159.79
796.03	156.19	153.37	160.05	158.5	159.28	157.99	155.67	157.99	159.53	158.24	160.05	159.28
797.03	155.93	152.35	159.28	158.24	159.79	157.73	155.93	157.21	159.79	158.24	159.53	160.31
798.03	155.93	152.86	158.76	158.5	160.05	157.47	156.96	158.24	159.79	157.99	160.57	160.05
799.03	156.44	153.12	159.79	158.76	159.53	157.21	155.67	156.96	159.53	157.47	159.79	158.76
800.03	156.7	152.61	160.05	159.53	159.02	157.47	156.44	157.73	159.53	158.24	160.83	159.79
801.03	157.21	153.12	160.05	159.28	160.31	157.73	156.19	158.24	160.31	159.53	160.05	160.31
802.03	156.7	153.88	159.28	159.02	159.02	157.47	156.7	157.99	160.05	158.24	160.31	160.31
803.03	156.96	153.12	159.79	158.5	159.28	157.99	156.44	157.21	159.28	158.24	159.02	159.79
804.03	156.96	153.63	159.53	159.02	159.02	157.73	155.67	157.99	160.05	158.76	159.28	159.79
805.03	156.7	153.12	160.31	158.5	159.28	158.24	156.19	157.47	159.79	158.76	160.05	159.79
806.03	156.44	152.35	160.57	159.02	159.53	157.21	156.44	157.73	159.28	158.76	160.83	159.79
807.03	156.19	153.37	159.28	159.02	159.53	157.99	155.67	158.24	159.79	157.99	160.05	160.05
808.03	157.47	152.61	159.79	158.5	159.53	156.7	156.7	157.47	159.53	159.28	159.79	160.31
809.03	156.7	152.86	160.57	159.02	159.28	157.99	156.44	157.21	159.02	158.24	160.31	159.28
810.03	156.7	151.84	160.31	159.53	159.02	156.96	156.44	157.73	159.79	158.5	160.57	160.83
811.03	156.7	152.35	159.79	159.79	159.53	157.47	156.19	157.47	159.79	159.53	160.57	159.79
812.03	157.47	151.84	160.83	159.02	159.79	157.99	155.93	157.21	160.05	159.53	160.83	160.05
813.03	156.19	152.86	161.09	159.02	159.02	157.21	155.93	157.73	159.53	158.24	160.57	160.05
814.03	156.19	152.61	160.31	159.02	159.02	157.47	156.7	157.47	159.79	157.73	160.57	160.31
815.03	156.19	152.61	160.05	158.76	159.53	157.99	155.93	157.99	159.79	158.5	159.53	160.31
816.03	156.96	152.1	160.31	159.02	158.5	157.73	156.44	158.24	158.76	157.99	159.79	160.83
817.03	156.96	152.61	160.31	158.76	159.53	157.21	156.44	156.44	159.79	158.76	159.79	159.02
818.03	156.19	152.61	160.31	158.5	159.28	156.96	156.44	157.73	159.02	157.99	160.05	159.28
819.03	156.96	152.86	160.31	159.28	159.28	156.96	155.67	157.73	159.79	158.24	160.05	160.05
820.03	156.7	152.1	160.57	159.53	159.53	158.5	155.93	157.73	160.31	158.5	160.31	160.05
821.03	156.19	152.35	160.57	159.53	158.24	157.73	156.7	157.99	158.76	158.5	159.53	160.05
822.03	156.7	152.61	160.31	159.02	158.5	157.99	156.19	157.21	159.79	159.02	160.57	159.53
823.03	156.96	152.86	161.09	158.76	159.02	157.47	156.7	158.24	159.79	159.02	160.05	160.31
824.03	157.21	152.35	160.57	158.5	159.53	157.73	155.93	157.73	159.28	158.24	160.05	160.05
825.03	157.47	153.12	160.05	159.02	159.53	157.73	156.44	157.99	160.05	158.5	159.79	159.79
826.03	156.19	152.35	160.31	158.24	157.73	157.47	156.19	158.24	160.05	158.76	160.57	159.28
827.03	156.7	151.84	160.57	157.99	159.79	157.21	156.96	158.24	160.05	159.02	160.05	159.79
828.03	157.21	152.61	160.83	159.02	159.02	157.73	156.19	157.73	159.02	159.02	159.28	160.31
829.03	157.73	153.12	160.57	158.5	159.02	157.73	156.19	157.73	159.53	159.02	160.05	159.79
830.03	157.73	152.35	160.57	158.5	160.31	157.99	156.19	157.99	159.53	157.73	160.31	159.79
831.03	155.93	152.86	160.05	159.02	159.28	157.99	156.19	158.5	159.02	157.99	160.05	159.53
832.03	156.7	152.35	159.53	158.5	159.53	158.24	156.44	157.99	159.28	159.02	160.31	159.53
833.03	156.7	153.37	160.57	158.76	159.28	157.99	156.19	157.21	159.53	159.02	160.05	160.05
834.03	156.96	152.35	161.09	158.5	159.79	157.73	156.44	157.73	159.02	158.24	160.05	160.05
835.03	156.7	152.61	160.57	158.24	159.79	158.24	156.96	157.47	159.79	158.24	160.57	160.05
836.03	157.21	152.86	160.05	158.24	158.76	158.24	156.44	158.5	160.05	158.76	160.83	160.57
837.03	156.44	153.12	160.83	159.28	159.02	157.99	156.44	157.21	159.28	158.76	160.05	159.79
838.03	156.7	152.61	160.31	158.5	158.76	158.24	156.19	157.21	159.53	158.24	159.53	160.05
839.03	156.19	153.63	159.53	158.5	159.53	157.73	155.93	157.47	159.79	158.76	159.53	159.28
840.03	155.93	153.12	159.53	158.24	159.53	157.99	155.93	158.24	159.02	158.76	160.57	159.53
841.03	157.21	152.61	160.31	158.76	159.53	158.5	156.19	156.96	159.79	158.5	160.05	160.31
842.03	156.44	152.35	160.57	159.02	159.28	157.99	156.44	157.99	159.79	158.24	159.53	159.79
843.03	156.19	152.61	160.31	159.28	160.05	157.21	157.21	158.5	159.53	158.24	160.57	159.53
844.03	156.19	152.61	160.57	159.02	158.76	158.24	156.44	157.99	159.79	158.5	160.31	160.05
845.03	156.19	153.12	160.31	159.53	159.79	158.5	156.19	158.76	159.79	158.5	160.05	160.31
846.03	156.44	152.86	159.02	159.28	159.28	157.21	156.19	156.7	159.02	158.76	159.53	160.05
847.03	156.44	152.35	160.57	159.02	158.5	157.73	156.7	158.24	159.28	157.99	161.09	160.31
848.03	156.96	152.35	160.57	158.5	159.28	157.73	156.19	157.73	159.02	157.73	160.31	160.05
849.03	157.21	152.86	159.28	159.02	159.02	158.76	155.67	157.73	160.31	158.5	160.31	159.79
850.03	156.7	152.1	159.79	159.02	158.5	157.99	156.7	158.5	158.76	158.5	160.31	160.31
851.03	157.21	152.61	160.05	159.53	159.02	157.99	155.42	157.47	159.28	157.73	159.79	159.79
852.03	156.96	152.35	159.79	158.5	159.28	157.99	156.96	157.99	159.53	158.24	161.09	160.05
853.03	157.21	153.88	159.53	159.28	159.28	157.47	156.44	157.73	158.76	158.24	160.83	159.53
854.03	156.44	152.86	159.28	159.28	157.99	157.73	155.93	157.21	159.79	157.99	160.05	159.53
855.03	156.7	153.12	160.31	159.28	159.02	157.99	156.44	158.5	159.53	158.24	160.57	160.05
856.03	156.44	152.86	160.83	159.53	159.28	158.24	156.19	156.96	158.76	159.02	160.31	160.05
857.03	156.7	153.12	160.83	159.28	159.79	158.76	156.44	157.47	159.53	158.76	160.05	160.05
858.03	156.7	153.37	159.53	159.28	159.28	158.24	155.67	157.47	159.79	158.5	159.79	159.79
859.03	157.99	152.61	160.05	158.76	158.5	157.99	156.7	156.96	159.02	157.47	160.31	159.53
860.03	156.7	153.12	160.57	158.76	158.5	157.21	156.19	158.24	158.76	159.02	160.05	160.31
861.03	157.21	152.86	161.09	159.28	159.53	157.99	157.21	158.76	159.28	158.5	160.05	160.83
862.03	157.21	153.12	160.31	159.53	159.79	157.99	155.93	157.99	159.79	158.5	160.05	160.31
863.03	156.44	152.61	159.53	159.53	159.53	157.73	156.44	157.47	160.31	158.5	159.53	160.05
864.03	157.47	152.61	160.31	159.79	159.53	158.24	156.19	157.21	159.28	158.24	159.79	159.79
865.03	157.47	152.61	160.05	158.5	159.28	157.73	155.42	157.73	159.53	158.5	160.31	160.31
866.03	157.21	153.63	160.83	159.02	159.53	157.47	156.44	158.24	159.02	158.5	159.53	159.79
867.03	156.7	153.12	160.05	158.76	159.79	157.47	155.93	158.24	159.28	159.02	159.79	160.05
868.03	157.21	152.61	161.09	159.28	158.5	157.73	156.7	158.5	159.79	158.5	160.05	160.31
869.03	157.21	153.63	160.31	159.28	159.79	157.73	156.44	158.24	159.28	159.28	160.57	159.79
870.03	157.47	152.61	159.53	159.02	160.05	158.24	155.42	158.24	159.53	158.76	159.53	159.53
871.03	157.21	153.37	160.31	158.76	159.53	158.24	156.44	157.73	159.79	159.28	159.53	159.53
872.03	157.73	152.86	160.31	158.76	159.28	158.24	155.42	157.99	159.53	158.24	159.53	160.31
873.03	156.44	153.12	159.79	158.76	159.79	158.24	155.42	156.96	159.79	158.76	160.05	160.05
874.03	157.21	153.37	160.31	159.28	159.28	157.73	156.19	157.21	159.28	157.99	160.31	159.79
875.03	157.47	153.12	159.79	158.24	160.05	158.5	156.44	157.73	159.53	158.5	160.83	159.79
876.03	157.21	153.88	159.79	157.99	159.02	158.24	155.42	157.99	160.05	159.02	160.31	159.53
877.03	156.96	152.1	160.57	158.76	159.53	158.24	155.67	157.73	159.53	159.53	159.79	160.05
878.03	157.21	153.12	160.05	157.99	159.53	158.5	156.19	157.47	159.79	159.28	159.79	159.28
879.03	156.96	152.86	160.31	159.02	159.53	158.24	157.21	157.99	160.31	159.53	160.57	159.79
880.03	156.19	152.86	160.83	159.53	158.5	157.21	156.44	157.21	159.53	159.28	160.05	159.02
881.03	156.96	152.35	159.79	158.5	159.28	157.99	156.44	157.47	158.76	158.24	159.53	159.53
882.03	156.96	153.37	159.79	158.76	158.5	157.99	155.42	157.99	159.28	159.28	159.79	160.05
883.03	156.96	151.84	160.05	159.28	158.76	157.47	156.44	157.99	159.28	158.76	159.28	159.79
884.03	156.96	152.61	160.57	159.53	157.99	157.47	156.44	158.24	159.28	158.5	159.53	160.05
885.03	156.7	153.12	159.28	159.28	160.05	157.73	156.19	157.47	159.02	157.99	160.57	159.79
886.03	155.42	152.35	159.53	158.24	157.73	158.24	155.42	156.7	159.28	159.28	159.28	159.28
887.03	157.21	153.37	160.05	159.02	158.76	159.02	156.7	157.99	159.79	159.53	160.05	159.79
888.03	157.21	153.37	160.05	158.5	158.24	157.99	156.96	158.24	159.53	157.99	159.79	159.79
889.03	156.19	153.12	160.31	158.5	159.53	158.24	155.67	157.73	160.05	158.76	160.83	160.05
890.03	156.96	153.12	160.31	159.02	159.28	158.76	155.93	157.21	159.28	158.24	160.05	159.28
891.03	156.96	153.63	160.05	158.76	158.76	158.5	156.19	157.73	159.79	158.24	159.02	159.53
892.03	156.96	152.86	160.57	157.99	158.24	157.99	156.44	157.21	159.53	158.5	160.57	159.28
893.03	156.96	153.88	161.09	158.76	158.24	158.76	156.19	157.47	160.05	158.76	160.57	160.05
894.03	157.21	152.86	159.79	158.24	159.02	158.24	156.19	157.21	159.28	159.79	159.53	160.05
895.03	156.19	153.63	159.79	159.28	159.53	157.47	156.19	157.21	159.02	159.02	160.31	160.31
896.03	156.19	152.86	160.05	159.53	159.53	158.24	156.44	158.24	159.28	159.02	159.53	158.76
897.03	155.67	152.86	160.31	158.5	159.79	158.5	156.19	157.47	159.79	159.28	159.79	159.53
898.03	156.96	152.86	160.05	158.76	159.02	158.5	156.19	157.47	159.53	159.79	160.05	159.28
899.03	155.93	153.88	160.83	158.76	159.79	158.5	156.7	158.5	159.28	159.02	160.31	160.05
900.03	155.93	153.63	159.53	159.02	159.53	158.76	156.19	157.47	159.53	159.28	160.05	159.79
901.03	157.21	154.39	159.53	159.28	158.5	157.73	156.7	157.73	159.28	159.28	160.05	159.53
902.03	156.96	153.12	159.79	158.5	159.02	157.99	155.93	157.99	159.53	158.76	159.28	159.28
903.03	156.44	153.63	159.79	159.02	159.53	158.76	156.19	157.99	159.79	158.76	160.05	159.79
904.03	156.96	152.86	159.53	159.28	159.02	158.24	155.93	157.73	159.53	158.76	160.05	159.28
905.03	156.96	153.12	160.31	159.02	159.53	157.99	155.93	157.21	159.02	158.24	160.57	159.28
906.03	157.21	153.37	159.79	159.02	159.28	159.28	155.42	157.21	159.53	159.02	159.28	159.53
907.03	157.47	153.12	160.05	159.53	159.53	158.5	155.67	157.73	159.79	159.28	159.53	160.31
908.03	157.21	153.12	160.31	159.02	159.53	157.99	156.19	156.7	159.79	158.76	159.28	160.05
909.03	157.21	153.12	160.57	159.28	159.79	159.28	155.67	157.47	159.28	157.99	160.31	159.79
910.03	156.44	153.12	159.53	158.24	159.28	158.5	156.96	157.99	159.53	158.76	160.05	160.31
911.03	155.67	152.86	160.31	159.02	159.79	158.5	155.42	157.73	160.05	159.02	160.05	159.28
912.03	156.7	152.86	160.57	159.28	160.31	158.76	156.7	157.73	160.05	158.5	160.05	159.53
913.03	157.21	152.86	160.83	157.99	159.02	158.5	155.67	157.47	159.28	158.76	158.76	160.05
914.03	157.73	152.86	160.83	158.5	159.28	158.76	156.19	158.24	159.02	159.02	159.79	160.57
915.03	156.44	152.86	160.31	158.76	158.76	158.5	156.44	157.99	159.02	158.24	160.05	160.31
916.03	156.96	153.12	159.79	158.76	158.76	157.73	156.7	156.96	159.28	158.76	160.05	160.05
917.03	156.7	152.61	159.79	159.02	159.28	157.73	156.7	157.73	159.28	158.24	160.31	159.79
918.03	157.21	153.12	159.28	159.02	159.28	157.99	156.19	157.99	159.28	159.28	159.53	160.05
919.03	156.7	152.35	160.31	158.76	159.28	157.73	156.44	157.21	159.28	158.24	158.76	159.79
920.03	156.96	152.86	160.83	159.28	158.5	158.76	155.67	157.73	158.5	158.76	160.31	160.83
921.03	156.96	153.12	159.79	159.02	159.28	158.76	156.7	158.24	159.53	159.02	160.57	160.83
922.03	155.93	152.86	160.31	158.76	159.79	158.5	156.44	158.24	159.53	159.02	161.09	159.53
923.03	156.19	152.1	159.79	158.76	158.5	157.73	156.44	157.73	159.79	158.24	159.79	160.05
924.03	156.7	151.84	160.57	159.28	159.28	157.73	155.42	157.47	159.28	158.24	159.28	160.31
925.03	156.44	151.84	160.31	158.76	158.5	158.5	156.19	157.99	159.02	158.76	159.28	160.05
926.03	156.44	152.61	160.05	159.02	158.5	158.76	155.67	157.99	158.76	158.76	159.53	160.31
927.03	155.93	152.35	160.31	159.02	159.28	158.5	155.42	157.99	159.02	159.02	160.83	160.05
928.03	155.93	151.59	160.05	159.02	159.53	158.24	155.93	157.73	159.53	158.5	160.57	159.79
929.03	156.19	151.59	160.57	159.28	158.76	157.99	156.19	157.73	159.28	159.02	158.76	160.05
930.03	156.7	152.35	160.83	159.28	159.53	158.5	156.96	157.99	159.79	158.76	159.79	160.31
931.03	156.96	152.86	160.31	158.5	159.28	157.47	156.19	157.99	159.79	159.02	159.28	159.79
932.03	156.44	151.84	160.31	158.5	159.53	158.5	156.7	156.7	159.28	159.02	159.79	159.79
933.03	156.96	153.12	160.83	159.28	158.76	158.24	156.19	157.99	159.53	158.5	160.05	159.79
934.03	156.19	152.35	159.53	159.28	160.05	157.99	155.93	157.21	159.28	159.02	159.28	159.79
935.03	156.7	152.35	160.57	159.02	159.53	158.24	155.67	157.73	159.28	158.76	159.79	159.53
936.03	156.96	152.35	160.57	159.28	158.5	158.24	156.7	157.21	159.53	158.24	159.79	160.05
937.03	156.44	153.12	160.05	159.28	159.79	158.24	156.44	156.7	160.31	159.02	160.83	160.05
938.03	156.44	151.08	159.53	158.76	158.5	158.76	155.93	157.47	159.02	158.24	160.83	159.79
939.03	156.7	151.84	160.57	159.28	159.53	158.5	155.42	157.21	159.53	159.28	159.53	158.76
940.03	156.7	152.61	161.09	159.28	159.53	158.76	155.67	156.96	158.76	158.24	160.57	159.02
941.03	157.21	152.86	159.53	158.76	159.53	158.5	155.93	157.21	159.79	159.02	159.79	160.05
942.03	156.19	151.59	159.79	159.02	158.76	158.24	155.93	157.73	158.76	158.24	160.31	159.02
943.03	156.7	151.84	159.79	158.76	159.28	158.5	155.93	157.47	158.76	158.5	160.83	160.05
944.03	156.96	152.35	160.05	158.5	159.02	158.5	155.93	157.21	159.53	158.5	160.05	159.02
945.03	156.44	152.1	159.28	158.76	159.53	158.76	155.67	156.7	159.53	159.53	159.02	158.76
946.03	156.96	152.86	159.53	158.76	159.02	158.24	155.42	155.93	158.24	158.5	159.53	159.53
947.03	156.96	152.86	160.05	158.76	159.28	158.24	155.67	157.21	159.28	158.5	159.53	159.53
948.03	156.44	152.86	160.05	158.76	160.05	159.02	156.19	156.19	159.53	158.76	159.53	159.02
949.03	156.19	152.86	160.31	158.5	159.53	158.76	154.9	156.96	159.53	159.28	159.02	158.5
950.03	156.7	152.35	159.53	158.76	159.53	159.02	155.16	157.21	159.28	159.53	159.28	159.53
951.03	156.96	152.35	159.28	158.5	159.53	158.76	155.42	156.19	159.79	158.76	159.53	158.76
952.03	157.21	153.12	159.28	158.5	159.53	158.5	154.9	156.7	160.05	158.76	158.76	158.24
953.03	157.21	152.35	159.28	157.99	159.53	159.02	155.16	156.7	158.76	158.76	158.76	159.53
954.03	156.44	152.86	159.28	157.73	159.02	158.5	155.67	156.19	159.28	158.5	159.79	158.5
955.03	156.96	152.35	159.53	158.24	159.53	158.5	155.67	156.96	159.02	158.76	159.28	159.28
956.03	157.21	153.12	158.76	158.5	158.24	158.5	155.16	156.7	159.79	158.5	159.53	159.28
957.03	156.7	153.63	159.02	157.73	158.76	158.24	155.42	155.93	159.28	158.76	158.76	159.02
958.03	156.96	152.35	159.79	158.5	159.53	158.5	155.16	157.73	159.02	158.76	159.02	159.53
959.03	156.44	152.35	158.5	157.99	158.24	158.76	155.16	156.96	159.02	158.76	158.76	159.02
960.03	156.44	152.61	159.53	158.5	159.28	158.5	155.93	157.21	159.28	158.5	159.79	158.5
961.03	157.21	153.12	158.76	157.73	159.02	158.5	155.67	157.21	160.05	158.24	159.02	159.28
962.03	156.96	153.37	159.53	158.5	159.28	158.24	155.42	157.21	159.28	157.99	160.05	159.53
963.03	156.19	152.61	160.31	158.5	158.76	158.24	155.42	157.21	159.28	158.24	159.02	159.28
964.03	156.96	153.12	160.05	157.73	157.99	158.5	155.93	156.96	159.53	158.5	159.28	159.02
965.03	157.21	152.61	160.05	158.24	159.53	157.99	156.19	156.19	159.53	157.21	159.02	159.28
966.03	156.96	152.86	158.5	157.99	159.79	157.47	155.93	156.96	159.28	158.24	159.53	159.28
967.03	155.93	152.86	159.53	159.28	159.28	158.76	156.19	157.73	159.53	159.02	159.79	159.53
968.03	156.44	153.12	159.53	158.5	159.02	158.76	155.16	156.44	159.02	158.5	159.53	159.53
969.03	156.44	152.61	159.28	158.24	159.79	157.73	155.16	157.47	159.53	158.5	159.79	159.28
970.03	157.47	153.63	159.53	158.5	159.28	158.5	155.42	157.73	159.02	158.5	158.76	159.28
971.03	156.19	153.88	159.28	158.24	158.24	158.24	155.93	156.7	159.79	159.28	159.79	159.79
972.03	157.21	153.37	159.53	158.24	158.5	158.5	155.16	157.47	159.28	157.99	159.02	159.79
973.03	156.7	153.12	158.76	158.5	159.28	158.76	156.44	156.44	159.02	159.02	159.02	159.02
974.03	156.96	153.88	159.02	158.76	159.02	158.24	155.42	156.96	159.79	159.28	159.02	159.28
975.03	156.7	154.65	159.53	158.24	160.31	159.02	155.93	156.96	160.05	159.28	159.02	159.28
976.03	157.21	152.86	158.5	158.5	159.28	157.99	155.67	156.7	159.53	159.53	159.53	159.02
977.03	156.44	153.88	159.53	157.99	160.05	158.24	155.67	156.44	159.53	159.02	158.76	159.79
978.03	156.96	153.88	159.53	157.99	159.53	159.02	155.67	157.73	159.79	158.5	159.28	159.53
979.03	156.44	153.88	159.28	158.24	159.28	158.5	155.16	157.47	160.05	159.28	159.02	159.02
980.03	157.21	152.86	159.53	158.5	158.76	158.76	155.42	157.21	160.05	159.53	159.79	159.02
981.03	155.93	153.37	160.05	157.73	159.79	158.76	155.67	156.96	159.02	159.28	159.28	159.28
982.03	156.7	153.12	158.76	158.24	159.02	158.24	155.16	156.44	160.05	158.76	159.79	159.02
983.03	156.7	153.12	159.02	157.99	159.79	158.24	154.9	155.93	159.28	159.28	159.79	159.28
984.03	156.96	153.63	159.79	158.5	159.79	158.24	155.93	156.96	159.28	158.76	159.79	159.79
985.03	155.67	152.86	159.28	158.24	159.02	159.28	155.42	156.96	159.28	159.79	159.53	160.05
986.03	156.44	153.37	160.05	158.5	159.02	159.28	155.16	156.7	159.53	159.02	158.76	159.02
987.03	156.44	153.37	159.79	158.76	159.79	158.24	155.16	156.7	159.53	159.28	159.02	159.53
988.03	156.7	152.86	159.79	158.76	159.79	158.76	156.19	156.96	159.53	158.5	159.79	159.79
989.03	157.21	153.37	160.05	158.76	160.05	158.5	155.42	156.96	159.02	158.5	160.05	159.28
990.03	156.96	153.37	160.83	158.24	159.28	158.76	155.93	155.93	159.02	158.76	159.28	159.02
991.03	156.44	152.86	159.79	158.76	160.31	158.76	155.16	156.7	159.28	159.28	159.02	159.79
992.03	156.7	154.14	159.28	159.02	160.05	158.24	155.42	156.44	159.28	158.5	159.02	158.76
993.03	156.19	152.86	160.05	158.5	158.76	159.02	154.65	157.47	159.53	158.5	160.31	159.28
994.03	156.7	154.14	160.31	158.5	159.28	158.5	155.42	156.44	159.02	159.53	159.53	159.28
995.03	156.7	153.12	159.79	159.02	158.76	158.5	155.93	156.19	158.76	158.5	159.79	159.28
996.03	157.21	153.37	159.53	158.5	159.28	158.76	155.42	156.19	159.53	157.99	159.28	159.28
997.03	157.47	153.88	159.28	158.76	159.02	158.5	155.67	156.96	159.53	158.24	159.28	159.28
998.03	156.7	152.86	159.02	158.76	158.76	159.28	154.9	157.73	158.76	158.76	159.79	160.05
999.03	156.96	153.63	159.79	158.24	159.28	159.28	154.9	156.7	159.53	158.5	158.76	159.28
1000.03	157.21	153.88	160.31	158.5	159.02	159.28	155.42	157.47	159.28	159.02	159.02	159.28
1001.03	157.21	152.61	159.53	158.5	158.76	158.76	156.19	156.7	159.79	158.76	159.28	159.02
1002.03	157.21	153.12	159.53	158.24	159.28	159.02	155.16	156.7	159.28	158.76	159.28	158.76
1003.03	156.96	152.61	159.79	158.5	159.28	158.5	156.44	157.21	159.02	158.76	160.05	159.28
1004.03	156.7	153.88	159.53	158.76	160.05	157.99	156.19	155.67	159.79	159.28	160.05	159.79
1005.03	156.7	153.63	159.28	158.24	159.79	158.5	154.9	156.96	159.28	159.02	159.02	159.02
1006.03	156.96	154.14	158.24	157.73	160.05	159.28	155.67	156.96	159.53	158.24	159.02	159.79
1007.03	157.47	154.14	159.28	158.5	159.02	158.76	155.16	156.19	159.02	158.76	159.02	159.02
1008.03	157.21	153.63	160.05	158.5	159.28	157.99	154.9	156.19	159.53	157.99	159.28	159.53
1009.03	156.7	153.37	159.53	159.02	160.05	159.28	155.67	157.47	159.53	159.02	159.79	159.53
1010.03	157.21	153.88	159.53	158.24	159.28	159.02	155.93	156.19	158.76	159.53	159.53	159.53
1011.03	156.7	153.63	159.28	157.73	158.24	158.5	155.16	156.19	158.5	159.02	159.02	158.24
1012.03	156.44	153.88	159.79	158.5	159.53	158.76	155.67	156.44	159.02	159.28	159.53	159.28
1013.03	157.21	154.14	159.02	157.47	158.5	158.76	155.16	156.7	159.02	158.5	158.76	158.76
1014.03	156.96	154.14	159.28	158.76	159.28	159.79	154.9	157.21	159.28	158.76	159.02	159.79
1015.03	156.44	153.63	158.5	158.24	160.05	159.02	155.42	156.7	159.28	158.76	158.5	159.02
1016.03	155.93	153.88	158.76	158.5	159.02	158.5	155.67	156.7	159.53	158.76	159.02	158.76
1017.03	156.7	153.88	159.02	158.5	159.28	158.24	154.9	156.19	158.76	159.53	158.5	159.53
1018.03	156.19	154.14	159.28	158.24	159.02	158.76	155.16	157.73	159.02	159.02	160.05	159.53
1019.03	156.44	154.14	158.76	157.47	159.53	159.28	155.67	156.44	159.53	159.02	159.53	159.02
1020.03	156.7	153.37	158.5	158.24	159.79	159.28	155.67	157.21	159.28	157.47	159.53	159.53
1021.03	156.19	153.88	159.28	157.99	159.28	159.02	155.16	156.96	158.5	158.5	159.28	158.5
1022.03	155.67	154.14	159.53	158.5	159.79	159.53	155.42	157.73	159.79	159.02	159.02	159.53
1023.03	157.47	154.39	159.79	157.47	159.02	159.28	154.9	156.7	159.28	158.76	159.28	159.53
1024.03	157.21	153.63	160.83	158.76	159.02	159.02	155.42	156.96	158.76	159.79	159.53	159.02
1025.03	156.44	154.14	159.53	157.73	159.53	159.79	155.42	157.21	158.76	158.5	158.5	159.28
1026.03	157.47	153.37	159.02	158.24	159.28	159.53	155.16	156.19	159.53	158.76	159.79	158.5
1027.03	156.44	153.12	160.05	157.99	159.02	158.5	155.42	156.44	159.53	158.76	158.76	159.02
1028.03	156.96	153.37	159.28	158.5	160.31	159.79	155.16	156.44	159.02	159.02	159.53	159.02
1029.03	156.96	153.88	160.57	159.28	159.28	158.76	154.9	157.21	159.53	159.53	160.31	159.53
1030.03	156.19	153.12	159.53	158.76	159.02	158.76	154.9	157.73	158.5	158.76	159.53	159.53
1031.03	157.47	152.86	160.31	158.76	159.28	159.02	155.16	156.19	159.28	158.24	159.53	159.02
1032.03	156.44	153.37	160.05	157.99	158.76	159.02	154.9	156.44	159.53	159.28	158.24	159.02
1033.03	156.44	153.12	159.28	158.24	159.79	159.28	155.16	156.96	159.28	158.24	159.53	158.5
1034.03	156.96	154.14	159.02	158.76	159.28	159.53	155.42	156.44	159.02	157.73	159.79	158.76
1035.03	157.21	153.37	160.31	159.02	159.28	159.28	155.16	155.67	159.02	159.28	159.02	160.31
1036.03	157.21	153.63	159.02	157.99	159.28	159.28	155.42	156.96	159.53	158.76	158.76	158.24
1037.03	157.21	153.37	159.28	158.24	160.05	159.02	155.16	156.96	159.53	159.02	159.79	159.53
1038.03	157.21	153.63	160.31	158.24	158.76	159.53	155.42	156.96	159.28	158.76	159.79	159.53
1039.03	157.21	152.61	159.53	159.02	158.76	158.76	155.42	156.19	159.02	159.53	159.28	159.02
1040.03	156.96	153.37	159.53	158.76	159.79	158.24	155.67	156.7	158.76	159.02	159.02	159.53
1041.03	156.44	153.37	160.31	158.76	159.02	158.5	155.16	156.19	159.28	159.28	159.28	159.02
1042.03	156.96	153.88	159.79	158.24	159.02	158.76	154.9	156.44	160.31	158.24	159.53	159.02
1043.03	156.96	153.12	159.28	158.5	159.02	159.02	155.42	156.44	159.02	158.76	158.5	159.28
1044.03	157.21	153.63	160.57	158.76	159.28	159.28	155.42	156.19	159.28	158.5	159.53	158.76
1045.03	156.7	154.14	160.57	157.99	159.53	159.28	155.67	155.67	159.02	158.5	159.02	158.76
1046.03	156.19	153.88	159.53	158.24	159.02	158.76	154.65	156.7	159.79	159.53	158.5	158.76
1047.03	156.7	154.14	159.53	156.96	158.76	158.5	154.65	156.19	159.79	158.5	159.02	158.24
1048.03	155.93	153.63	158.76	157.99	159.28	158.24	155.42	155.93	158.5	159.02	159.02	158.76
1049.03	156.44	153.12	158.76	158.24	158.76	158.76	155.42	156.44	159.02	158.76	159.02	158.76
1050.03	156.96	153.37	159.53	157.73	158.76	158.76	154.65	156.7	159.02	159.79	159.02	159.53
1051.03	156.96	153.12	160.05	158.76	160.05	158.5	155.42	156.44	159.02	158.76	158.76	158.5
1052.03	157.21	153.12	159.28	157.99	159.79	158.76	155.16	156.44	159.53	158.5	158.76	158.76
1053.03	157.21	153.12	159.53	157.99	160.05	157.99	155.67	155.67	158.76	158.24	159.53	158.24
1054.03	156.96	152.86	159.02	157.99	159.02	159.53	155.16	156.44	159.53	158.76	159.28	158.5
1055.03	157.21	153.37	159.79	158.24	159.79	158.5	155.67	156.7	159.28	158.5	159.79	158.76
1056.03	156.19	153.37	159.53	158.76	159.28	158.5	155.16	155.93	158.76	157.99	158.76	159.02
1057.03	156.7	153.12	159.53	158.24	159.02	158.5	155.67	156.44	158.5	159.28	159.53	158.5
1058.03	156.96	153.37	159.79	157.99	158.76	158.5	154.65	155.67	159.02	159.02	159.53	159.28
1059.03	156.96	152.86	159.28	157.47	159.02	158.76	154.9	156.44	158.76	158.5	159.02	159.02
1060.03	156.96	152.86	159.28	158.76	159.28	158.5	155.16	156.19	158.5	158.76	159.79	158.76
1061.03	155.93	152.35	159.53	158.24	159.53	158.76	154.65	156.7	159.53	158.76	159.53	159.28
1062.03	156.44	152.35	159.53	158.76	159.02	159.02	155.42	156.96	158.5	158.5	159.28	159.28
1063.03	155.93	152.86	160.05	158.24	159.53	158.76	155.16	156.44	159.53	158.76	159.53	158.5
1064.03	156.7	153.12	159.02	157.73	159.53	159.28	155.16	156.44	159.79	158.24	159.53	158.76
1065.03	155.67	152.35	160.83	158.24	159.02	159.02	155.42	156.7	158.76	158.76	158.76	159.02
1066.03	156.19	153.37	159.02	158.24	159.53	159.02	155.16	156.44	159.02	158.5	160.05	158.5
1067.03	156.96	152.86	160.05	158.24	158.76	158.76	154.9	156.19	159.28	158.24	158.5	158.76
1068.03	156.44	152.61	160.31	158.24	158.5	158.76	154.9	156.44	159.53	158.76	159.28	159.28
1069.03	156.7	151.84	159.79	158.5	159.02	157.73	154.9	156.7	158.76	158.76	160.05	159.02
1070.03	155.67	152.86	160.05	158.5	158.76	159.02	154.65	155.93	159.28	158.76	158.76	157.99
1071.03	156.7	152.35	159.02	157.47	158.5	158.5	155.42	155.93	158.5	159.28	158.76	158.76
1072.03	156.7	153.63	160.05	158.5	159.02	159.53	154.9	156.96	159.53	158.76	159.28	159.02
1073.03	156.44	152.61	159.53	158.24	158.76	158.5	155.42	157.47	159.53	158.24	159.79	158.76
1074.03	156.7	153.12	159.28	157.73	159.02	158.76	155.16	156.7	158.5	157.99	159.02	158.76
1075.03	155.93	152.61	159.79	158.5	159.02	159.02	155.16	156.7	158.76	159.28	159.53	158.76
1076.03	156.44	152.61	159.79	157.99	159.79	159.02	155.67	155.93	159.53	158.76	159.53	158.24
1077.03	156.44	153.63	159.79	158.5	159.79	159.28	155.67	156.44	159.02	158.24	159.28	159.28
1078.03	155.93	152.86	160.05	157.73	159.02	159.02	155.67	156.96	159.28	158.5	160.05	158.5
1079.03	155.93	152.61	160.31	158.5	159.02	158.76	155.42	155.67	159.53	158.24	158.76	159.53
1080.03	155.93	153.63	159.79	158.76	159.79	159.53	154.9	155.67	159.53	157.99	158.76	159.02
1081.03	155.67	153.37	159.28	157.99	160.05	159.28	155.67	155.67	159.53	158.76	159.53	159.53
1082.03	156.7	152.86	160.05	158.5	159.53	159.28	155.42	155.67	158.76	158.76	158.76	158.5
1083.03	156.19	153.88	159.79	157.99	159.79	159.53	154.9	155.93	159.02	159.28	159.02	158.5
1084.03	155.93	153.88	159.53	158.5	159.79	158.76	155.16	155.42	159.53	159.53	159.02	159.02
1085.03	155.93	152.86	160.05	158.24	160.05	159.28	154.9	156.96	159.28	159.02	158.76	158.76
1086.03	156.19	154.39	160.57	158.24	159.79	159.53	154.9	156.7	159.53	158.5	159.02	159.53
1087.03	155.67	153.63	160.05	158.24	159.53	159.02	154.9	156.44	159.53	159.28	158.5	158.76
1088.03	156.96	154.14	160.05	158.24	159.28	158.76	155.42	156.19	159.53	158.5	159.53	158.76
1089.03	155.42	153.63	160.57	158.76	160.05	158.5	155.16	155.42	159.28	159.28	159.02	158.5
1090.03	155.93	154.39	159.53	157.99	159.53	159.28	154.9	155.93	159.53	159.53	160.05	158.76
1091.03	156.7	153.37	158.76	158.24	159.02	159.79	155.42	156.44	159.28	159.02	159.79	158.5
1092.03	156.44	153.37	159.28	158.76	159.53	159.53	154.9	156.19	159.02	158.76	159.53	159.02
1093.03	156.44	153.37	160.57	157.99	158.76	159.02	155.42	156.44	158.76	158.5	159.53	158.76
1094.03	156.19	153.63	160.05	158.24	158.76	159.53	155.42	155.16	159.28	158.5	159.79	159.28
1095.03	156.19	154.14	160.05	158.5	159.02	159.28	155.42	156.19	159.53	158.5	159.02	159.53
1096.03	156.19	153.88	159.28	158.76	159.28	158.5	155.42	155.67	159.79	158.76	159.28	158.76
1097.03	155.67	154.14	159.28	158.24	159.28	159.02	154.9	156.19	159.02	158.24	159.28	158.76
1098.03	155.93	153.88	159.79	158.5	158.5	158.76	154.65	156.19	158.76	158.5	159.28	158.76
1099.03	156.19	153.12	159.79	157.99	159.53	158.5	155.16	156.44	159.28	159.02	159.28	158.24
1100.03	155.93	153.63	159.28	158.24	158.24	158.5	155.42	156.19	159.02	159.28	158.5	159.28
1101.03	155.42	153.37	159.53	157.99	159.02	158.76	155.16	156.44	157.99	158.24	157.99	159.02
1102.03	156.19	154.14	160.57	158.24	158.76	158.76	155.16	156.19	159.53	159.02	159.53	158.76
1103.03	156.19	153.63	159.28	157.73	159.79	159.02	155.42	156.7	159.02	158.5	159.28	159.02
1104.03	156.19	153.88	159.02	157.99	160.05	159.02	154.9	156.19	159.02	158.76	158.76	158.76
1105.03	156.44	153.63	159.28	157.99	159.28	159.28	154.65	156.7	159.28	158.5	158.76	158.24
1106.03	156.44	154.9	159.79	157.73	160.05	158.76	154.65	155.67	159.28	159.28	159.02	158.5
1107.03	155.67	154.9	158.76	157.73	159.53	158.5	154.14	155.67	159.28	159.28	158.24	157.99
1108.03	156.44	154.39	159.28	157.73	159.28	159.28	154.39	155.42	159.02	157.99	158.5	159.28
1109.03	156.7	154.14	158.76	158.24	159.02	159.53	154.65	155.93	159.28	159.02	158.24	158.24
1110.03	156.19	155.16	159.53	157.47	159.79	159.02	154.39	156.96	159.28	159.53	159.53	158.24
1111.03	155.42	153.88	159.02	156.96	158.5	158.76	155.16	155.67	159.53	158.24	157.99	158.76
1112.03	156.19	154.39	159.02	157.21	160.05	159.02	155.42	156.7	159.28	158.76	159.28	159.28
1113.03	155.67	153.63	160.31	157.73	158.76	159.28	154.9	156.19	159.02	159.28	158.5	159.02
1114.03	155.93	154.39	159.28	156.96	158.5	159.02	154.65	156.19	159.28	158.76	157.73	159.28
1115.03	156.44	153.63	159.02	156.96	160.05	159.02	153.88	156.19	159.02	157.99	158.5	157.99
1116.03	155.67	153.88	159.79	156.96	159.02	158.76	154.14	156.19	158.76	158.76	158.76	159.02
1117.03	155.93	154.14	159.79	156.96	159.02	159.28	154.9	156.19	159.28	158.24	159.28	158.5
1118.03	156.44	154.14	159.28	157.21	158.76	159.53	155.16	155.67	159.53	159.28	159.53	158.76
1119.03	155.67	153.63	159.28	156.7	158.76	158.76	154.9	155.42	159.79	158.24	159.79	158.24
1120.03	155.67	153.63	159.28	156.96	158.76	158.76	154.65	155.67	159.02	158.24	158.5	157.73
1121.03	156.7	153.88	159.53	157.47	159.02	158.76	154.39	155.67	159.02	159.02	159.02	158.76
1122.03	156.44	154.14	159.53	157.21	159.28	158.5	154.9	155.67	159.02	159.28	159.79	158.76
1123.03	155.42	153.37	158.76	157.47	159.53	159.28	154.65	155.67	158.76	158.76	159.02	159.02
1124.03	155.93	153.63	159.28	157.73	159.53	159.79	154.39	155.93	159.79	158.5	159.02	158.24
1125.03	155.93	153.37	159.79	157.73	159.53	158.76	155.16	155.67	158.76	159.53	158.76	158.76
1126.03	155.93	152.86	159.53	157.21	158.76	158.5	154.14	156.19	159.02	158.5	157.73	159.02
1127.03	156.19	152.61	159.79	157.47	159.28	159.28	154.9	155.67	158.76	158.5	159.28	157.99
1128.03	155.93	152.86	159.53	157.99	159.79	159.79	154.39	156.44	159.79	159.79	157.99	158.5
1129.03	156.44	153.37	158.76	158.5	159.02	159.28	155.16	156.7	158.5	159.02	159.28	159.28
1130.03	156.44	153.12	159.79	158.24	159.53	158.5	154.65	155.93	159.02	159.28	158.24	159.02
1131.03	155.16	152.86	159.28	157.99	158.5	159.79	154.65	155.67	159.02	158.24	157.73	159.02
1132.03	156.7	152.86	159.53	157.73	159.02	159.28	154.65	156.19	159.53	158.76	158.24	158.76
1133.03	156.19	153.37	158.76	157.99	159.79	159.02	153.63	156.7	159.02	157.99	158.76	158.5
1134.03	155.42	152.61	160.05	157.73	159.28	158.76	154.9	156.7	159.02	159.79	159.53	159.02
1135.03	155.16	152.61	159.53	158.24	158.5	159.28	154.14	155.16	158.5	159.02	159.28	158.24
1136.03	156.19	152.86	159.79	157.99	159.02	159.02	154.65	155.93	158.5	159.28	159.79	158.76
1137.03	155.67	153.63	159.53	157.99	159.53	158.76	154.9	155.93	159.28	159.02	159.53	158.76
1138.03	156.19	153.12	159.79	157.99	159.02	159.28	154.65	155.93	159.53	159.02	158.24	159.02
1139.03	156.19	153.37	159.02	157.99	159.53	158.24	154.9	156.7	159.02	159.02	159.02	158.5
1140.03	156.19	152.86	159.28	157.47	159.53	159.79	154.9	155.67	159.53	159.53	158.76	159.02
1141.03	156.44	152.86	158.24	156.96	159.53	159.53	155.16	156.19	159.53	159.79	158.5	158.5
1142.03	155.67	152.61	158.76	157.47	158.24	159.79	154.14	156.19	159.53	158.5	158.76	159.02
1143.03	156.7	153.12	159.02	157.47	159.79	158.76	155.16	155.16	159.28	158.76	158.5	158.24
1144.03	156.19	153.37	159.02	157.47	159.28	159.79	154.65	156.19	159.53	158.5	158.76	158.5
1145.03	155.67	152.86	158.76	157.21	159.79	159.28	154.39	156.44	159.28	159.02	159.28	158.24
1146.03	157.47	152.35	158.76	157.47	158.76	159.79	154.39	156.19	159.53	158.76	159.02	158.76
1147.03	155.93	151.59	158.76	157.47	158.5	159.28	154.9	156.19	159.02	158.5	158.24	159.02
1148.03	156.19	152.86	159.28	157.47	159.53	159.79	154.14	155.93	158.76	159.53	158.76	158.5
1149.03	155.93	151.33	158.76	157.99	159.53	158.5	154.65	156.19	159.28	158.76	158.76	158.24
1150.03	156.7	151.59	158.76	157.73	159.02	159.53	154.14	155.93	159.53	158.76	158.5	158.5
1151.03	155.42	151.84	158.5	157.47	158.5	159.02	154.39	155.42	159.53	158.24	158.76	158.5
1152.03	156.44	151.59	159.28	157.21	159.79	159.28	154.39	155.16	158.76	159.28	158.24	158.24
1153.03	156.44	152.61	160.05	157.73	160.05	158.76	154.39	156.44	159.28	159.28	159.02	158.24
1154.03	156.44	151.59	159.02	156.96	159.79	158.5	154.65	155.67	159.53	159.28	158.5	157.73
1155.03	156.44	152.1	159.28	156.96	159.79	159.02	155.16	155.42	159.53	158.76	158.76	158.24
1156.03	155.93	151.33	159.79	156.96	159.28	158.76	154.9	155.67	159.02	159.53	158.24	159.02
1157.03	155.67	151.33	159.28	157.47	160.05	158.76	155.16	156.19	159.02	158.5	158.5	158.5
1158.03	155.93	151.33	159.79	157.21	159.79	158.76	154.65	155.93	159.02	159.53	157.99	158.24
1159.03	156.19	151.84	159.28	156.96	159.28	159.28	154.39	155.67	159.53	159.02	159.02	158.24
1160.03	155.67	150.82	159.02	157.47	159.79	159.28	154.65	155.67	158.76	159.02	158.24	159.02
1161.03	156.96	150.57	159.53	157.21	160.31	158.5	154.9	156.19	159.79	158.24	157.73	158.5
1162.03	155.93	151.33	158.76	157.21	158.5	158.24	154.65	156.19	159.02	159.02	158.24	157.47
1163.03	156.44	150.82	158.76	157.21	159.28	158.24	154.14	155.42	158.24	158.76	158.5	157.99
1164.03	156.19	151.33	158.24	157.73	159.53	158.5	154.9	155.16	159.28	158.5	158.5	158.5
1165.03	155.42	150.57	160.05	157.47	159.28	158.76	155.93	156.19	158.24	158.24	158.5	158.5
1166.03	155.42	150.32	159.79	157.73	158.24	159.02	154.65	156.19	158.5	159.53	159.28	158.24
1167.03	156.7	150.82	159.28	157.47	158.76	158.5	154.65	155.93	158.76	158.76	158.5	158.5
1168.03	155.93	150.57	160.05	158.24	159.79	157.73	154.65	156.44	159.02	158.24	158.76	158.76
1169.03	155.42	151.59	159.02	157.47	159.28	159.02	155.16	155.93	158.76	158.76	159.28	158.5
1170.03	156.7	151.08	159.02	156.96	159.28	159.02	154.39	155.42	158.24	158.24	158.5	157.99
1171.03	155.67	152.35	159.28	157.47	159.53	159.28	154.39	155.67	159.02	158.5	159.02	159.02
1172.03	155.67	152.1	159.02	156.96	159.28	159.28	154.39	156.44	159.02	158.76	158.24	158.5
1173.03	156.44	152.61	160.05	157.73	160.05	158.76	154.9	156.19	159.02	159.02	158.24	157.99
1174.03	156.19	151.59	159.53	157.21	159.28	159.53	154.39	155.42	158.76	158.76	157.99	158.5
1175.03	156.19	152.1	158.76	156.96	159.28	159.53	154.14	154.39	159.28	158.24	158.24	157.99
1176.03	156.44	152.35	159.28	156.96	160.05	159.79	154.9	156.19	158.76	159.28	158.76	158.76
1177.03	155.67	152.61	159.02	157.47	158.5	159.53	154.65	155.93	158.5	157.99	159.02	158.5
1178.03	156.19	151.33	159.28	156.96	158.76	159.53	154.65	155.42	159.28	157.99	159.02	157.47
1179.03	156.44	152.35	159.02	156.96	159.53	159.53	155.16	154.65	159.02	159.02	157.73	157.99
1180.03	156.19	152.35	159.02	157.47	159.28	158.5	154.39	155.93	157.99	159.02	158.76	158.76
1181.03	155.93	152.1	159.53	157.47	159.02	159.53	153.88	155.67	158.76	157.99	157.99	157.73
1182.03	155.67	151.84	158.76	156.96	159.02	159.28	153.88	156.44	159.02	159.28	158.24	158.24
1183.03	156.44	152.61	159.79	157.73	159.79	159.79	155.42	156.19	159.53	159.28	159.02	158.24
1184.03	156.19	152.1	159.02	156.96	158.5	159.28	154.14	156.44	158.5	157.73	158.76	157.99
1185.03	155.93	152.1	159.02	157.21	159.28	158.24	153.88	155.67	159.53	159.02	159.28	158.76
1186.03	156.19	151.84	158.76	157.21	159.79	158.5	153.63	156.44	159.28	159.28	157.99	158.24
1187.03	156.7	152.1	159.79	157.21	158.76	158.24	154.14	155.67	159.02	159.28	158.76	158.5
1188.03	155.67	152.61	158.5	157.21	158.5	159.02	154.65	155.67	158.76	159.02	158.5	158.24
1189.03	155.93	152.61	159.79	156.96	159.28	159.28	154.14	155.42	159.02	158.5	158.76	159.02
1190.03	156.19	153.12	160.05	157.47	158.76	158.5	154.39	154.9	159.28	158.76	158.76	158.24
1191.03	155.42	152.61	159.53	156.7	159.28	158.76	154.14	156.19	159.53	158.5	158.24	157.73
1192.03	155.67	152.61	159.28	157.21	158.76	159.02	154.14	155.42	158.76	159.02	157.99	157.73
1193.03	155.93	153.63	158.5	156.44	159.53	159.02	154.65	155.42	158.24	159.02	158.5	157.73
1194.03	156.19	153.37	159.28	157.47	159.53	157.99	154.39	155.42	159.02	158.24	158.5	157.47
1195.03	155.93	152.86	158.76	156.96	159.53	158.5	153.88	155.16	158.5	158.5	157.99	158.24
1196.03	156.44	152.86	158.76	156.7	158.76	158.24	154.39	155.67	159.28	158.5	157.99	157.73
1197.03	156.19	153.37	159.02	156.44	159.79	159.02	154.14	155.42	158.76	158.5	159.28	157.99
1198.03	154.65	152.86	159.53	156.7	158.24	158.24	154.14	155.16	158.76	158.76	158.5	158.5
1199.03	155.16	153.12	158.5	156.7	159.28	158.24	154.14	154.9	159.53	158.24	158.24	157.73
1200.03	155.93	152.86	158.24	156.96	159.53	158.76	154.14	155.67	159.28	159.02	159.28	157.73
1201.03	155.93	153.37	159.79	156.7	159.02	158.5	154.65	155.42	159.02	159.02	157.47	157.73
1202.03	154.9	154.14	158.76	157.21	159.53	159.28	154.65	155.42	158.24	157.99	157.47	158.24
1203.03	154.39	153.88	158.76	157.21	159.53	158.5	154.9	155.42	159.28	158.76	158.5	157.99
1204.03	156.7	153.63	159.79	156.7	158.5	159.28	155.16	155.42	159.02	158.5	158.76	158.5
1205.03	155.67	153.37	159.02	157.21	158.5	159.02	153.63	154.39	158.76	159.28	158.76	157.73
1206.03	155.16	153.88	159.79	156.44	158.5	159.02	154.65	155.67	159.02	159.28	159.28	158.24
1207.03	156.19	154.14	159.02	156.7	158.76	158.5	154.9	155.16	159.53	159.28	158.5	157.99
1208.03	156.19	153.63	159.02	156.7	159.53	159.53	154.39	155.42	159.53	159.02	158.24	157.73
1209.03	155.93	154.9	158.76	156.96	158.76	159.02	154.39	154.9	158.76	158.76	157.47	159.02
1210.03	155.67	154.39	159.53	157.21	159.28	158.76	155.16	154.9	159.02	158.76	158.76	157.73
1211.03	155.67	153.88	158.5	156.44	158.76	159.02	154.14	155.16	159.02	158.76	159.02	158.24
1212.03	155.16	154.65	159.28	157.21	158.24	159.53	154.39	155.93	158.76	160.05	158.5	158.24
1213.03	155.67	153.88	158.5	157.73	158.76	159.02	154.14	155.16	158.5	158.76	157.99	157.99
1214.03	156.44	153.88	159.28	155.93	159.02	159.02	154.39	155.16	159.28	159.28	159.02	158.24
1215.03	155.42	153.63	158.76	157.21	159.02	159.28	154.9	155.67	158.5	158.76	158.5	157.99
1216.03	155.42	153.12	159.53	157.21	158.5	159.02	154.9	155.93	159.02	158.24	159.02	158.5
1217.03	155.67	153.12	157.73	156.19	158.24	159.02	154.39	155.16	158.24	157.99	157.99	157.47
1218.03	155.93	153.88	159.53	156.96	158.5	159.53	154.39	154.9	158.5	159.28	157.99	159.02
1219.03	155.67	152.86	158.76	156.44	159.53	159.79	154.9	155.42	159.28	158.5	157.99	157.73
1220.03	154.9	153.63	158.76	156.44	159.02	159.02	153.88	154.39	159.79	159.02	158.5	158.24
1221.03	155.42	153.37	159.28	156.44	159.28	159.53	154.39	155.42	158.24	158.24	158.76	157.73
1222.03	156.19	154.14	158.24	156.19	159.02	159.28	153.88	154.9	158.76	159.28	157.47	158.24
1223.03	155.67	152.35	157.47	156.44	158.76	159.28	154.65	154.9	158.76	158.24	158.5	157.99
1224.03	156.44	152.86	158.5	155.67	159.79	159.02	154.14	154.9	159.02	158.76	158.5	158.24
1225.03	155.16	152.61	157.99	155.67	157.73	159.02	153.63	154.14	159.53	157.99	157.99	157.99
1226.03	154.65	152.86	158.76	156.19	158.5	160.05	153.88	155.42	158.24	158.76	157.73	157.99
1227.03	156.19	153.12	158.5	155.93	158.5	159.02	153.88	155.16	159.28	158.24	158.5	157.73
1228.03	156.19	152.61	158.76	156.44	159.28	159.79	154.14	154.9	159.02	159.53	159.02	157.99
1229.03	156.19	153.12	158.24	156.44	159.53	158.24	153.88	155.16	158.76	158.5	157.73	157.47
1230.03	156.19	152.35	158.5	156.7	158.76	159.79	153.88	155.16	158.76	159.02	157.47	158.24
1231.03	155.93	151.84	158.5	155.93	158.5	159.79	153.88	154.39	158.76	158.76	157.99	157.47
1232.03	155.67	153.12	158.76	156.19	159.53	159.28	154.14	155.16	158.76	159.28	157.73	157.73
1233.03	155.16	152.35	159.02	156.19	158.5	159.28	153.37	154.14	159.28	158.5	157.99	157.21
1234.03	155.93	153.12	158.76	155.93	159.02	158.76	153.88	155.16	158.5	159.02	157.47	157.73
1235.03	155.67	152.61	158.24	156.19	158.76	159.53	154.39	154.39	159.02	157.73	157.21	157.47
1236.03	155.16	152.1	158.24	156.7	158.24	159.28	154.39	154.39	158.24	157.99	158.24	158.24
1237.03	155.16	152.1	158.76	156.44	159.28	158.5	153.37	153.63	158.76	158.5	157.47	157.47
1238.03	155.67	152.35	158.76	155.93	159.02	159.28	153.88	154.9	159.02	157.99	156.96	157.47
1239.03	156.19	153.12	158.76	155.67	158.24	159.53	153.63	153.63	158.76	157.99	157.47	157.73
1240.03	155.67	152.61	159.02	156.7	160.05	159.28	154.9	155.42	159.02	158.24	157.47	158.24
1241.03	155.93	153.37	158.76	156.7	159.79	159.28	154.14	155.16	159.28	158.76	157.47	156.96
1242.03	155.93	153.63	157.47	156.7	159.28	159.02	153.88	154.39	158.5	158.76	157.99	158.24
1243.03	155.16	152.61	159.53	156.44	159.28	159.02	154.14	154.14	159.02	159.02	158.76	158.24
1244.03	155.42	152.61	158.24	156.19	158.76	160.05	153.88	155.42	159.02	158.24	157.73	157.21
1245.03	155.16	152.86	157.47	155.67	159.53	159.28	154.14	154.9	158.24	159.28	157.73	157.21
1246.03	155.67	153.12	158.76	156.19	158.5	159.02	154.39	154.9	159.28	159.53	156.96	157.21
1247.03	155.93	152.61	158.5	156.19	159.79	158.76	153.63	154.9	158.5	159.02	157.47	157.73
1248.03	155.16	152.61	158.76	156.19	159.02	158.76	154.39	154.9	159.28	158.76	157.99	157.47
1249.03	155.93	152.61	158.5	155.67	158.24	159.02	154.14	154.9	158.24	158.76	158.24	157.99
1250.03	154.9	151.33	157.99	156.7	158.76	159.02	153.88	154.14	158.76	157.99	157.21	157.47
1251.03	155.93	152.86	157.73	156.44	159.02	159.02	154.14	154.65	159.02	158.5	158.5	157.73
1252.03	156.19	152.35	157.99	155.67	159.02	158.24	153.88	154.39	158.76	158.24	159.02	156.96
1253.03	155.42	152.86	157.99	155.93	159.28	158.5	153.88	155.16	158.24	157.99	157.99	157.73
1254.03	156.19	152.1	158.5	156.7	158.5	158.76	154.65	156.44	158.5	158.5	157.47	157.73
1255.03	155.67	152.1	159.28	156.19	158.76	159.02	154.39	155.16	159.02	157.99	158.24	157.73
1256.03	155.16	152.61	158.5	156.7	159.02	159.53	154.39	154.39	159.02	158.24	158.5	158.24
1257.03	155.42	153.37	157.99	156.7	157.47	159.79	154.14	155.16	158.5	158.76	157.99	157.99
1258.03	154.9	153.12	157.73	156.7	159.28	159.28	153.88	154.39	159.28	158.5	159.02	157.73
1259.03	155.93	152.86	158.24	155.93	158.24	159.28	153.63	154.14	158.76	157.99	158.24	157.73
1260.03	155.67	153.88	157.99	156.44	158.76	158.5	154.14	154.14	157.73	158.76	157.73	157.47
1261.03	154.65	153.37	157.99	155.93	158.24	159.02	155.16	155.42	158.24	157.99	158.5	157.73
1262.03	155.16	152.86	157.73	156.19	159.28	158.5	153.88	156.19	158.76	159.02	157.47	157.73
1263.03	154.9	152.86	157.99	156.44	159.53	159.02	153.88	154.65	159.02	158.76	158.5	156.96
1264.03	155.42	153.12	157.99	156.44	159.53	159.28	154.39	154.39	159.02	158.5	156.96	158.24
1265.03	154.9	152.86	157.73	156.7	159.28	159.28	153.88	155.42	158.76	159.02	158.5	158.5
1266.03	155.93	153.88	157.99	155.93	159.28	158.76	153.63	154.14	158.5	157.99	158.24	156.96
1267.03	155.42	152.35	158.76	156.96	158.5	158.76	153.37	153.88	158.5	158.5	157.99	156.96
1268.03	155.67	152.86	158.5	156.44	158.76	158.76	153.63	154.39	158.5	157.99	157.47	157.21
1269.03	155.16	153.88	158.24	155.93	158.76	159.02	153.63	154.9	158.5	158.5	157.73	157.73
1270.03	155.93	152.1	158.5	156.44	159.28	158.5	153.88	154.9	158.5	158.76	158.24	157.47
1271.03	155.42	153.12	158.76	155.67	159.02	159.28	154.39	154.65	159.02	159.28	156.96	156.7
1272.03	155.42	153.12	159.28	156.96	158.5	158.76	153.88	154.65	159.02	157.99	157.21	157.73
1273.03	154.65	152.35	158.76	156.44	159.02	158.5	153.88	153.12	157.99	158.76	157.99	157.47
1274.03	154.9	152.61	159.79	156.44	159.02	158.5	153.63	154.39	158.76	158.5	158.5	156.96
1275.03	154.14	152.1	158.07	156.46	158.5	157.99	153.36	154.65	158.5	158.24	158.07	157.06
1276.03	154.9	152.61	158.83	156.97	158.76	159.53	153.62	156.19	158.5	158.76	158.07	157.58
1277.03	155.42	152.61	159.35	156.97	159.28	159.02	154.14	155.68	159.02	157.99	158.59	156.81
1278.03	154.9	153.12	158.83	157.48	158.5	159.28	153.36	155.94	159.02	158.5	158.59	157.32
1279.03	154.9	151.84	158.83	156.2	158.24	157.99	153.1	154.65	159.02	158.5	158.59	157.32
1280.03	155.42	152.35	159.35	156.71	158.76	158.24	153.62	154.9	158.5	158.5	158.07	157.32
1281.03	155.42	152.61	159.35	156.97	159.02	158.76	153.88	155.42	158.5	158.24	158.07	157.06
1282.03	155.93	153.12	159.86	157.48	159.53	159.28	154.39	155.94	158.76	158.76	158.33	157.58
1283.03	155.16	152.86	159.09	157.22	159.02	159.28	153.88	155.94	158.76	158.76	158.33	157.58
1284.03	155.42	152.35	159.35	156.71	159.02	159.02	153.88	155.68	158.24	158.5	157.81	157.32
1285.03	154.9	152.1	158.83	156.46	159.28	159.28	154.14	155.94	158.24	157.99	157.81	156.81
1286.03	154.65	151.33	158.58	155.69	158.5	158.5	153.36	155.16	158.24	158.5	157.81	157.32
1287.03	155.16	152.35	159.09	156.71	158.24	158.24	153.1	154.9	157.99	157.47	157.56	156.29
1288.03	155.67	152.35	159.6	156.71	158.76	158.5	153.62	155.16	158.76	157.73	158.33	156.55
1289.03	155.67	151.84	159.6	156.2	159.28	158.76	154.14	155.42	158.24	157.99	157.81	156.81
1290.03	155.42	152.35	159.35	156.71	158.24	158.76	153.1	155.42	159.28	159.02	158.85	157.84
1291.03	155.67	151.33	159.6	155.69	158.76	159.28	153.62	155.94	158.76	159.02	158.33	157.84
1292.03	155.42	152.35	159.35	156.71	158.5	159.02	153.36	155.68	159.28	157.99	158.85	156.81
1293.03	154.9	151.33	158.83	155.69	158.5	159.02	153.36	155.68	158.76	158.76	158.33	157.58
1294.03	155.16	151.84	159.09	156.2	158.24	157.99	153.1	154.65	158.76	158.5	158.33	157.32
1295.03	155.16	151.08	159.09	155.44	159.02	158.76	153.88	155.42	159.28	158.24	158.85	157.06
1296.03	156.44	152.35	160.37	156.71	159.28	158.24	154.14	154.9	158.76	158.24	158.33	157.06
1297.03	155.67	152.61	159.6	156.97	157.73	159.28	152.59	155.94	158.5	158.24	158.07	157.06
1298.03	155.16	151.59	159.09	155.95	159.02	159.28	153.88	155.94	159.02	159.28	158.59	158.1
1299.03	155.67	151.84	159.6	156.2	157.99	158.76	152.85	155.42	158.24	158.5	157.81	157.32
1300.03	155.93	152.35	159.86	156.71	159.02	159.53	153.88	156.19	158.5	158.24	158.07	157.06
1301.03	155.93	151.84	159.86	156.2	159.02	159.28	153.88	155.94	158.76	158.76	158.33	157.58
1302.03	154.9	151.59	158.83	155.95	158.5	158.5	153.36	155.16	158.24	157.73	157.81	156.55
1303.03	155.16	152.35	159.09	156.71	157.99	159.02	152.85	155.68	157.73	158.5	157.3	157.32
1304.03	155.16	152.1	159.09	156.46	157.99	159.28	152.85	155.94	158.76	157.73	158.33	156.55
1305.03	155.42	152.61	159.35	156.97	158.5	159.28	153.36	155.94	158.5	158.24	158.07	157.06
1306.03	154.9	152.1	158.83	156.46	158.5	158.76	153.36	155.42	157.99	158.5	157.56	157.32
1307.03	155.93	152.35	159.86	156.71	158.5	158.76	153.36	155.42	158.24	158.76	157.81	157.58
1308.03	155.16	152.86	159.09	157.22	158.24	159.28	153.1	155.94	157.99	158.5	157.56	157.32
1309.03	155.16	151.84	159.09	156.2	157.73	159.02	152.59	155.68	157.99	158.5	157.56	157.32
1310.03	155.16	152.1	159.09	156.46	159.02	159.02	153.88	155.68	157.99	157.99	157.56	156.81
1311.03	154.9	152.61	158.83	156.97	159.02	159.53	153.88	156.19	158.5	157.73	158.07	156.55
1312.03	155.67	152.35	159.6	156.71	158.5	159.79	153.36	156.45	158.5	157.99	158.07	156.81
1313.03	155.42	152.35	159.35	156.71	158.5	159.02	153.36	155.68	158.76	158.24	158.33	157.06
1314.03	155.16	152.1	159.09	156.46	157.47	159.28	152.33	155.94	158.24	158.76	157.81	157.58
1315.03	154.9	151.84	158.83	156.2	158.5	159.28	153.36	155.94	159.02	158.5	158.59	157.32
1316.03	154.65	151.08	158.58	155.44	158.76	158.5	153.62	155.16	157.21	157.99	156.78	156.81
1317.03	154.65	152.61	158.58	156.97	158.5	159.53	153.36	156.19	158.24	159.02	157.81	157.84
1318.03	154.9	152.1	158.83	156.46	158.76	159.02	153.62	155.68	157.73	158.76	157.3	157.58
1319.03	154.39	152.1	158.32	156.46	157.99	159.02	152.85	155.68	158.24	158.5	157.81	157.32
1320.03	155.16	153.12	159.09	157.48	159.53	159.53	154.39	156.19	158.5	158.24	158.07	157.06
1321.03	154.9	151.33	158.83	155.69	157.73	159.28	152.59	155.94	158.24	157.73	157.81	156.55
1322.03	154.9	152.35	158.83	156.71	158.5	158.24	153.36	154.9	158.5	158.76	158.07	157.58
1323.03	154.65	151.84	158.58	156.2	158.24	159.02	153.1	155.68	158.24	157.99	157.81	156.81
1324.03	154.14	152.86	158.07	157.22	158.76	158.5	153.62	155.16	158.5	158.76	158.07	157.58
1325.03	155.16	151.84	159.09	156.2	157.99	159.28	152.85	155.94	158.76	157.99	158.33	156.81
1326.03	155.67	151.59	159.6	155.95	157.99	157.73	152.85	154.39	158.5	157.99	158.07	156.81
1327.03	154.9	152.35	158.83	156.71	158.5	159.28	153.36	155.94	157.21	157.21	156.78	156.03
1328.03	155.16	152.86	159.09	157.22	157.73	158.5	152.59	155.16	157.21	158.24	156.78	157.06
1329.03	154.9	152.1	158.83	156.46	158.24	158.5	153.1	155.16	158.5	158.76	158.07	157.58
1330.03	154.65	151.84	158.58	156.2	158.24	158.5	153.1	155.16	157.99	158.24	157.56	157.06
1331.03	155.67	151.84	159.6	156.2	157.21	158.76	152.07	155.42	158.76	158.24	158.33	157.06
1332.03	154.9	152.61	158.83	156.97	158.5	159.28	153.36	155.94	158.24	158.24	157.81	157.06
1333.03	154.9	152.86	158.83	157.22	157.73	158.76	152.59	155.42	158.76	158.24	158.33	157.06
1334.03	155.16	151.33	159.09	155.69	158.76	158.5	153.62	155.16	157.99	157.99	157.56	156.81
1335.03	154.39	152.35	158.32	156.71	158.24	158.5	153.1	155.16	157.21	157.73	156.78	156.55
1336.03	154.9	152.1	158.83	156.46	158.24	158.76	153.1	155.42	158.76	158.5	158.33	157.32
1337.03	154.9	152.35	158.83	156.71	157.99	159.28	152.85	155.94	158.5	159.02	158.07	157.84
1338.03	154.39	152.61	158.32	156.97	158.5	159.28	153.36	155.94	157.99	157.73	157.56	156.55
1339.03	154.65	152.61	158.58	156.97	157.73	158.76	152.59	155.42	157.47	157.73	157.04	156.55
1340.03	155.16	152.61	159.09	156.97	158.76	158.76	153.62	155.42	157.73	157.99	157.3	156.81
1341.03	155.93	152.35	159.86	156.71	158.76	159.02	153.62	155.68	158.5	159.53	158.07	158.35
1342.03	154.9	151.84	158.83	156.2	158.76	158.24	153.62	154.9	157.73	157.73	157.3	156.55
1343.03	155.67	152.1	159.6	156.46	157.73	158.76	152.59	155.42	157.99	158.24	157.56	157.06
1344.03	154.65	152.1	158.58	156.46	157.73	159.28	152.59	155.94	158.24	157.73	157.81	156.55
1345.03	154.39	152.61	158.32	156.97	157.73	158.76	152.59	155.42	158.24	158.24	157.81	157.06
1346.03	154.65	151.84	158.58	156.2	158.24	159.28	153.1	155.94	158.76	158.24	158.33	157.06
1347.03	155.16	152.86	159.09	157.22	157.73	158.24	152.59	154.9	158.5	158.5	158.07	157.32
1348.03	154.9	151.84	158.83	156.2	157.73	159.28	152.59	155.94	158.24	158.24	157.81	157.06
1349.03	154.39	152.35	158.32	156.71	158.24	158.24	153.1	154.9	157.73	157.99	157.3	156.81
1350.03	154.65	152.35	158.58	156.71	158.76	158.24	153.62	154.9	157.73	158.24	157.3	157.06
1351.03	155.42	152.35	159.35	156.71	158.24	158.76	153.1	155.42	157.73	157.99	157.3	156.81
1352.03	153.88	152.35	157.81	156.71	159.02	159.53	153.88	156.19	158.5	157.73	158.07	156.55
1353.03	154.39	152.61	158.32	156.97	158.5	158.24	153.36	154.9	157.21	158.5	156.78	157.32
1354.03	154.14	152.61	158.07	156.97	157.73	158.76	152.59	155.42	158.5	158.76	158.07	157.58
1355.03	153.12	151.08	157.05	155.44	158.5	158.5	153.36	155.16	157.73	157.99	157.3	156.81
1356.03	154.39	152.1	158.32	156.46	157.73	157.99	152.59	154.65	157.99	158.24	157.56	157.06
1357.03	153.63	151.84	157.56	156.2	157.21	159.02	152.07	155.68	157.47	157.99	157.04	156.81
1358.03	154.14	151.84	158.07	156.2	157.99	158.24	152.85	154.9	158.5	158.24	158.07	157.06
1359.03	154.65	152.1	158.58	156.46	157.47	158.5	152.33	155.16	158.5	157.47	158.07	156.29
1360.03	154.14	151.33	158.07	155.69	158.76	158.5	153.62	155.16	157.73	158.24	157.3	157.06
1361.03	153.88	151.59	157.81	155.95	157.99	157.73	152.85	154.39	157.73	157.99	157.3	156.81
1362.03	154.14	152.1	158.07	156.46	158.5	158.24	153.36	154.9	157.99	156.96	157.56	155.78
1363.03	154.65	151.33	158.58	155.69	157.73	158.5	152.59	155.16	157.73	157.99	157.3	156.81
1364.03	154.14	151.59	158.07	155.95	158.5	158.5	153.36	155.16	158.5	158.24	158.07	157.06
1365.03	153.88	152.1	157.81	156.46	158.76	158.5	153.62	155.16	157.73	158.5	157.3	157.32
1366.03	154.14	152.61	158.07	156.97	157.73	159.02	152.59	155.68	157.99	157.99	157.56	156.81
1367.03	154.14	151.08	158.07	155.44	157.47	158.24	152.33	154.9	158.24	157.73	157.81	156.55
1368.03	154.39	151.84	158.32	156.2	157.21	158.5	152.07	155.16	157.99	157.21	157.56	156.03
1369.03	154.14	152.35	158.07	156.71	158.76	158.5	153.62	155.16	157.99	157.99	157.56	156.81
1370.03	154.65	151.84	158.58	156.2	158.76	158.76	153.62	155.42	157.99	158.76	157.56	157.58
1371.03	154.14	151.84	158.07	156.2	157.99	157.99	152.85	154.65	158.5	157.99	158.07	156.81
1372.03	154.39	151.59	158.32	155.95	158.24	158.24	153.1	154.9	158.24	158.24	157.81	157.06
1373.03	154.14	152.1	158.07	156.46	157.99	158.24	152.85	154.9	158.24	157.99	157.81	156.81
1374.03	154.14	151.84	158.07	156.2	158.76	159.02	153.62	155.68	158.24	157.47	157.81	156.29
1375.03	153.88	151.84	157.81	156.2	158.5	158.5	153.36	155.16	157.99	157.73	157.56	156.55
1376.03	153.88	152.1	157.81	156.46	157.99	157.99	152.85	154.65	157.47	157.47	157.04	156.29
1377.03	154.14	152.35	158.07	156.71	158.76	158.76	153.62	155.42	158.76	157.47	158.33	156.29
1378.03	153.88	151.59	157.81	155.95	157.73	158.5	152.59	155.16	158.24	157.47	157.81	156.29
1379.03	153.88	151.33	157.81	155.69	157.73	158.5	152.59	155.16	159.02	157.47	158.59	156.29
1380.03	154.39	152.1	158.32	156.46	158.76	159.02	153.62	155.68	157.99	157.99	157.56	156.81
1381.03	154.14	152.61	158.07	156.97	158.5	158.76	153.36	155.42	157.99	157.21	157.56	156.03
1382.03	154.65	152.35	158.58	156.71	157.47	158.76	152.33	155.42	157.99	157.99	157.56	156.81
1383.03	154.39	152.1	158.32	156.46	158.24	158.76	153.1	155.42	157.47	157.99	157.04	156.81
1384.03	153.63	152.1	157.56	156.46	157.99	158.76	152.85	155.42	157.73	156.7	157.3	155.52
1385.03	153.12	152.35	157.05	156.71	157.73	158.5	152.59	155.16	158.5	157.99	158.07	156.81
1386.03	153.37	151.84	157.3	156.2	157.21	158.5	152.07	155.16	157.21	156.96	156.78	155.78
1387.03	154.65	151.84	158.58	156.2	158.5	159.02	153.36	155.68	157.99	158.24	157.56	157.06
1388.03	153.63	152.35	157.56	156.71	158.5	158.24	153.36	154.9	158.24	157.21	157.81	156.03
1389.03	154.39	151.33	158.32	155.69	158.76	158.24	153.62	154.9	158.5	158.24	158.07	157.06
1390.03	154.9	152.35	158.83	156.71	157.47	159.02	152.33	155.68	157.99	158.24	157.56	157.06
1391.03	154.65	152.1	158.58	156.46	156.96	158.5	151.82	155.16	157.99	157.99	157.56	156.81
1392.03	153.63	152.35	157.56	156.71	157.47	159.02	152.33	155.68	157.99	157.47	157.56	156.29
1393.03	154.9	152.1	158.83	156.46	158.24	159.28	153.1	155.94	157.73	158.24	157.3	157.06
1394.03	154.65	151.59	158.58	155.95	157.73	158.5	152.59	155.16	157.73	158.24	157.3	157.06
1395.03	154.39	151.84	158.32	156.2	158.76	158.5	153.62	155.16	157.99	157.47	157.56	156.29
1396.03	154.39	152.1	158.32	156.46	158.24	159.02	153.1	155.68	159.02	158.24	158.59	157.06
1397.03	153.63	152.86	157.56	157.22	156.96	158.76	151.82	155.42	158.24	157.47	157.81	156.29
1398.03	153.63	152.35	157.56	156.71	158.24	158.24	153.1	154.9	158.5	157.73	158.07	156.55
1399.03	154.14	152.1	158.07	156.46	157.73	157.99	152.59	154.65	157.73	157.99	157.3	156.81
1400.03	153.63	152.61	157.56	156.97	157.47	158.5	152.33	155.16	157.73	158.24	157.3	157.06
1401.03	153.88	151.84	157.81	156.2	157.21	158.24	152.07	154.9	157.47	157.21	157.04	156.03
1402.03	154.14	151.84	158.07	156.2	156.7	158.5	151.56	155.16	157.99	158.5	157.56	157.32
1403.03	154.9	152.35	158.83	156.71	157.21	157.99	152.07	154.65	157.99	157.99	157.56	156.81
1404.03	154.65	152.86	158.58	157.22	157.47	158.24	152.33	154.9	158.5	157.73	158.07	156.55
1405.03	153.88	151.84	157.81	156.2	156.7	158.24	151.56	154.9	157.99	157.21	157.56	156.03
1406.03	154.14	152.1	158.07	156.46	157.73	158.5	152.59	155.16	157.21	158.24	156.78	157.06
1407.03	154.14	151.84	158.07	156.2	157.73	157.21	152.59	153.87	157.99	157.47	157.56	156.29
1408.03	154.14	151.33	158.07	155.69	157.21	158.24	152.07	154.9	158.24	157.73	157.81	156.55
1409.03	153.88	152.1	157.81	156.46	157.73	158.5	152.59	155.16	158.5	157.73	158.07	156.55
1410.03	153.63	152.35	157.56	156.71	157.21	158.5	152.07	155.16	157.47	157.99	157.04	156.81
1411.03	154.39	152.35	158.32	156.71	157.21	157.73	152.07	154.39	157.47	157.47	157.04	156.29
1412.03	154.65	152.86	158.58	157.22	157.99	157.99	152.85	154.65	157.73	157.73	157.3	156.55
1413.03	154.14	151.84	158.07	156.2	157.73	157.99	152.59	154.65	157.73	157.47	157.3	156.29
1414.03	154.14	151.59	158.07	155.95	157.47	158.5	152.33	155.16	157.99	156.7	157.56	155.52
1415.03	153.63	152.1	157.56	156.46	157.73	158.24	152.59	154.9	157.99	157.73	157.56	156.55
1416.03	153.88	152.1	157.81	156.46	158.5	158.76	153.36	155.42	157.21	157.21	156.78	156.03
1417.03	153.63	152.35	157.56	156.71	157.47	157.99	152.33	154.65	158.5	157.47	158.07	156.29
1418.03	154.65	152.35	158.58	156.71	156.96	157.99	151.82	154.65	157.99	157.47	157.56	156.29
1419.03	154.14	151.33	158.07	155.69	157.21	158.24	152.07	154.9	157.73	157.73	157.3	156.55
1420.03	154.65	151.59	158.58	155.95	157.47	158.5	152.33	155.16	157.99	156.7	157.56	155.52
1421.03	153.63	152.35	157.56	156.71	157.73	159.02	152.59	155.68	158.24	157.73	157.81	156.55
1422.03	153.88	151.33	157.81	155.69	157.47	158.5	152.33	155.16	157.99	157.99	157.56	156.81
1423.03	154.14	151.33	158.07	155.69	157.73	158.24	152.59	154.9	157.99	157.21	157.56	156.03
1424.03	154.39	151.59	158.32	155.95	158.5	158.5	153.36	155.16	158.24	157.73	157.81	156.55
1425.03	153.37	152.1	157.3	156.46	157.47	158.5	152.33	155.16	158.24	157.21	157.81	156.03
1426.03	153.88	151.59	157.81	155.95	157.73	158.24	152.59	154.9	157.73	157.47	157.3	156.29
1427.03	153.37	152.1	157.3	156.46	157.99	157.99	152.85	154.65	157.21	157.21	156.78	156.03
1428.03	153.88	151.84	157.81	156.2	157.73	158.76	152.59	155.42	157.47	156.96	157.04	155.78
1429.03	153.37	152.61	157.3	156.97	157.47	158.24	152.33	154.9	157.73	157.99	157.3	156.81
1430.03	153.88	151.84	157.81	156.2	157.21	158.5	152.07	155.16	157.73	156.44	157.3	155.26
1431.03	154.14	151.59	158.07	155.95	157.21	159.28	152.07	155.94	157.47	157.47	157.04	156.29
1432.03	153.37	151.84	157.3	156.2	157.99	159.02	152.85	155.68	157.99	157.73	157.56	156.55
1433.03	153.12	152.35	157.05	156.71	157.47	158.76	152.33	155.42	157.73	157.47	157.3	156.29
1434.03	153.88	152.1	157.81	156.46	156.96	158.24	151.82	154.9	157.21	156.7	156.78	155.52
1435.03	153.88	152.1	157.81	156.46	157.99	159.79	152.85	156.45	157.47	156.96	157.04	155.78
1436.03	153.12	152.1	157.05	156.46	157.73	158.24	152.59	154.9	157.73	157.21	157.3	156.03
1437.03	154.14	152.1	158.07	156.46	157.73	158.76	152.59	155.42	157.73	157.73	157.3	156.55
1438.03	152.61	152.35	156.54	156.71	156.44	158.76	151.3	155.42	157.47	157.47	157.04	156.29
1439.03	153.63	152.86	157.56	157.22	157.73	158.76	152.59	155.42	157.21	158.5	156.78	157.32
1440.03	153.37	152.35	157.3	156.71	156.96	158.24	151.82	154.9	157.73	156.7	157.3	155.52
1441.03	153.37	152.35	157.3	156.71	157.21	158.24	152.07	154.9	157.21	156.7	156.78	155.52
1442.03	153.12	152.35	157.05	156.71	157.47	158.76	152.33	155.42	157.47	157.99	157.04	156.81
1443.03	152.61	152.61	156.54	156.97	157.73	159.02	152.59	155.68	158.24	157.47	157.81	156.29
1444.03	153.37	152.86	157.3	157.22	157.21	158.5	152.07	155.16	157.73	157.99	157.3	156.81
1445.03	153.63	152.1	157.56	156.46	157.99	158.24	152.85	154.9	157.73	158.5	157.3	157.32
1446.03	154.14	152.35	158.07	156.71	158.5	159.02	153.36	155.68	157.99	157.99	157.56	156.81
1447.03	153.37	152.1	157.3	156.46	157.21	158.5	152.07	155.16	157.99	157.73	157.56	156.55
1448.03	153.63	152.35	157.56	156.71	157.47	158.76	152.33	155.42	157.99	158.24	157.56	157.06
1449.03	153.63	152.35	157.56	156.71	158.24	158.24	153.1	154.9	158.24	157.73	157.81	156.55
1450.03	152.86	152.61	156.79	156.97	157.73	158.76	152.59	155.42	157.21	157.73	156.78	156.55
1451.03	153.12	151.84	157.05	156.2	157.47	157.73	152.33	154.39	157.21	156.96	156.78	155.78
1452.03	153.88	152.61	157.81	156.97	157.73	158.76	152.59	155.42	157.47	157.47	157.04	156.29
1453.03	153.63	152.35	157.56	156.71	157.73	158.5	152.59	155.16	157.99	157.73	157.56	156.55
1454.03	153.63	151.84	157.56	156.2	157.73	158.5	152.59	155.16	157.21	157.21	156.78	156.03
1455.03	154.14	152.35	158.07	156.71	157.47	158.76	152.33	155.42	157.47	157.21	157.04	156.03
1456.03	153.12	151.08	157.05	155.44	157.21	158.5	152.07	155.16	156.96	158.24	156.53	157.06
1457.03	154.65	151.59	158.58	155.95	157.47	158.76	152.33	155.42	157.21	156.96	156.78	155.78
1458.03	153.37	151.84	157.3	156.2	156.7	158.24	151.56	154.9	157.47	157.47	157.04	156.29
1459.03	154.14	151.84	158.07	156.2	157.99	158.24	152.85	154.9	157.73	156.96	157.3	155.78
1460.03	153.63	151.59	157.56	155.95	157.73	157.99	152.59	154.65	157.99	157.21	157.56	156.03
1461.03	153.88	150.82	157.81	155.18	157.47	158.24	152.33	154.9	157.21	156.96	156.78	155.78
1462.03	153.12	150.82	157.05	155.18	157.47	157.73	152.33	154.39	157.73	156.7	157.3	155.52
1463.03	153.63	151.59	157.56	155.95	156.7	158.5	151.56	155.16	157.47	156.96	157.04	155.78
1464.03	153.63	151.08	157.56	155.44	157.21	159.02	152.07	155.68	156.96	157.47	156.53	156.29
1465.03	153.37	150.06	157.3	154.42	157.99	157.99	152.85	154.65	157.47	157.47	157.04	156.29
1466.03	153.63	151.08	157.56	155.44	156.44	158.5	151.3	155.16	157.47	156.96	157.04	155.78
1467.03	153.12	150.57	157.05	154.93	157.73	157.47	152.59	154.13	157.21	157.21	156.78	156.03
1468.03	153.12	150.57	157.05	154.93	157.99	157.99	152.85	154.65	157.47	157.73	157.04	156.55
1469.03	153.12	150.82	157.05	155.18	157.73	158.5	152.59	155.16	157.73	156.96	157.3	155.78
1470.03	154.14	150.32	158.07	154.68	158.24	157.99	153.1	154.65	157.99	157.21	157.56	156.03
1471.03	152.86	150.32	156.79	154.68	157.73	158.24	152.59	154.9	157.99	157.47	157.56	156.29
1472.03	153.12	150.06	157.05	154.42	156.44	158.76	151.3	155.42	157.21	157.73	156.78	156.55
1473.03	153.12	150.57	157.05	154.93	156.44	157.21	151.3	153.87	157.99	157.21	157.56	156.03
1474.03	153.12	150.32	157.05	154.68	157.47	157.21	152.33	153.87	157.47	157.21	157.04	156.03
1475.03	152.61	149.81	156.54	154.17	157.21	157.47	152.07	154.13	157.21	157.47	156.78	156.29
[truncated: 1,327 more rows]

## Sheet: CD4 pH
minutes	Control	Control	Control	Control	LDL 50ug/ml	LDL 50ug/ml	LDL 50ug/ml	LDL 50ug/ml	LDL 200 ug/ml	LDL 200 ug/ml	LDL 200 ug/ml	LDL 200 ug/ml		720	12h
[truncated: 2,805 more rows]

[truncated: 1 more sheets: CD8 pH]
