# Supplementary material for: Low-density lipoprotein balances T cell metabolism and enhances response to anti-PD-1 blockade in a HCT116 spheroid model
Source: Front Oncol. 2023 Jan 27;13:1107484. doi: 10.3389/fonc.2023.1107484 (PMC9911890; doi:10.3389/fonc.2023.1107484)
Supplement: Supplementary Data Sheet 1 — FACS gating MACS isolated CD4+ or CD8+ T cells [file DataSheet_1.zip › Supplement 1/Supplemental Data S9 Original Viability and Proliferation Statistics (not corrected).XLSX]

## Sheet: Viability
CD 4 48 h	control	LDL 50 ug/ml	LDL200 ug/ml		Number of families	1
Viability	90.1	89.1	85.4		Number of comparisons per family	2
	89.7	88	79.9		Alpha	0.05
	90.6	89.4	80.3
					Dunnett's multiple comparisons test	Mean Diff.	95.00% CI of diff.	Below threshold?	Summary	Adjusted P Value	A-?
	92.5	84.1	76.2		control vs. LDL 50 ug/ml	3.8	-1.359 to 8.959	No	ns	0.1181	B	LDL 50 ug/ml
	88.8	82.1	82.9		control vs. LDL200 ug/ml	9.4	2.659 to 16.14	Yes	*	0.0169	C	LDL200 ug/ml
					Test details	Mean 1	Mean 2	Mean Diff.	SE of diff.	n1	n2	q	DF
					control vs. LDL 50 ug/ml	90.34	86.54	3.8	1.559	5	5	2.438	4
					control vs. LDL200 ug/ml	90.34	80.94	9.4	2.036	5	5	4.617	4
CD 4 96 h	control	LDL 50 ug/ml	LDL200 ug/ml		Number of families	1
Viability	87.9	81.7	70.6		Number of comparisons per family	2
	88.4	83.8	71.9		Alpha	0.05
	91.9	84.6	66.4
	85.5	79	63.9		Dunnett's multiple comparisons test	Mean Diff.	95.00% CI of diff.	Below threshold?	Summary	Adjusted P Value	A-?
	88.3	77.8	64.4		Control vs. LDLlow	7.2	4.728 to 9.672	Yes	***	0.0006	B	LDLlow
	83.3	75.2	65		Control vs. LDLhigh	20.52	15.93 to 25.11	Yes	****	<0.0001	C	LDLhigh
					Test details	Mean 1	Mean 2	Mean Diff.	SE of diff.	n1	n2	q	DF
					Control vs. LDLlow	87.55	80.35	7.2	0.8157	6	6	8.827	5
					Control vs. LDLhigh	87.55	67.03	20.52	1.515	6	6	13.54	5
CD 8 48 h	control	LDL 50 ug/ml	LDL200 ug/ml		Number of families	1
Viability	89	85.6	81.6		Number of comparisons per family	2
	86.4	85.6	76.4		Alpha	0.05
	91.5	86.7	76.7
					Dunnett's multiple comparisons test	Mean Diff.	95.00% CI of diff.	Below threshold?	Summary	Adjusted P Value	A-?
	90	82.2	70.9		control vs. LDL 50 ug/ml	2.94	-2.662 to 8.542	No	ns	0.252	B	LDL 50 ug/ml
	79.9	82	81		control vs. LDL200 ug/ml	10.04	-1.327 to 21.41	No	ns	0.0722	C	LDL200 ug/ml
					Test details	Mean 1	Mean 2	Mean Diff.	SE of diff.	n1	n2	q	DF
					control vs. LDL 50 ug/ml	87.36	84.42	2.94	1.692	5	5	1.737	4
					control vs. LDL200 ug/ml	87.36	77.32	10.04	3.434	5	5	2.924	4
CD 8 96 h	control	LDL 50 ug/ml	LDL200 ug/ml		Number of families	1
Viability	82	72.6	61.2		Number of comparisons per family	2
	80.6	77.7	72		Alpha	0.05
	92.6	79.3	63.5
	76.3	70.5	62		Dunnett's multiple comparisons test	Mean Diff.	95.00% CI of diff.	Below threshold?	Summary	Adjusted P Value	A-?
	86.1	74.6	61.9		Control vs. LDLlow	8.65	3.968 to 13.33	Yes	**	0.0044	B	LDLlow
	76.4	67.4	67		Control vs. LDLhigh	17.73	7.455 to 28.01	Yes	**	0.006	C	LDLhigh
					Test details	Mean 1	Mean 2	Mean Diff.	SE of diff.	n1	n2	q	DF
					Control vs. LDLlow	82.33	73.68	8.65	1.545	6	6	5.599	5
					Control vs. LDLhigh	82.33	64.6	17.73	3.392	6	6	5.229	5

## Sheet: Proliferation
CD 4 48 h	control	LDL 50 ug/ml	LDL200 ug/ml		Number of families	1
Proliferation	3.309	3.325	3.223		Number of comparisons per family	2
	3.552	3.557	4.25		Alpha	0.05
	4.245	3.778	3.927
					Dunnett's multiple comparisons test	Mean Diff.	95.00% CI of diff.	Below threshold?	Summary	Adjusted P Value	A-?
	4.831	4.044	4.407		control vs. LDL 50 ug/ml	0.1652	-0.5240 to 0.8544	No	ns	0.6717	B	LDL 50 ug/ml
	3.899	4.306	4.115		control vs. LDL200 ug/ml	-0.0172	-0.6878 to 0.6534	No	ns	0.9947	C	LDL200 ug/ml
					Test details	Mean 1	Mean 2	Mean Diff.	SE of diff.	n1	n2	q	DF
					control vs. LDL 50 ug/ml	3.967	3.802	0.1652	0.2082	5	5	0.7935	4
					control vs. LDL200 ug/ml	3.967	3.984	-0.0172	0.2026	5	5	0.08491	4
CD 4 96 h	control	LDL 50 ug/ml	LDL200 ug/ml		Number of families	1
Proliferation	9.9	8.58	6.1		Number of comparisons per family	2
	9.49	8.47	6.45		Alpha	0.05
	10.37	8.318	5.363
	6.036	4.076	4.099		Dunn's multiple comparisons test	Rank sum diff.	Significant?	Summary	Adjusted P Value	A-?
	8.005	3.875	3.531		Control vs. LDLlow	7	No	ns	0.0866	B	LDLlow
	6.881	4.887	4.132		Control vs. LDLhigh	11	Yes	**	0.003	C	LDLhigh
					Test details	Rank sum 1	Rank sum 2	Rank sum diff.	n1	n2	Z
					Control vs. LDLlow	18	11	7	6	6	2.021
					Control vs. LDLhigh	18	7	11	6	6	3.175
CD 8 48 h	control	LDL 50 ug/ml	LDL200 ug/ml		Number of families	1
Proliferation	3.578	3.152	3.503		Number of comparisons per family	2
	3.983	4.21	4.982		Alpha	0.05
	5.448	4.428	4.207
					Dunnett's multiple comparisons test	Mean Diff.	95.00% CI of diff.	Below threshold?	Summary	Adjusted P Value	A-?
	4.494	3.995	3.788		control vs. LDL 50 ug/ml	0.4236	-0.2323 to 1.080	No	ns	0.1625	B	LDL 50 ug/ml
	4.336	3.936	4.629		control vs. LDL200 ug/ml	0.146	-1.141 to 1.433	No	ns	0.9051	C	LDL200 ug/ml
					Test details	Mean 1	Mean 2	Mean Diff.	SE of diff.	n1	n2	q	DF
					control vs. LDL 50 ug/ml	4.368	3.944	0.4236	0.1981	5	5	2.138	4
					control vs. LDL200 ug/ml	4.368	4.222	0.146	0.3887	5	5	0.3756	4
CD8 96 h	control	LDL 50 ug/ml	LDL200 ug/ml		Number of families	1
Proliferation	7.31	6.24	5.11		Number of comparisons per family	2
	7.704	8.463	5.91		Alpha	0.05
	12.68	9.57	6.622
	6.415	5.441	4.412		Dunn's multiple comparisons test	Rank sum diff.	Significant?	Summary	Adjusted P Value	A-?
	8.463	5.588	3.169		Control vs. LDLlow	4	No	ns	0.4964	B	LDLlow
	6.656	5.573	3.517		Control vs. LDLhigh	11	Yes	**	0.003	C	LDLhigh
					Test details	Rank sum 1	Rank sum 2	Rank sum diff.	n1	n2	Z
					Control vs. LDLlow	17	13	4	6	6	1.155
					Control vs. LDLhigh	17	6	11	6	6	3.175
