# Supplementary material for: Low-density lipoprotein balances T cell metabolism and enhances response to anti-PD-1 blockade in a HCT116 spheroid model
Source: Front Oncol. 2023 Jan 27;13:1107484. doi: 10.3389/fonc.2023.1107484 (PMC9911890; doi:10.3389/fonc.2023.1107484)
Supplement: Supplementary Video 1 — Incucyte Live Cell Imaging over 48 h. [file DataSheet_2.zip]

Archive with 3 entries (2 files):
- Supplement 2 Videos/
- Supplement 2 Videos/Video S1 Incucyte Live Cell Imaging over 48 h Part1.PPTX
- Supplement 2 Videos/Video S1 Incucyte Live Cell Imaging over 48 h Part2.PPTX
